# Supplementary material for: Divergence in the Regulation of the Salt Tolerant Response Between Arabidopsis thaliana and Its Halophytic Relative Eutrema salsugineum by mRNA Alternative Polyadenylation
Source: Front Plant Sci. 2022 Mar 25;13:866054. doi: 10.3389/fpls.2022.866054 (PMC8993227; doi:10.3389/fpls.2022.866054)
Supplement: Supplementary file 2 [file Table_1.XLSX]

## Sheet: Sheet1
Table S1. List of DE-PACs in Arabidopsis
PAC_id	chromosome	strand	coordinate	total_PAT_number	ck1	ck2	ck3	st1	st2	st3	baseMean	foldChange	log2FoldChange	p_value	padj	gff_id	genomic_region	region_start	region_end	transcript	gene
25282	Chr1	-	7087955	195	1.21284	2.16048	0	45.0626	58.1345	56.2556	27.1	47.2689	5.56	6.4e-12	2.09e-09	47590	3UTR	7087883	7088234	AT1G20450.2	AT1G20450
25283	Chr1	-	7088067	109399	2118.82	1567.42	2008.76	28644.5	36074.3	21107.5	15300	15.0704	3.91	2.89e-17	1.9e-14	47590	3UTR	7087883	7088234	AT1G20450.2	AT1G20450
25284	Chr1	-	7088472	13018	357.786	268.979	259.38	2855.17	5015.75	2020.74	1800	11.1626	3.48	1.38e-05	0.00125	47589	CDS	7088235	7088674	AT1G20450.2	AT1G20450
25285	Chr1	-	7088609	859	8.48985	19.4443	20.5675	364.106	195.008	131.263	123	14.2341	3.83	6.36e-05	0.00465	47589	CDS	7088235	7088674	AT1G20450.2	AT1G20450
25288	Chr1	-	7088842	186	2.42567	0	11.4264	42.3589	27.2275	80.3652	27.3	10.8252	3.44	0.000772	0.0391	47579	CDS	7088778	7089107	AT1G20450.1	AT1G20450
25289	Chr1	-	7088896	63	0	0	0	16.2225	14.7176	22.3237	8.88	Inf	Inf	2.22e-05	0.0019	47579	CDS	7088778	7089107	AT1G20450.1	AT1G20450
53225	Chr2	-	8042240	105	0	0	0	22.5313	45.6245	16.073	14	Inf	Inf	3.83e-06	0.0004	658493	3UTR	8042044	8042381	AT2G18540.1	AT2G18540
53227	Chr2	-	8042507	56	0	0	0	22.5313	18.397	5.35768	7.71	Inf	Inf	8.63e-05	0.00604	180769	CDS	8042382	8043641	AT2G18540.1	AT2G18540
53228	Chr2	-	8042609	108	0	0	0	26.1363	39.7375	22.3237	14.7	Inf	Inf	1.52e-08	2.74e-06	180769	CDS	8042382	8043641	AT2G18540.1	AT2G18540
53230	Chr2	-	8042755	50	0	0	0	11.7163	18.397	10.7154	6.8	Inf	Inf	0.000258	0.0153	180769	CDS	8042382	8043641	AT2G18540.1	AT2G18540
53231	Chr2	-	8042820	54	0	0	0	18.025	20.6046	5.35768	7.33	Inf	Inf	0.000133	0.00872	180769	CDS	8042382	8043641	AT2G18540.1	AT2G18540
53232	Chr2	-	8042915	124	0	0	0	44.1614	36.794	22.3237	17.2	Inf	Inf	8.36e-10	1.9e-07	180769	CDS	8042382	8043641	AT2G18540.1	AT2G18540
18973	Chr1	+	29358560	7086	389.32	358.639	327.938	1523.12	1919.17	1650.16	1030	4.73322	2.24	1.62e-35	5.25e-32	149640	3UTR	29358369	29359113	AT1G78070.1	AT1G78070
18974	Chr1	+	29358675	412	21.831	6.48143	6.85585	76.6064	137.609	98.2241	57.9	8.88413	3.15	2.26e-09	4.77e-07	149640	3UTR	29358369	29359113	AT1G78070.1	AT1G78070
18977	Chr1	+	29358970	306	3.63851	0	0	71.1989	88.3055	92.8664	42.7	69.3611	6.12	5.67e-19	4.51e-16	149640	3UTR	29358369	29359113	AT1G78070.1	AT1G78070
18978	Chr1	+	29359041	131	0	0	0	27.0376	48.568	31.2531	17.8	Inf	Inf	3.51e-10	8.55e-08	149640	3UTR	29358369	29359113	AT1G78070.1	AT1G78070
21707	Chr1	-	2280844	3706	46.0878	7.56166	10.2838	1063.48	1245.84	695.605	511	47.001	5.55	3.02e-22	3.34e-19	15833	3UTR	2280715	2281150	AT1G07430.1	AT1G07430
21708	Chr1	-	2280944	144	2.42567	0	0	35.1488	64.0215	14.2871	19.3	46.7737	5.55	0.000244	0.0146	15833	3UTR	2280715	2281150	AT1G07430.1	AT1G07430
21710	Chr1	-	2281056	163	0	1.08024	3.42792	30.6426	66.2292	31.2531	22.1	28.4206	4.83	3.35e-06	0.000357	15833	3UTR	2280715	2281150	AT1G07430.1	AT1G07430
21713	Chr1	-	2281344	1017	13.3412	7.56166	2.28528	273.079	377.506	161.623	139	35.0269	5.13	2.26e-10	5.67e-08	15832	CDS	2281151	2281663	AT1G07430.1	AT1G07430
21834	Chr1	-	2390654	671	15.7669	5.40119	21.7102	208.189	203.839	112.511	94.6	12.2332	3.61	1.07e-10	2.85e-08	16564	3UTR	2390535	2390969	AT1G07720.1	AT1G07720
21835	Chr1	-	2390711	256	9.70268	6.48143	9.14113	81.1127	66.965	47.3262	36.8	7.71578	2.95	5.27e-08	8.55e-06	16564	3UTR	2390535	2390969	AT1G07720.1	AT1G07720
21836	Chr1	-	2390757	973	35.1722	17.2838	12.5691	249.647	322.315	180.375	136	11.57	3.53	2.29e-12	8e-10	16564	3UTR	2390535	2390969	AT1G07720.1	AT1G07720
21837	Chr1	-	2390836	1619	107.942	63.734	57.1321	441.614	417.244	325.032	235	5.17415	2.37	4.43e-20	3.77e-17	16564	3UTR	2390535	2390969	AT1G07720.1	AT1G07720
53153	Chr2	-	7952677	130	33.9594	49.6909	49.1336	3.60501	5.15116	1.78589	23.9	0.0793926	-3.65	1.19e-07	1.78e-05	-4734	AMB	7952322	7953035	AT2G18300.x	AT2G18300
53154	Chr2	-	7952707	116	42.4492	42.1293	30.8513	2.70376	0.735879	9.82241	21.4	0.114893	-3.12	4.82e-06	0.000491	-4734	AMB	7952322	7953035	AT2G18300.x	AT2G18300
53156	Chr2	-	7952836	130	27.8952	57.2526	45.7057	1.8025	4.41528	5.35768	23.7	0.0884612	-3.5	2.49e-07	3.45e-05	-4734	AMB	7952322	7953035	AT2G18300.x	AT2G18300
53157	Chr2	-	7952899	64	21.831	15.1233	33.1366	0	2.20764	0	12	0.0314968	-4.99	8.82e-06	0.000844	-4734	AMB	7952322	7953035	AT2G18300.x	AT2G18300
71986	Chr3	+	18940856	114	4.85134	0	3.42792	46.8651	21.3405	23.2166	16.6	11.0423	3.46	0.000102	0.00701	334451	CDS	18940825	18941406	AT3G50970.1	AT3G50970
71988	Chr3	+	18941036	318	13.3412	7.56166	9.14113	69.3964	60.3421	118.762	46.4	8.27122	3.05	2.98e-06	0.000322	334451	CDS	18940825	18941406	AT3G50970.1	AT3G50970
71990	Chr3	+	18941259	291	7.27701	28.0862	3.42792	83.8165	50.0398	84.8299	42.9	5.63753	2.5	2.81e-06	0.000307	334451	CDS	18940825	18941406	AT3G50970.1	AT3G50970
71993	Chr3	+	18941555	38648	920.542	709.716	1125.5	9795.71	10381.1	10064.4	5500	10.9738	3.46	9.29e-93	2.72e-88	334452	3UTR	18941407	18941674	AT3G50970.1	AT3G50970
95069	Chr4	+	12083867	677	52.1519	31.3269	47.9909	152.312	161.158	156.266	100	3.57295	1.84	1.6e-08	2.87e-06	411779	3UTR	12083709	12084376	AT4G23050.2	AT4G23050
95070	Chr4	+	12084061	132	3.63851	2.16048	5.71321	38.7538	35.3222	27.6813	18.9	8.8391	3.14	3.61e-05	0.00287	411779	3UTR	12083709	12084376	AT4G23050.2	AT4G23050
95071	Chr4	+	12084141	399	32.7466	23.7652	18.2823	88.3227	105.967	82.1511	58.5	3.69602	1.89	3.48e-06	0.000369	411779	3UTR	12083709	12084376	AT4G23050.2	AT4G23050
95072	Chr4	+	12084257	622	2.42567	3.24071	9.14113	137.892	204.574	158.944	86	33.8619	5.08	1.84e-28	3.58e-25	411779	3UTR	12083709	12084376	AT4G23050.2	AT4G23050
100102	Chr4	-	185376	62	0	0	0	8.11127	26.4917	15.1801	8.3	Inf	Inf	3.77e-05	0.00298	-9627	AMB	185330	185733	AT4G00430.x	AT4G00430
100103	Chr4	-	185460	1495	35.1722	17.2838	1.14264	286.598	621.818	255.383	203	21.7132	4.44	7.28e-06	0.000714	-9627	AMB	185330	185733	AT4G00430.x	AT4G00430
100106	Chr4	-	185853	578	41.2364	43.2095	19.4249	120.768	144.968	139.3	84.8	3.89942	1.96	2.41e-08	4.14e-06	364461	3UTR	185733	186142	AT4G00430.2	AT4G00430
100107	Chr4	-	186000	41755	3513.58	3049.51	2729.77	8733.13	11587.9	7330.2	6160	2.97553	1.57	2.67e-07	3.67e-05	364461	3UTR	185733	186142	AT4G00430.2	AT4G00430
123356	Chr5	+	21238988	375	0	0	0	49.5689	143.496	111.618	50.8	Inf	Inf	1.17e-10	3.08e-08	553936	CDS	21238225	21239223	AT5G52300.2	AT5G52300
123357	Chr5	+	21239096	595	0	2.16048	0	151.41	202.367	133.942	81.6	225.746	7.82	2.08e-32	5.52e-29	553936	CDS	21238225	21239223	AT5G52300.2	AT5G52300
123358	Chr5	+	21239315	61	0	0	0	15.3213	23.5481	10.7154	8.26	Inf	Inf	4.11e-05	0.0032	777387	intron	21239224	21239321	AT5G52300.2	AT5G52300
123360	Chr5	+	21239526	35506	49.7263	19.4443	21.7102	11164.7	11382.6	6761.39	4900	322.496	8.33	6.77e-41	3.41e-37	553939	3UTR	21239405	21239649	AT5G52300.2	AT5G52300
138723	Chr5	-	19287457	160	4.85134	0	0	35.1488	47.0963	47.3262	22.4	26.7083	4.74	4.27e-09	8.55e-07	542536	3UTR	19287249	19287894	AT5G47560.1	AT5G47560
138724	Chr5	-	19287772	11730	701.019	528.236	659.304	2814.61	3308.51	2202.9	1700	4.40866	2.14	1.08e-13	4.6e-11	542536	3UTR	19287249	19287894	AT5G47560.1	AT5G47560
138733	Chr5	-	19289771	184	0	9.72214	6.85585	43.2601	52.9833	43.7544	26.1	8.4448	3.08	2.38e-06	0.000265	864635	intron	19289154	19289900	AT5G47560.1	AT5G47560
138734	Chr5	-	19289818	116	0	0	9.14113	21.6301	36.0581	31.2531	16.3	9.72979	3.28	7.16e-05	0.00515	864635	intron	19289154	19289900	AT5G47560.1	AT5G47560
1694	Chr1	+	419567	77	0	0	0	7.21002	31.6428	23.2166	10.3	Inf	Inf	4.23e-05	0.00328	-122	AMB	419297	419674	AT1G02205.x	AT1G02205
1695	Chr1	+	419625	308	0	9.72214	9.14113	82.9152	86.0979	73.2216	43.5	12.8416	3.68	7.47e-12	2.43e-09	-122	AMB	419297	419674	AT1G02205.x	AT1G02205
1703	Chr1	+	422414	8811	503.327	407.25	510.761	2567.67	2010.42	1777.86	1300	4.47181	2.16	1.01e-14	4.89e-12	-124	AMB	422378	422557	AT1G02205.x	AT1G02205
3195	Chr1	+	2475803	254	2.42567	0	0	42.3589	119.212	38.3967	33.7	82.4382	6.37	7.95e-05	0.00562	17450	CDS	2475508	2475942	AT1G07985.1	AT1G07985
3197	Chr1	+	2476019	1754	25.4695	10.8024	11.4264	401.057	644.63	350.035	241	29.2615	4.87	2.2e-13	9.01e-11	17451	3UTR	2475943	2476275	AT1G07985.1	AT1G07985
3198	Chr1	+	2476149	472	2.42567	3.24071	4.57057	123.472	183.97	67.8639	64.3	36.6618	5.2	9.4e-08	1.43e-05	17451	3UTR	2475943	2476275	AT1G07985.1	AT1G07985
7226	Chr1	+	8121559	251	16.9797	21.6048	5.71321	45.9639	76.5315	50.8979	36.3	3.91428	1.97	0.000107	0.00729	52980	CDS	8121428	8121854	AT1G22930.1	AT1G22930
7228	Chr1	+	8121692	1075	103.091	146.912	95.9819	211.794	228.859	200.02	164	1.85173	0.889	0.000818	0.041	52980	CDS	8121428	8121854	AT1G22930.1	AT1G22930
7230	Chr1	+	8122122	2358	155.243	145.832	210.246	534.443	577.665	475.94	350	3.10578	1.63	2.94e-14	1.35e-11	53005	3UTR	8121855	8122247	AT1G22930.2	AT1G22930
11406	Chr1	+	18307355	2300	21.831	4.32095	6.85585	621.864	695.406	568.807	320	57.1403	5.84	1.11e-84	2.03e-80	88979	3UTR	18307100	18307677	AT1G49450.1	AT1G49450
11407	Chr1	+	18307417	253	0	0	2.28528	73.0014	103.023	26.7884	34.2	88.7474	6.47	2.86e-06	0.000312	88979	3UTR	18307100	18307677	AT1G49450.1	AT1G49450
11408	Chr1	+	18307467	2199	9.70268	4.32095	33.1366	571.394	726.313	479.512	304	37.6847	5.24	7.45e-33	2.02e-29	88979	3UTR	18307100	18307677	AT1G49450.1	AT1G49450
13406	Chr1	+	21239267	197	1.21284	4.32095	18.2823	38.7538	41.2093	68.7569	28.8	6.24453	2.64	3.01e-05	0.00247	106321	CDS	21238809	21240377	AT1G56660.1	AT1G56660
13415	Chr1	+	21239721	103	3.63851	1.08024	2.28528	18.025	24.284	39.2896	14.8	11.6503	3.54	7.22e-05	0.00518	106321	CDS	21238809	21240377	AT1G56660.1	AT1G56660
13426	Chr1	+	21240598	960	63.0674	55.0921	39.9924	222.609	270.804	184.84	139	4.28861	2.1	4.95e-13	1.92e-10	106322	3UTR	21240378	21240678	AT1G56660.1	AT1G56660
13610	Chr1	+	21738414	376	33.9594	15.1233	42.2777	77.5077	95.6643	72.3287	56.1	2.68717	1.43	0.00038	0.0212	-2899	AMB	21729913	21738772	AT1G58520.x	AT1G58520
13611	Chr1	+	21738502	1064	144.327	99.3819	89.126	186.559	192.8	273.242	164	1.96073	0.971	0.00101	0.0489	-2899	AMB	21729913	21738772	AT1G58520.x	AT1G58520
13612	Chr1	+	21738763	110	1.21284	3.24071	0	16.2225	32.3787	39.2896	15.4	19.735	4.3	5.4e-06	0.000545	-2899	AMB	21729913	21738772	AT1G58520.x	AT1G58520
17256	Chr1	+	27190635	68	1.21284	0	0	27.9388	13.9817	15.1801	9.72	47.0803	5.56	5.75e-05	0.00427	136714	3UTR	27190574	27190869	AT1G72240.1	AT1G72240
17257	Chr1	+	27190696	64	0	0	0	22.5313	22.8123	7.14357	8.75	Inf	Inf	2.32e-05	0.00197	136714	3UTR	27190574	27190869	AT1G72240.1	AT1G72240
17258	Chr1	+	27190750	97	0	0	6.85585	29.7413	30.1711	15.1801	13.7	10.9531	3.45	0.000178	0.0112	136714	3UTR	27190574	27190869	AT1G72240.1	AT1G72240
25271	Chr1	-	7084550	100662	2489.95	2808.62	3544.47	25948.9	31357.3	19201	14200	8.65168	3.11	1.94e-15	1.02e-12	47573	3UTR	7084289	7084721	AT1G20440.1	AT1G20440
25272	Chr1	-	7084979	810	3.63851	35.6478	28.566	225.313	275.219	111.618	113	9.0218	3.17	8.27e-06	0.000797	47572	CDS	7084722	7085180	AT1G20440.1	AT1G20440
25278	Chr1	-	7085360	102	2.42567	3.24071	3.42792	16.2225	25.7558	36.6108	14.6	8.64157	3.11	0.000345	0.0195	47570	CDS	7085326	7085664	AT1G20440.1	AT1G20440
31648	Chr1	-	20984389	4380	1044.25	961.411	952.963	503.8	493.775	504.515	743	0.507698	-0.978	7.72e-08	1.2e-05	105057	3UTR	20984269	20984543	AT1G56110.1	AT1G56110
31649	Chr1	-	20984580	348	78.8343	137.19	82.2702	17.1238	28.6993	23.2166	61.2	0.231448	-2.11	1.45e-05	0.0013	105056	CDS	20984544	20984812	AT1G56110.1	AT1G56110
31650	Chr1	-	20984653	2267	612.482	573.606	532.471	159.522	175.139	312.531	394	0.37659	-1.41	7.07e-12	2.3e-09	105056	CDS	20984544	20984812	AT1G56110.1	AT1G56110
45136	Chr2	+	13017042	263	10.9155	8.6419	6.85585	56.7789	61.8139	83.044	38	7.63392	2.93	4.12e-08	6.83e-06	-5415	AMB	13016227	13017273	AT2G30550.x	AT2G30550
45137	Chr2	+	13017094	1530	123.709	119.906	113.121	360.501	326.73	333.962	230	2.86259	1.52	3.69e-10	8.96e-08	-5415	AMB	13016227	13017273	AT2G30550.x	AT2G30550
45138	Chr2	+	13017147	597	29.1081	39.9688	19.4249	195.572	147.176	91.0805	87.1	4.90192	2.29	3.77e-05	0.00298	-5415	AMB	13016227	13017273	AT2G30550.x	AT2G30550
48720	Chr2	+	18153599	360	10.9155	21.6048	11.4264	66.6927	72.1162	133.049	52.6	6.18608	2.63	8.02e-05	0.00567	239342	CDS	18152990	18153715	AT2G43820.1	AT2G43820
48723	Chr2	+	18153855	1000	58.2161	82.0981	36.5645	173.04	280.37	241.988	145	3.9315	1.98	4.23e-08	6.98e-06	239343	3UTR	18153716	18154028	AT2G43820.1	AT2G43820
48724	Chr2	+	18153908	5882	243.78	313.269	258.237	1497.88	1545.35	1252.8	852	5.26936	2.4	1.86e-37	7.16e-34	239343	3UTR	18153716	18154028	AT2G43820.1	AT2G43820
49443	Chr2	+	19002975	66	0	0	0	19.8276	22.8123	11.6083	9.04	Inf	Inf	1.63e-05	0.00145	245031	3UTR	19002902	19003523	AT2G46270.2	AT2G46270
49445	Chr2	+	19003221	2514	55.7904	61.5735	62.8453	625.469	755.748	567.021	355	10.811	3.43	2.05e-39	8.83e-36	245031	3UTR	19002902	19003523	AT2G46270.2	AT2G46270
49446	Chr2	+	19003407	169	4.85134	1.08024	0	29.7413	60.3421	43.7544	23.3	22.5636	4.5	5.27e-09	1.04e-06	245031	3UTR	19002902	19003523	AT2G46270.2	AT2G46270
54396	Chr2	-	9863839	47	0	0	0	9.91378	17.6611	10.7154	6.38	Inf	Inf	0.000436	0.0239	191413	3UTR	9863735	9864124	AT2G23170.1	AT2G23170
54399	Chr2	-	9863995	1182	90.9627	64.8143	41.1351	274.882	313.485	250.025	173	4.2577	2.09	8.75e-15	4.29e-12	191413	3UTR	9863735	9864124	AT2G23170.1	AT2G23170
54400	Chr2	-	9864034	356	31.5337	23.7652	0	74.8039	81.6826	101.796	52.3	4.67066	2.22	4.06e-07	5.42e-05	191413	3UTR	9863735	9864124	AT2G23170.1	AT2G23170
71969	Chr3	+	18931616	139	3.63851	4.32095	0	46.8651	42.681	19.6448	19.5	13.7184	3.78	2.5e-06	0.000278	334395	3UTR	18931548	18931959	AT3G50930.1	AT3G50930
71971	Chr3	+	18931764	384	3.63851	8.6419	0	145.102	78.7391	93.7594	55	25.8623	4.69	1.46e-11	4.5e-09	334395	3UTR	18931548	18931959	AT3G50930.1	AT3G50930
71972	Chr3	+	18931866	613	9.70268	5.40119	7.99849	236.128	139.081	126.798	87.5	21.7297	4.44	2.57e-10	6.37e-08	334395	3UTR	18931548	18931959	AT3G50930.1	AT3G50930
78900	Chr3	-	4472586	51	0	0	0	21.6301	9.56643	12.5012	7.28	Inf	Inf	0.000165	0.0105	279816	3UTR	4472443	4473540	AT3G13672.2	AT3G13672
78903	Chr3	-	4473443	896	8.48985	11.8826	12.5691	330.76	256.822	134.835	126	21.9303	4.45	1.93e-08	3.37e-06	279816	3UTR	4472443	4473540	AT3G13672.2	AT3G13672
78904	Chr3	-	4473506	42	0	0	0	13.5188	8.09467	14.2871	5.98	Inf	Inf	0.000816	0.0409	279816	3UTR	4472443	4473540	AT3G13672.2	AT3G13672
79220	Chr3	-	4831213	42	0	0	0	13.5188	14.7176	6.25062	5.75	Inf	Inf	0.000987	0.0479	282244	3UTR	4831168	4831677	AT3G14440.1	AT3G14440
79221	Chr3	-	4831287	2794	31.5337	30.2467	14.8543	796.707	825.657	643.814	390	29.5712	4.89	4.94e-73	8.03e-69	282244	3UTR	4831168	4831677	AT3G14440.1	AT3G14440
79222	Chr3	-	4831363	128	1.21284	1.08024	3.42792	41.4576	38.2657	22.3237	18	17.8373	4.16	1.23e-06	0.000147	282244	3UTR	4831168	4831677	AT3G14440.1	AT3G14440
80097	Chr3	-	5999288	2935	0	0	4.57057	874.215	947.813	600.953	405	530.127	9.05	1.44e-46	9.15e-43	289595	3UTR	5999169	5999461	AT3G17520.1	AT3G17520
80099	Chr3	-	5999651	446	0	0	0	118.965	170.724	73.2216	60.5	Inf	Inf	8.1e-14	3.54e-11	289594	CDS	5999462	6000358	AT3G17520.1	AT3G17520
80100	Chr3	-	5999813	63	0	0	0	16.2225	22.8123	12.5012	8.59	Inf	Inf	2.8e-05	0.00232	289594	CDS	5999462	6000358	AT3G17520.1	AT3G17520
84179	Chr3	-	16446984	1863	634.313	544.44	369.073	137.892	114.061	183.054	330	0.281044	-1.83	6.26e-07	7.99e-05	322916	3UTR	16446855	16447279	AT3G44990.1	AT3G44990
84180	Chr3	-	16447032	579	172.223	181.48	159.97	18.025	29.4352	61.6133	104	0.212341	-2.24	4.62e-12	1.55e-09	322916	3UTR	16446855	16447279	AT3G44990.1	AT3G44990
84182	Chr3	-	16447235	74	23.0439	34.5676	17.1396	1.8025	0.735879	4.46473	13.6	0.0936858	-3.42	9.97e-05	0.00687	322916	3UTR	16446855	16447279	AT3G44990.1	AT3G44990
84629	Chr3	-	17189264	80	0	0	0	24.3338	28.6993	12.5012	10.9	Inf	Inf	1.57e-06	0.000183	326202	3UTR	17189144	17189405	AT3G46660.1	AT3G46660
84630	Chr3	-	17189353	365	3.63851	0	0	69.3964	127.307	100.01	50.1	81.5482	6.35	1.91e-17	1.28e-14	326202	3UTR	17189144	17189405	AT3G46660.1	AT3G46660
84631	Chr3	-	17189530	44	0	0	0	8.11127	17.6611	9.82241	5.93	Inf	Inf	0.000754	0.0383	326201	CDS	17189406	17190286	AT3G46660.1	AT3G46660
89018	Chr3	-	23147917	947	24.2567	20.5245	21.7102	228.918	277.427	230.38	134	11.08	3.47	1.47e-26	2.46e-23	361242	3UTR	23147798	23147972	AT3G62590.1	AT3G62590
89023	Chr3	-	23149791	65	0	0	0	18.9263	23.5481	10.7154	8.86	Inf	Inf	1.99e-05	0.00173	361235	CDS	23149603	23150169	AT3G62590.1	AT3G62590
89027	Chr3	-	23150234	152	0	2.16048	1.14264	35.1488	69.1727	14.2871	20.3	35.9081	5.17	0.000852	0.0424	361234	5UTR	23150170	23150352	AT3G62590.1	AT3G62590
95263	Chr4	+	12391730	47	13.3412	19.4443	15.997	0	0	3.57179	8.73	0.0732187	-3.77	0.000964	0.047	756089	intron	12391725	12391807	AT4G23800.2	AT4G23800
95264	Chr4	+	12391946	147	46.0878	37.8083	47.9909	3.60501	6.62292	16.966	26.5	0.206191	-2.28	0.000116	0.00779	413611	CDS	12391808	12391978	AT4G23800.2	AT4G23800
95266	Chr4	+	12392644	3262	724.063	833.943	956.391	226.214	275.219	384.86	567	0.352487	-1.5	2.86e-12	9.84e-10	413598	3UTR	12392517	12392830	AT4G23800.1	AT4G23800
97082	Chr4	+	14895077	48	0	0	0	10.815	7.35879	23.2166	6.9	Inf	Inf	0.000271	0.0159	758551	intron	14894950	14895760	AT4G30470.1	AT4G30470
97090	Chr4	+	14896643	2929	36.3851	29.1664	41.1351	866.103	902.924	578.629	409	22.0052	4.46	5.62e-25	8.05e-22	429330	3UTR	14896507	14896935	AT4G30470.1	AT4G30470
97091	Chr4	+	14896816	537	8.48985	6.48143	10.2838	161.324	182.498	78.5793	74.6	16.7254	4.06	3.07e-08	5.21e-06	429330	3UTR	14896507	14896935	AT4G30470.1	AT4G30470
98296	Chr4	+	16452966	69	0	0	0	10.815	32.3787	11.6083	9.13	Inf	Inf	0.000248	0.0148	440515	3UTR	16452799	16453380	AT4G34410.1	AT4G34410
98297	Chr4	+	16453003	100	0	0	2.28528	37.8526	29.4352	14.2871	14	35.6958	5.16	2.01e-06	0.000228	440515	3UTR	16452799	16453380	AT4G34410.1	AT4G34410
98299	Chr4	+	16453259	137	0	0	0	30.6426	38.2657	45.5403	19.1	Inf	Inf	9.31e-11	2.5e-08	440515	3UTR	16452799	16453380	AT4G34410.1	AT4G34410
123373	Chr5	+	21242673	492	9.70268	10.8024	13.7117	79.3102	162.629	136.621	68.8	11.0636	3.47	7.91e-09	1.52e-06	553951	CDS	21241900	21243326	AT5G52310.1	AT5G52310
123375	Chr5	+	21243005	4350	184.351	75.6166	117.692	758.854	1643.95	847.406	605	8.6062	3.11	2.59e-05	0.00216	553951	CDS	21241900	21243326	AT5G52310.1	AT5G52310
123376	Chr5	+	21243466	119290	2882.91	1577.15	2041.9	30621.8	39310.7	23456.8	16600	14.3633	3.84	1.09e-17	7.48e-15	553952	3UTR	21243327	21243733	AT5G52310.1	AT5G52310
124697	Chr5	+	23089318	1359	47.3006	24.8455	9.14113	282.092	568.835	181.268	186	12.6981	3.67	0.000379	0.0211	563694	3UTR	23089304	23089747	AT5G57050.2	AT5G57050
124699	Chr5	+	23089444	634	33.9594	34.5676	26.2808	165.83	171.46	119.655	92	4.8197	2.27	5.38e-11	1.5e-08	563694	3UTR	23089304	23089747	AT5G57050.2	AT5G57050
124700	Chr5	+	23089599	1012	18.1925	14.0431	21.7102	279.388	309.069	209.842	142	14.7982	3.89	8.09e-27	1.41e-23	563694	3UTR	23089304	23089747	AT5G57050.2	AT5G57050
128126	Chr5	-	386022	156	0	0	0	36.0501	47.0963	46.4332	21.6	Inf	Inf	4.5e-12	1.52e-09	456101	3UTR	385962	386420	AT5G02020.2	AT5G02020
128127	Chr5	-	386144	4410	78.8343	77.7771	119.977	1013.01	1601.27	775.077	611	12.2541	3.62	3.25e-08	5.49e-06	456101	3UTR	385962	386420	AT5G02020.2	AT5G02020
128129	Chr5	-	386501	343	1.21284	5.40119	4.57057	60.3839	133.93	75.0075	46.8	24.0797	4.59	1.8e-07	2.56e-05	851728	intron	386421	386510	AT5G02020.2	AT5G02020
141909	Chr5	-	23894534	12259	33.9594	47.5305	39.9924	3499.56	4099.58	2409.17	1690	82.385	6.36	2.46e-31	6.1e-28	568976	3UTR	23894284	23894671	AT5G59220.1	AT5G59220
141916	Chr5	-	23895523	404	0	11.8826	0	111.755	125.1	88.4017	56.2	27.3725	4.77	2.52e-19	2.07e-16	868225	intron	23895266	23895634	AT5G59220.1	AT5G59220
141919	Chr5	-	23896383	79	0	1.08024	0	11.7163	25.7558	26.7884	10.9	59.4873	5.89	1.29e-05	0.00117	568969	CDS	23896021	23896497	AT5G59220.1	AT5G59220
144077	Chr5	-	26538394	94	0	2.16048	2.28528	32.4451	25.7558	16.966	13.3	16.9075	4.08	4.69e-05	0.00358	586612	3UTR	26538275	26538910	AT5G66460.1	AT5G66460
144080	Chr5	-	26538679	42	0	0	0	9.91378	15.4535	8.92946	5.72	Inf	Inf	0.00101	0.049	586612	3UTR	26538275	26538910	AT5G66460.1	AT5G66460
144082	Chr5	-	26538782	2306	111.581	132.869	118.835	605.642	479.793	592.023	340	4.61747	2.21	9.95e-23	1.17e-19	586612	3UTR	26538275	26538910	AT5G66460.1	AT5G66460
1381	Chr1	+	101496	311	10.9155	14.0431	26.2808	74.8039	89.0414	55.3627	45.1	4.27812	2.1	6.35e-06	0.000633	726	CDS	100683	101678	AT1G01240.3	AT1G01240
1382	Chr1	+	101803	6192	534.86	482.866	499.334	1336.56	1557.12	1132.26	924	2.65377	1.41	1.23e-12	4.44e-10	713	3UTR	101679	101954	AT1G01240.1	AT1G01240
1861	Chr1	+	633185	1820	171.01	135.03	174.824	325.352	435.641	400.04	274	2.41447	1.27	1.55e-08	2.8e-06	4630	3UTR	633086	633379	AT1G02850.2	AT1G02850
1862	Chr1	+	633260	336	20.6182	19.4443	35.4219	72.1002	93.4567	56.2556	49.5	2.93852	1.56	0.000294	0.017	4630	3UTR	633086	633379	AT1G02850.2	AT1G02850
4717	Chr1	+	4715017	88	0	1.08024	2.28528	24.3338	22.0764	25.0025	12.5	21.2189	4.41	3.81e-05	0.003	32071	CDS	4714743	4715158	AT1G13740.1	AT1G13740
4719	Chr1	+	4715397	1861	57.0033	106.944	70.8438	385.736	610.044	353.607	264	5.74719	2.52	1.92e-07	2.71e-05	32072	3UTR	4715159	4715527	AT1G13740.1	AT1G13740
6130	Chr1	+	6519315	1281	107.942	56.1724	52.5615	330.76	302.446	282.171	189	4.22463	2.08	1.92e-15	1.02e-12	44631	3UTR	6519177	6519402	AT1G18870.1	AT1G18870
6131	Chr1	+	6519398	61	0	1.08024	1.14264	9.91378	19.8687	18.7519	8.46	21.834	4.45	0.000754	0.0383	44631	3UTR	6519177	6519402	AT1G18870.1	AT1G18870
6208	Chr1	+	6623447	1425	55.7904	51.8514	46.8483	323.55	445.943	290.208	202	6.85934	2.78	7.32e-14	3.21e-11	45241	3UTR	6623272	6623740	AT1G19180.2	AT1G19180
6209	Chr1	+	6623561	801	46.0878	19.4443	31.994	224.412	225.179	144.657	115	6.09323	2.61	8.34e-12	2.68e-09	45241	3UTR	6623272	6623740	AT1G19180.2	AT1G19180
6954	Chr1	+	7738554	804	77.6215	63.734	82.2702	153.213	198.687	150.908	121	2.24844	1.17	6.13e-05	0.0045	50983	3UTR	7738310	7738781	AT1G21980.1	AT1G21980
6956	Chr1	+	7738673	1022	88.537	82.0981	52.5615	268.573	260.501	156.266	151	3.07057	1.62	1.73e-05	0.00153	50983	3UTR	7738310	7738781	AT1G21980.1	AT1G21980
7048	Chr1	+	7875835	1235	84.8985	123.147	85.6981	326.253	286.993	200.02	185	2.76863	1.47	5.76e-06	0.000579	51677	3UTR	7875497	7875951	AT1G22280.3	AT1G22280
7049	Chr1	+	7875946	189	3.63851	7.56166	6.85585	47.7664	46.3604	50.8979	27.2	8.03193	3.01	2.14e-06	0.000241	51677	3UTR	7875497	7875951	AT1G22280.3	AT1G22280
7342	Chr1	+	8324114	215	7.27701	10.8024	18.2823	54.0751	37.5299	64.2921	32	4.28741	2.1	0.000156	0.00995	-1536	AMB	8322201	8324360	AT1G23440.x	AT1G23440
7344	Chr1	+	8324235	1155	120.071	100.462	98.2672	266.771	242.84	224.13	175	2.30157	1.2	3.59e-06	0.000379	-1536	AMB	8322201	8324360	AT1G23440.x	AT1G23440
7579	Chr1	+	8710399	153	12.1284	1.08024	0	48.6676	51.5116	16.073	21.6	8.80126	3.14	0.000685	0.0352	56745	CDS	8710232	8710573	AT1G24580.1	AT1G24580
7581	Chr1	+	8710823	2966	33.9594	3.24071	21.7102	908.462	929.416	575.95	412	40.9746	5.36	1.87e-26	3.07e-23	56746	3UTR	8710574	8710944	AT1G24580.1	AT1G24580
8044	Chr1	+	9432143	1170	73.983	97.2214	132.546	307.327	250.935	197.341	177	2.48758	1.31	2.06e-05	0.00178	60537	3UTR	9432069	9432394	AT1G27150.1	AT1G27150
8045	Chr1	+	9432233	627	37.5979	49.6909	38.8498	138.793	167.781	119.655	92.1	3.37905	1.76	1.78e-07	2.53e-05	60537	3UTR	9432069	9432394	AT1G27150.1	AT1G27150
9495	Chr1	+	11913811	317	7.27701	4.32095	21.7102	85.619	69.1727	88.4017	46.1	7.30132	2.87	4.07e-09	8.19e-07	72745	3UTR	11913693	11914067	AT1G32870.2	AT1G32870
9496	Chr1	+	11913884	1461	77.6215	89.6597	52.5615	492.084	348.071	222.344	214	4.83299	2.27	7.25e-05	0.0052	72745	3UTR	11913693	11914067	AT1G32870.2	AT1G32870
11156	Chr1	+	17920795	247	50.9391	72.3759	89.126	24.3338	14.7176	11.6083	43.9	0.238465	-2.07	6.84e-06	0.000677	86544	3UTR	17920744	17921105	AT1G48480.1	AT1G48480
11157	Chr1	+	17920986	1216	218.31	295.985	323.368	136.089	118.477	149.122	207	0.481921	-1.05	1.16e-05	0.00107	86544	3UTR	17920744	17921105	AT1G48480.1	AT1G48480
12007	Chr1	+	19175076	962	69.1316	97.2214	85.6981	257.758	222.971	134.835	145	2.44222	1.29	0.000985	0.0478	93757	3UTR	19174851	19175309	AT1G51700.1	AT1G51700
12008	Chr1	+	19175189	251	4.85134	10.8024	15.997	78.4089	61.078	47.3262	36.4	5.90234	2.56	1.62e-06	0.000188	93757	3UTR	19174851	19175309	AT1G51700.1	AT1G51700
13248	Chr1	+	21025852	2301	244.993	206.325	141.688	474.059	558.533	445.58	345	2.49268	1.32	5.07e-10	1.2e-07	105344	3UTR	21025718	21025986	AT1G56170.1	AT1G56170
13249	Chr1	+	21025898	134	6.06418	7.56166	2.28528	34.2476	29.4352	37.5037	19.5	6.35948	2.67	0.000248	0.0148	105344	3UTR	21025718	21025986	AT1G56170.1	AT1G56170
13387	Chr1	+	21208102	169	0	0	2.28528	59.4827	40.4734	41.0755	23.9	61.713	5.95	4.29e-11	1.22e-08	711858	intron	21207944	21208152	AT1G56600.1	AT1G56600
13389	Chr1	+	21209582	5857	31.5337	17.2838	42.2777	1506.89	1672.65	1636.77	818	52.8712	5.72	1.76e-130	1.29e-125	106231	3UTR	21209292	21209716	AT1G56600.1	AT1G56600
13572	Chr1	+	21655391	1863	41.2364	28.0862	13.7117	524.529	506.285	465.225	263	18.0171	4.17	2.16e-52	1.76e-48	108455	3UTR	21655118	21655559	AT1G58340.1	AT1G58340
13573	Chr1	+	21655439	63	0	0	1.14264	12.6175	27.2275	9.82241	8.47	43.4673	5.44	0.00019	0.0118	108455	3UTR	21655118	21655559	AT1G58340.1	AT1G58340
14519	Chr1	+	23203579	449	37.5979	49.6909	17.1396	103.644	122.156	67.8639	66.3	2.81211	1.49	0.000441	0.0241	115943	3UTR	23203516	23203885	AT1G62660.1	AT1G62660
14520	Chr1	+	23203636	3031	378.405	294.905	286.803	769.669	595.326	475.047	467	1.91649	0.938	0.00102	0.0495	115943	3UTR	23203516	23203885	AT1G62660.1	AT1G62660
15949	Chr1	+	25473957	88	0	0	0	21.6301	36.0581	13.3942	11.8	Inf	Inf	6.69e-07	8.5e-05	128024	3UTR	25473935	25474260	AT1G67920.1	AT1G67920
15950	Chr1	+	25474087	781	21.831	12.9629	18.2823	246.943	206.046	161.623	111	11.5798	3.53	1.74e-20	1.54e-17	128024	3UTR	25473935	25474260	AT1G67920.1	AT1G67920
16150	Chr1	+	25767111	471	36.3851	5.40119	17.1396	134.287	125.835	90.1876	68.2	5.94492	2.57	6.9e-11	1.89e-08	129292	3UTR	25767029	25767360	AT1G68620.1	AT1G68620
16151	Chr1	+	25767241	178	3.63851	3.24071	2.28528	42.3589	41.2093	59.8274	25.4	15.6468	3.97	2.31e-08	3.97e-06	129292	3UTR	25767029	25767360	AT1G68620.1	AT1G68620
16357	Chr1	+	26039689	62	2.42567	0	0	6.30877	22.8123	19.6448	8.53	20.1041	4.33	0.000679	0.0349	130643	CDS	26039314	26039989	AT1G69260.1	AT1G69260
16365	Chr1	+	26040715	7322	134.625	66.9747	68.5585	1854.78	2393.82	1587.66	1020	21.6031	4.43	3.5e-29	7.63e-26	130646	3UTR	26040571	26040840	AT1G69260.1	AT1G69260
16430	Chr1	+	26123366	187	0	0	6.85585	65.7914	52.2474	33.039	26.3	22.0364	4.46	1.05e-09	2.34e-07	131075	3UTR	26123223	26123541	AT1G69490.1	AT1G69490
16431	Chr1	+	26123419	214	6.06418	0	18.2823	43.2601	77.2673	35.7179	30.1	6.41758	2.68	0.000289	0.0168	131075	3UTR	26123223	26123541	AT1G69490.1	AT1G69490
17427	Chr1	+	27392982	887	18.1925	19.4443	21.7102	241.536	315.692	123.227	123	11.4657	3.52	2.52e-06	0.00028	-3658	AMB	27392903	27392990	AT1G72770.x	AT1G72770
17428	Chr1	+	27393232	7604	172.223	154.474	181.68	1981.85	2484.33	1415.32	1060	11.5692	3.53	4.53e-14	2.03e-11	138206	3UTR	27392991	27393401	AT1G72770.3	AT1G72770
17999	Chr1	+	28054049	2633	557.904	957.091	910.685	96.434	95.6643	225.915	474	0.172328	-2.54	4.11e-09	8.26e-07	142296	3UTR	28053894	28054269	AT1G74670.1	AT1G74670
18000	Chr1	+	28054130	1642	310.486	559.563	633.023	89.224	59.6062	119.655	295	0.178624	-2.49	1.38e-06	0.000163	142296	3UTR	28053894	28054269	AT1G74670.1	AT1G74670
18675	Chr1	+	28942491	401	16.9797	36.7281	28.566	95.5327	83.1544	97.3311	59.7	3.35487	1.75	2.13e-05	0.00183	147138	3UTR	28942402	28942716	AT1G77000.2	AT1G77000
18676	Chr1	+	28942578	692	52.1519	72.3759	59.4173	152.312	159.686	128.584	104	2.39518	1.26	6.62e-05	0.00481	147138	3UTR	28942402	28942716	AT1G77000.2	AT1G77000
19548	Chr1	+	30136935	3535	87.3242	52.9316	47.9909	1043.65	1124.42	612.561	495	14.7712	3.88	2.57e-13	1.04e-10	155725	3UTR	30136768	30137076	AT1G80110.1	AT1G80110
19549	Chr1	+	30137027	118	0	0	1.14264	27.9388	49.3039	16.966	15.9	82.4482	6.37	4.52e-06	0.000465	155725	3UTR	30136768	30137076	AT1G80110.1	AT1G80110
19554	Chr1	+	30140109	241	6.06418	11.8826	15.997	55.8776	75.0597	41.9685	34.5	5.09389	2.35	1.12e-05	0.00103	155734	3UTR	30139987	30140324	AT1G80120.1	AT1G80120
19555	Chr1	+	30140205	192	13.3412	5.40119	10.2838	30.6426	63.2856	41.9685	27.5	4.68187	2.23	0.000125	0.00825	155734	3UTR	30139987	30140324	AT1G80120.1	AT1G80120
19607	Chr1	+	30194388	2653	315.337	209.566	262.808	574.999	603.421	456.296	404	2.07527	1.05	1.66e-07	2.39e-05	156100	3UTR	30194281	30194639	AT1G80300.1	AT1G80300
19608	Chr1	+	30194514	2902	332.317	274.38	309.656	663.322	646.838	435.758	444	1.90529	0.93	0.000172	0.0109	156100	3UTR	30194281	30194639	AT1G80300.1	AT1G80300
20673	Chr1	-	982511	729	151.604	327.312	255.952	24.3338	12.51	29.4672	134	0.0902352	-3.47	2.26e-08	3.89e-06	7195	3UTR	982386	982624	AT1G03870.1	AT1G03870
20674	Chr1	-	982544	86	30.3209	22.685	45.7057	0	0	0	16.5	0	NAME	1.69e-10	4.33e-08	7195	3UTR	982386	982624	AT1G03870.1	AT1G03870
20752	Chr1	-	1119701	462	7.27701	18.364	13.7117	129.78	119.212	108.047	66.1	9.07279	3.18	9.57e-14	4.13e-11	8161	3UTR	1119579	1119852	AT1G04220.1	AT1G04220
20753	Chr1	-	1119780	2218	60.6418	55.0921	82.2702	648.902	624.762	425.042	316	8.57915	3.1	1.37e-17	9.34e-15	8161	3UTR	1119579	1119852	AT1G04220.1	AT1G04220
21245	Chr1	-	1703098	1843	48.5134	56.1724	53.7041	368.612	667.443	346.463	257	8.72857	3.13	1.18e-06	0.000142	11793	3UTR	1702972	1703195	AT1G05680.1	AT1G05680
21246	Chr1	-	1703306	147	0	0	2.28528	35.1488	54.4551	28.5743	20.1	51.7127	5.69	2.07e-09	4.42e-07	11792	CDS	1703196	1703912	AT1G05680.1	AT1G05680
21463	Chr1	-	2011885	1013	24.2567	33.4874	45.7057	228.017	352.486	169.66	142	7.25147	2.86	2.34e-06	0.000261	14021	3UTR	2011765	2012014	AT1G06570.2	AT1G06570
21464	Chr1	-	2011940	1435	47.3006	84.2585	133.689	292.006	368.676	335.748	210	3.75659	1.91	4.4e-14	1.97e-11	14021	3UTR	2011765	2012014	AT1G06570.2	AT1G06570
21590	Chr1	-	2160975	257	16.9797	18.364	6.85585	79.3102	63.2856	41.0755	37.6	4.35244	2.12	3.01e-05	0.00247	15117	3UTR	2160818	2161224	AT1G07040.1	AT1G07040
21591	Chr1	-	2161084	1959	130.986	167.437	202.248	376.723	401.79	495.585	296	2.54478	1.35	2.17e-09	4.59e-07	15117	3UTR	2160818	2161224	AT1G07040.1	AT1G07040
21754	Chr1	-	2304474	67	0	0	2.28528	17.1238	19.1329	17.8589	9.4	23.68	4.57	0.00029	0.0168	656433	3UTR	2304428	2304765	AT1G07500.1	AT1G07500
21755	Chr1	-	2304578	275	9.70268	3.24071	7.99849	80.2115	89.0414	41.9685	38.7	10.0861	3.33	1.64e-07	2.36e-05	656433	3UTR	2304428	2304765	AT1G07500.1	AT1G07500
21931	Chr1	-	2498811	145	14.554	6.48143	0	49.5689	35.3222	21.4307	21.2	5.05441	2.34	0.000765	0.0388	17661	3UTR	2498716	2499087	AT1G08050.1	AT1G08050
21932	Chr1	-	2498901	512	26.6824	48.6107	35.4219	119.867	103.759	125.012	76.6	3.14897	1.65	6.8e-06	0.000675	17661	3UTR	2498716	2499087	AT1G08050.1	AT1G08050
21977	Chr1	-	2574000	8341	885.37	640.581	797.564	1641.18	1933.89	1670.7	1260	2.25769	1.17	2.79e-12	9.62e-10	18134	3UTR	2573728	2574258	AT1G08200.1	AT1G08200
21978	Chr1	-	2574065	1845	209.821	203.085	198.82	349.686	440.056	289.315	282	1.76396	0.819	0.000291	0.0169	18134	3UTR	2573728	2574258	AT1G08200.1	AT1G08200
25904	Chr1	-	8074230	51	0	0	0	13.5188	13.9817	15.1801	7.11	Inf	Inf	0.000189	0.0118	52687	3UTR	8074111	8074534	AT1G22810.1	AT1G22810
25905	Chr1	-	8074270	135	3.63851	1.08024	5.71321	39.6551	41.9451	22.3237	19.1	9.96208	3.32	1.42e-05	0.00128	52687	3UTR	8074111	8074534	AT1G22810.1	AT1G22810
26066	Chr1	-	8309138	554	93.3883	158.795	140.545	48.6676	69.9085	51.7909	93.8	0.433804	-1.2	0.000251	0.0149	54083	3UTR	8308992	8309448	AT1G23390.1	AT1G23390
26067	Chr1	-	8309404	1811	318.976	513.113	541.612	111.755	233.274	141.086	310	0.353872	-1.5	0.000118	0.00789	54083	3UTR	8308992	8309448	AT1G23390.1	AT1G23390
26802	Chr1	-	9449645	733	32.7466	30.2467	13.7117	167.633	226.651	153.587	104	7.14258	2.84	4.32e-15	2.2e-12	60601	3UTR	9449429	9449811	AT1G27200.1	AT1G27200
26803	Chr1	-	9449721	484	37.5979	19.4443	23.9955	109.953	139.081	91.9735	70.3	4.20801	2.07	3.93e-08	6.57e-06	60601	3UTR	9449429	9449811	AT1G27200.1	AT1G27200
27050	Chr1	-	9875593	212	16.9797	17.2838	2.28528	60.3839	52.2474	37.5037	31.1	4.1078	2.04	0.000227	0.0138	62945	3UTR	9875480	9875775	AT1G28260.1	AT1G28260
27051	Chr1	-	9875649	246	7.27701	19.4443	18.2823	55.8776	67.7009	46.4332	35.8	3.77774	1.92	0.000201	0.0124	62945	3UTR	9875480	9875775	AT1G28260.1	AT1G28260
27967	Chr1	-	11418624	309	18.1925	19.4443	21.7102	87.4215	71.3803	56.2556	45.7	3.62373	1.86	5.15e-05	0.00387	70658	3UTR	11418505	11418874	AT1G31830.1	AT1G31830
27968	Chr1	-	11418692	1227	97.0268	72.3759	98.2672	305.525	337.769	175.017	181	3.05716	1.61	0.000108	0.00732	70658	3UTR	11418505	11418874	AT1G31830.1	AT1G31830
29361	Chr1	-	17074959	155	0	0	2.28528	41.4576	38.2657	49.112	21.9	56.3761	5.82	3.85e-10	9.31e-08	83057	3UTR	17074822	17075263	AT1G45145.1	AT1G45145
29362	Chr1	-	17075138	6328	640.377	946.288	679.872	1207.68	1175.94	1242.09	982	1.59967	0.678	0.000138	0.00901	83057	3UTR	17074822	17075263	AT1G45145.1	AT1G45145
29423	Chr1	-	17165241	7776	261.972	203.085	268.521	2127.86	2338.62	1426.93	1100	8.03379	3.01	2.35e-14	1.1e-11	-2252	AMB	17165007	17166341	AT1G45249.x	AT1G45249
29428	Chr1	-	17166209	1085	14.554	14.0431	23.9955	294.709	269.332	308.959	154	16.5993	4.05	1.48e-35	4.93e-32	-2252	AMB	17165007	17166341	AT1G45249.x	AT1G45249
30199	Chr1	-	18617567	233	4.85134	8.6419	17.1396	55.8776	75.0597	37.5037	33.2	5.49871	2.46	1.01e-05	0.000948	91022	3UTR	18617485	18617813	AT1G50260.2	AT1G50260
30200	Chr1	-	18617603	335	15.7669	17.2838	9.14113	73.9027	94.1926	78.5793	48.1	5.8465	2.55	4.23e-08	6.98e-06	91022	3UTR	18617485	18617813	AT1G50260.2	AT1G50260
30777	Chr1	-	19682868	302	2.42567	2.16048	9.14113	78.4089	90.5132	71.4357	42.3	17.5095	4.13	2.1e-13	8.65e-11	96571	3UTR	19682826	19683136	AT1G52855.1	AT1G52855
30778	Chr1	-	19683058	413	21.831	9.72214	5.71321	105.447	131.722	75.9004	58.4	8.40085	3.07	1.17e-10	3.08e-08	96571	3UTR	19682826	19683136	AT1G52855.1	AT1G52855
31342	Chr1	-	20560282	429	31.5337	42.1293	21.7102	100.94	119.948	62.5062	63.1	2.97143	1.57	0.000271	0.0159	102014	3UTR	20560164	20560405	AT1G55110.1	AT1G55110
31343	Chr1	-	20560345	1868	224.375	200.924	178.252	388.44	426.074	295.565	286	1.83925	0.879	5.96e-05	0.00439	102014	3UTR	20560164	20560405	AT1G55110.1	AT1G55110
32029	Chr1	-	21612025	1013	43.6621	16.2036	37.7072	285.697	254.614	237.524	146	7.97184	2.99	5.57e-23	6.93e-20	108301	3UTR	21611996	21612393	AT1G58270.1	AT1G58270
32030	Chr1	-	21612293	19033	1060.02	1067.27	835.271	5219.15	5246.08	3143.17	2760	4.59346	2.2	1.29e-08	2.37e-06	108301	3UTR	21611996	21612393	AT1G58270.1	AT1G58270
32352	Chr1	-	22278909	180	2.42567	4.32095	10.2838	42.3589	46.3604	49.112	25.8	8.09325	3.02	3.3e-06	0.000353	111174	3UTR	22278855	22279180	AT1G60470.1	AT1G60470
32353	Chr1	-	22278981	636	41.2364	34.5676	66.2732	117.163	155.271	152.694	94.5	2.99223	1.58	1.54e-06	0.000181	111174	3UTR	22278855	22279180	AT1G60470.1	AT1G60470
32572	Chr1	-	22589139	129	0	4.32095	0	34.2476	34.5863	35.7179	18.1	24.1965	4.6	3.45e-07	4.65e-05	113400	3UTR	22589031	22589259	AT1G61255.1	AT1G61255
32573	Chr1	-	22589197	719	14.554	12.9629	10.2838	221.708	214.141	133.049	101	15.05	3.91	9.96e-16	5.47e-13	113400	3UTR	22589031	22589259	AT1G61255.1	AT1G61255
32758	Chr1	-	22867772	893	15.7669	5.40119	10.2838	291.104	253.878	176.803	126	22.9489	4.52	1.11e-20	1.01e-17	114743	3UTR	22867650	22868102	AT1G61890.1	AT1G61890
32759	Chr1	-	22867932	2117	101.878	49.6909	47.9909	610.148	629.913	367.894	301	8.0575	3.01	2.8e-11	8.25e-09	114743	3UTR	22867650	22868102	AT1G61890.1	AT1G61890
34007	Chr1	-	24811148	722	19.4054	18.364	10.2838	184.757	183.97	200.913	103	11.8544	3.57	1.27e-22	1.48e-19	124234	3UTR	24811029	24811261	AT1G66500.1	AT1G66500
34016	Chr1	-	24812212	958	92.1755	85.3388	60.56	183.855	185.442	262.526	145	2.65389	1.41	1.23e-06	0.000147	124233	CDS	24811262	24812512	AT1G66500.1	AT1G66500
34667	Chr1	-	25709113	1059	352.935	318.67	301.657	55.8776	61.078	57.1486	191	0.178887	-2.48	9.63e-21	8.91e-18	129090	3UTR	25708994	25709330	AT1G68520.1	AT1G68520
34673	Chr1	-	25709982	669	235.29	233.331	195.392	22.5313	16.9252	35.7179	123	0.113212	-3.14	7.55e-23	9.12e-20	129087	CDS	25709763	25710749	AT1G68520.1	AT1G68520
34677	Chr1	-	25712587	17057	1925.98	1470.2	1821.37	3398.62	4031.88	2914.58	2590	1.98274	0.987	4.99e-07	6.53e-05	129112	3UTR	25712468	25712880	AT1G68530.2	AT1G68530
34678	Chr1	-	25712853	3594	217.098	198.764	76.557	1122.06	659.348	913.484	531	5.47277	2.45	3.24e-09	6.68e-07	129112	3UTR	25712468	25712880	AT1G68530.2	AT1G68530
34972	Chr1	-	26050148	240	4.85134	1.08024	1.14264	36.9513	93.4567	58.9345	32.7	26.7651	4.74	4.64e-07	6.11e-05	130683	3UTR	26050077	26050491	AT1G69295.1	AT1G69295
34973	Chr1	-	26050290	7880	588.225	422.373	495.906	1767.36	2018.52	1666.24	1160	3.61905	1.86	1.74e-26	2.89e-23	130683	3UTR	26050077	26050491	AT1G69295.1	AT1G69295
35629	Chr1	-	26892105	627	36.3851	22.685	43.4204	154.114	156.006	138.407	91.8	4.37628	2.13	5e-10	1.18e-07	135158	3UTR	26891980	26892213	AT1G71360.1	AT1G71360
35636	Chr1	-	26892507	136	16.9797	0	2.28528	32.4451	27.9634	41.0755	20.1	5.2678	2.4	0.000469	0.0254	135157	CDS	26892214	26893841	AT1G71360.1	AT1G71360
36970	Chr1	-	28586800	13584	579.735	510.952	525.615	4462.1	3561.66	2127	1960	6.28023	2.65	9.43e-07	0.000116	-3844	AMB	28586727	28586892	AT1G76180.x	AT1G76180
36971	Chr1	-	28587035	1744	168.584	85.3388	41.1351	317.241	540.871	359.857	252	4.1279	2.05	1.08e-05	0.00101	145261	CDS	28587013	28587321	AT1G76180.2	AT1G76180
38060	Chr1	-	29912251	6290	401.449	232.251	225.1	1652.9	1813.94	1114.4	907	5.33446	2.42	6.45e-11	1.78e-08	153440	3UTR	29912132	29912368	AT1G79520.1	AT1G79520
38061	Chr1	-	29912307	659	40.0236	58.3328	53.7041	155.015	108.174	183.947	99.9	2.94052	1.56	1.15e-05	0.00106	153440	3UTR	29912132	29912368	AT1G79520.1	AT1G79520
39619	Chr2	+	2034101	1701	78.8343	90.74	130.261	321.747	535.72	315.21	245	3.91107	1.97	1.66e-05	0.00148	166432	3UTR	2033979	2034337	AT2G05540.1	AT2G05540
39620	Chr2	+	2034170	4261	208.608	278.701	305.085	894.042	1284.85	737.574	618	3.68057	1.88	3.1e-06	0.000335	166432	3UTR	2033979	2034337	AT2G05540.1	AT2G05540
41356	Chr2	+	6952947	159	0	5.40119	1.14264	18.9263	49.3039	58.0415	22.1	19.2963	4.27	2.42e-05	0.00204	672647	intergenic.pm	6951313	6953191	AT2G15970.igt	AT2G15970.igt
41357	Chr2	+	6953028	60	0	1.08024	0	14.42	10.3023	25.8954	8.62	46.858	5.55	0.000204	0.0126	672647	intergenic.pm	6951313	6953191	AT2G15970.igt	AT2G15970.igt
43069	Chr2	+	9594514	201	9.70268	4.32095	19.4249	35.1488	62.5498	42.8614	29	4.20228	2.07	0.000234	0.0141	189706	3UTR	9594425	9594655	AT2G22590.1	AT2G22590
43070	Chr2	+	9594567	155	4.85134	7.56166	11.4264	37.8526	39.7375	33.932	22.6	4.67805	2.23	0.000676	0.0348	189706	3UTR	9594425	9594655	AT2G22590.1	AT2G22590
44095	Chr2	+	11302190	1309	124.922	138.27	90.2687	294.709	301.711	233.952	197	2.34926	1.23	8.43e-07	0.000105	198323	3UTR	11302077	11302311	AT2G26570.1	AT2G26570
44096	Chr2	+	11302280	252	16.9797	5.40119	4.57057	74.8039	63.2856	53.5768	36.4	7.11154	2.83	1.28e-07	1.89e-05	198323	3UTR	11302077	11302311	AT2G26570.1	AT2G26570
45576	Chr2	+	13648734	174	41.2364	62.6538	46.8483	10.815	4.41528	20.5378	31.1	0.237286	-2.08	8.67e-05	0.00607	211605	3UTR	13648587	13648905	AT2G32100.1	AT2G32100
45577	Chr2	+	13648800	584	212.246	194.443	157.685	29.7413	19.8687	27.6813	107	0.136951	-2.87	5.47e-18	3.88e-15	211605	3UTR	13648587	13648905	AT2G32100.1	AT2G32100
45989	Chr2	+	14226488	7615	259.547	227.93	267.378	2070.18	2122.28	1584.98	1090	7.6537	2.94	3.84e-32	9.85e-29	215541	3UTR	14226366	14226722	AT2G33590.1	AT2G33590
45990	Chr2	+	14226654	58	0	0	0	9.01252	11.7741	28.5743	8.23	Inf	Inf	0.000247	0.0147	215541	3UTR	14226366	14226722	AT2G33590.1	AT2G33590
46340	Chr2	+	14784674	146	1.21284	0	0	50.4701	24.284	50.005	21	102.866	6.68	1.67e-10	4.29e-08	218819	3UTR	14784509	14784830	AT2G35070.1	AT2G35070
46341	Chr2	+	14784729	184	0	0	4.57057	29.7413	66.2292	50.8979	25.2	32.1335	5.01	4.48e-09	8.96e-07	218819	3UTR	14784509	14784830	AT2G35070.1	AT2G35070
47047	Chr2	+	15836844	250	14.554	0	5.71321	63.0877	80.2109	48.2191	35.3	9.44962	3.24	5.74e-09	1.13e-06	225207	3UTR	15836660	15837001	AT2G37770.2	AT2G37770
47048	Chr2	+	15836882	682	27.8952	5.40119	10.2838	163.127	244.312	117.869	94.8	12.0538	3.59	3.95e-08	6.6e-06	225207	3UTR	15836660	15837001	AT2G37770.2	AT2G37770
47067	Chr2	+	15859834	1155	8.48985	38.8886	12.5691	328.056	305.39	287.529	163	15.363	3.94	2.5e-35	7.8e-32	225380	3UTR	15859724	15860027	AT2G37870.1	AT2G37870
47068	Chr2	+	15859975	174	2.42567	3.24071	1.14264	60.3839	42.681	38.3967	24.7	20.7756	4.38	5.48e-09	1.08e-06	225380	3UTR	15859724	15860027	AT2G37870.1	AT2G37870
47246	Chr2	+	16110683	48	0	0	0	14.42	19.1329	5.35768	6.49	Inf	Inf	0.000378	0.0211	226734	3UTR	16110540	16110886	AT2G38470.1	AT2G38470
47248	Chr2	+	16110764	1947	48.5134	75.6166	28.566	716.496	522.474	274.135	278	9.90926	3.31	1.18e-05	0.00109	226734	3UTR	16110540	16110886	AT2G38470.1	AT2G38470
48159	Chr2	+	17368999	272	14.554	5.40119	6.85585	63.0877	65.4933	80.3652	39.3	7.79328	2.96	1.61e-08	2.9e-06	234148	3UTR	17368839	17369309	AT2G41660.1	AT2G41660
48160	Chr2	+	17369092	490	27.8952	35.6478	33.1366	110.854	115.533	111.618	72.4	3.49614	1.81	1.41e-06	0.000167	234148	3UTR	17368839	17369309	AT2G41660.1	AT2G41660
48522	Chr2	+	17921529	1221	253.483	274.38	275.377	127.077	120.684	189.305	207	0.544128	-0.878	0.000244	0.0146	237398	3UTR	17921456	17921809	AT2G43100.1	AT2G43100
48523	Chr2	+	17921621	3978	1075.79	884.715	723.292	476.762	398.111	508.086	678	0.515301	-0.957	3.93e-05	0.00307	237398	3UTR	17921456	17921809	AT2G43100.1	AT2G43100
50255	Chr2	-	296509	1539	308.06	320.831	341.65	188.362	173.668	217.879	258	0.597511	-0.743	0.000948	0.0463	159343	3UTR	296390	296888	AT2G01670.1	AT2G01670
50257	Chr2	-	296833	59	27.8952	19.4443	14.8543	0.901252	1.47176	1.78589	11.1	0.06687	-3.9	0.000182	0.0114	159343	3UTR	296390	296888	AT2G01670.1	AT2G01670
50441	Chr2	-	590219	1012	105.517	101.542	92.5539	245.141	224.443	154.48	154	2.0829	1.06	8.54e-05	0.00599	160536	3UTR	590101	590392	AT2G02230.1	AT2G02230
50442	Chr2	-	590276	504	13.3412	27.0059	39.9924	135.188	145.704	75.9004	72.9	4.44105	2.15	1.38e-05	0.00125	160536	3UTR	590101	590392	AT2G02230.1	AT2G02230
50692	Chr2	-	1034932	617	158.881	120.987	164.54	65.7914	66.965	58.9345	106	0.431339	-1.21	0.000108	0.00733	162679	3UTR	1034878	1035099	AT2G03420.1	AT2G03420
50693	Chr2	-	1035024	640	160.094	180.4	186.251	25.2351	44.8886	79.4722	113	0.284001	-1.82	3.49e-09	7.13e-07	162679	3UTR	1034878	1035099	AT2G03420.1	AT2G03420
50856	Chr2	-	1382689	41	0	0	0	14.42	5.88704	15.1801	5.91	Inf	Inf	0.000918	0.0451	164149	pseudogenic_exon	1382635	1383495	AT2G04110.1	AT2G04110
50857	Chr2	-	1382897	1175	133.412	95.0609	113.121	282.092	231.066	224.13	180	2.15837	1.11	1.52e-05	0.00136	164149	pseudogenic_exon	1382635	1383495	AT2G04110.1	AT2G04110
50868	Chr2	-	1401326	1816	220.736	198.764	191.964	345.18	378.242	343.784	280	1.74533	0.804	0.000284	0.0165	164196	3UTR	1401148	1401449	AT2G04160.1	AT2G04160
50869	Chr2	-	1401743	62	2.42567	0	0	7.21002	19.1329	23.2166	8.66	20.4312	4.35	0.000624	0.0325	164195	CDS	1401450	1401988	AT2G04160.1	AT2G04160
53033	Chr2	-	7755709	5533	247.418	267.899	325.653	1463.63	1320.17	1230.48	809	4.77339	2.26	3.37e-33	9.28e-30	179549	3UTR	7755485	7755922	AT2G17840.1	AT2G17840
53039	Chr2	-	7756937	143	4.85134	4.32095	7.99849	19.8276	41.9451	43.7544	20.4	6.14573	2.62	0.000181	0.0114	179542	CDS	7756870	7757798	AT2G17840.1	AT2G17840
53243	Chr2	-	8049399	183	1.21284	0	1.14264	33.3463	66.2292	48.2191	25	62.7451	5.97	8.91e-12	2.85e-09	658494	3UTR	8049325	8049662	AT2G18550.1	AT2G18550
53244	Chr2	-	8049596	48	0	0	0	9.01252	21.3405	8.03652	6.4	Inf	Inf	0.000406	0.0224	658494	3UTR	8049325	8049662	AT2G18550.1	AT2G18550
53513	Chr2	-	8591897	104	0	3.24071	4.57057	38.7538	24.284	18.7519	14.9	10.4707	3.39	0.000134	0.0088	183264	3UTR	8591779	8592105	AT2G19900.1	AT2G19900
53514	Chr2	-	8591995	77	0	0	3.42792	27.0376	16.9252	18.7519	11	18.2952	4.19	0.000174	0.0109	183264	3UTR	8591779	8592105	AT2G19900.1	AT2G19900
55807	Chr2	-	11977942	402	3.63851	34.5676	6.85585	122.57	103.759	75.0075	57.7	6.68717	2.74	1.98e-08	3.44e-06	202313	3UTR	11977824	11978023	AT2G28110.1	AT2G28110
55808	Chr2	-	11977992	202	4.85134	5.40119	10.2838	53.1739	43.4169	58.9345	29.3	7.57319	2.92	1.48e-06	0.000174	202313	3UTR	11977824	11978023	AT2G28110.1	AT2G28110
56038	Chr2	-	12431419	1079	234.077	308.948	286.803	118.064	79.475	98.2241	188	0.356415	-1.49	3.02e-09	6.24e-07	204318	3UTR	12431221	12431839	AT2G28950.1	AT2G28950
56040	Chr2	-	12431717	1979	428.131	601.692	470.768	155.917	161.893	235.738	342	0.368887	-1.44	1e-08	1.88e-06	204318	3UTR	12431221	12431839	AT2G28950.1	AT2G28950
57168	Chr2	-	14144789	1382	35.1722	2.16048	12.5691	419.082	451.83	233.059	192	22.1229	4.47	3.77e-13	1.48e-10	215069	3UTR	14144711	14144983	AT2G33380.2	AT2G33380
57169	Chr2	-	14144872	760	15.7669	0	2.28528	177.547	299.503	125.905	104	33.4007	5.06	1.61e-08	2.88e-06	215069	3UTR	14144711	14144983	AT2G33380.2	AT2G33380
57935	Chr2	-	15204740	534	10.9155	1.08024	6.85585	91.9277	202.367	125.905	73.2	22.2899	4.48	1.35e-08	2.47e-06	221409	3UTR	15204644	15204979	AT2G36270.1	AT2G36270
57937	Chr2	-	15204865	58	0	0	0	16.2225	21.3405	9.82241	7.9	Inf	Inf	6.6e-05	0.0048	221409	3UTR	15204644	15204979	AT2G36270.1	AT2G36270
58058	Chr2	-	15356853	1378	2.42567	3.24071	4.57057	356.896	460.661	309.852	190	110.131	6.78	2.39e-40	1.12e-36	222325	3UTR	15356714	15357018	AT2G36640.1	AT2G36640
58065	Chr2	-	15357863	44	0	0	0	6.30877	13.9817	16.073	6.06	Inf	Inf	0.000678	0.0349	222320	CDS	15357662	15358552	AT2G36640.1	AT2G36640
58287	Chr2	-	15613404	5232	443.898	518.514	413.636	924.685	1390.08	990.277	780	2.40183	1.26	6.83e-06	0.000677	223817	3UTR	15613282	15613623	AT2G37170.1	AT2G37170
58288	Chr2	-	15613445	893	83.6857	62.6538	69.7011	149.608	241.368	188.412	133	2.68185	1.42	3.27e-06	0.00035	223817	3UTR	15613282	15613623	AT2G37170.1	AT2G37170
58617	Chr2	-	16006915	208	48.5134	60.4933	55.9894	8.11127	11.7741	33.932	36.5	0.326173	-1.62	0.000879	0.0435	676562	intergenic.igt	15995279	16012414	AT2G38240.igt	AT2G38240.igt
58619	Chr2	-	16011141	190	49.7263	60.4933	54.8468	9.91378	9.56643	18.7519	33.9	0.231616	-2.11	4.64e-05	0.00354	676562	intergenic.igt	15995279	16012414	AT2G38240.igt	AT2G38240.igt
58815	Chr2	-	16291278	228	13.3412	3.24071	5.71321	51.3714	83.8903	33.932	31.9	7.58882	2.92	0.000119	0.00793	676601	intergenic.igt	16289971	16299230	AT2G39040.igt	AT2G39040.igt
58825	Chr2	-	16295227	81	1.21284	0	2.28528	15.3213	31.6428	16.073	11.1	18.0203	4.17	0.000133	0.00872	676601	intergenic.igt	16289971	16299230	AT2G39040.igt	AT2G39040.igt
58885	Chr2	-	16388862	199	10.9155	15.1233	6.85585	47.7664	51.5116	41.9685	29	4.2939	2.1	0.000255	0.0151	228517	3UTR	16388766	16389009	AT2G39250.1	AT2G39250
58886	Chr2	-	16388904	2516	213.459	164.196	114.264	590.32	679.953	454.51	369	3.50623	1.81	4.97e-10	1.18e-07	228517	3UTR	16388766	16389009	AT2G39250.1	AT2G39250
59930	Chr2	-	17711082	130199	8605.07	8292.98	4701.97	31916.9	34892.5	25432.9	19000	4.27047	2.09	9.78e-18	6.77e-15	236213	3UTR	17710912	17711240	AT2G42540.1	AT2G42540
59931	Chr2	-	17711323	1264	97.0268	60.4933	14.8543	250.548	366.468	302.709	182	5.33562	2.42	5.32e-12	1.76e-09	-6256	AMB	17711309	17711377	AT2G42540.x	AT2G42540
59936	Chr2	-	17714672	265	0	0	0	54.9764	115.533	41.9685	35.4	Inf	Inf	8.58e-08	1.32e-05	236247	3UTR	17714518	17714812	AT2G42560.1	AT2G42560
59940	Chr2	-	17715020	58	0	0	0	7.21002	27.9634	10.7154	7.65	Inf	Inf	0.000937	0.046	236246	CDS	17714813	17715253	AT2G42560.1	AT2G42560
61022	Chr2	-	19165492	12870	399.023	258.177	227.386	3480.64	3861.16	2673.48	1820	11.322	3.5	5.77e-29	1.21e-25	246046	3UTR	19165296	19165776	AT2G46680.2	AT2G46680
61027	Chr2	-	19166094	79	3.63851	0	0	10.815	23.5481	28.5743	11.1	17.2976	4.11	0.000148	0.00953	246037	CDS	19165777	19166187	AT2G46680.1	AT2G46680
61737	Chr3	+	377649	508	86.1113	165.276	188.536	37.8526	30.1711	32.1461	90	0.227698	-2.13	5.29e-05	0.00397	252319	3UTR	377578	377833	AT3G02120.1	AT3G02120
61738	Chr3	+	377714	264	63.0674	60.4933	91.4113	15.3213	22.0764	25.8954	46.4	0.294425	-1.76	8.34e-05	0.00587	252319	3UTR	377578	377833	AT3G02120.1	AT3G02120
63002	Chr3	+	2015632	3296	217.098	158.795	145.115	673.235	1147.24	479.512	470	4.41449	2.14	0.000844	0.0421	262904	3UTR	2015472	2015825	AT3G06500.1	AT3G06500
63003	Chr3	+	2015696	498	13.3412	12.9629	4.57057	101.842	170.724	112.511	69.3	12.4723	3.64	8.52e-12	2.74e-09	262904	3UTR	2015472	2015825	AT3G06500.1	AT3G06500
64748	Chr3	+	4405928	401	86.1113	103.703	105.123	43.2601	40.4734	34.8249	68.9	0.401978	-1.31	0.000364	0.0204	279428	3UTR	4405742	4406211	AT3G13510.1	AT3G13510
64749	Chr3	+	4406011	782	184.351	222.529	207.961	53.1739	63.2856	86.6158	136	0.330289	-1.6	1.81e-08	3.2e-06	279428	3UTR	4405742	4406211	AT3G13510.1	AT3G13510
64995	Chr3	+	4793613	143	1.21284	8.6419	2.28528	37.8526	46.3604	24.1096	20.1	8.92277	3.16	2.24e-05	0.00191	281880	3UTR	4793535	4793804	AT3G14360.1	AT3G14360
64996	Chr3	+	4793685	684	43.6621	36.7281	44.563	172.139	197.216	103.582	99.6	3.78491	1.92	8.04e-06	0.000778	281880	3UTR	4793535	4793804	AT3G14360.1	AT3G14360
65036	Chr3	+	4889873	690	49.7263	62.6538	66.2732	153.213	140.553	153.587	104	2.50403	1.32	3.16e-05	0.00258	282385	3UTR	4889833	4890279	AT3G14560.1	AT3G14560
65038	Chr3	+	4890098	281	6.06418	8.6419	18.2823	88.3227	63.2856	60.7203	40.9	6.43648	2.69	1.4e-07	2.04e-05	282385	3UTR	4889833	4890279	AT3G14560.1	AT3G14560
65050	Chr3	+	4910393	979	49.7263	97.2214	102.838	229.819	209.726	194.662	147	2.53901	1.34	1.78e-06	0.000204	282651	3UTR	4910227	4910596	AT3G14595.1	AT3G14595
65051	Chr3	+	4910430	2789	162.52	230.091	155.399	688.557	732.2	488.442	410	3.48388	1.8	6.97e-10	1.6e-07	282651	3UTR	4910227	4910596	AT3G14595.1	AT3G14595
65179	Chr3	+	5049790	12789	1331.69	1565.26	1772.24	2149.49	2776.47	2261.83	1980	1.53941	0.622	0.00025	0.0149	283496	3UTR	5049622	5049997	AT3G14990.3	AT3G14990
65180	Chr3	+	5049882	268	2.42567	11.8826	14.8543	51.3714	72.8521	76.7934	38.4	6.89296	2.79	1.41e-07	2.06e-05	283496	3UTR	5049622	5049997	AT3G14990.3	AT3G14990
65248	Chr3	+	5122362	1654	112.794	119.906	78.8423	433.502	423.131	290.208	243	3.68117	1.88	3.89e-10	9.38e-08	283959	3UTR	5122141	5122682	AT3G15210.1	AT3G15210
65249	Chr3	+	5122521	121	1.21284	3.24071	5.71321	33.3463	33.8505	25.8954	17.2	9.15653	3.19	7.21e-05	0.00518	283959	3UTR	5122141	5122682	AT3G15210.1	AT3G15210
65335	Chr3	+	5235923	96	0	0	3.42792	31.5438	21.3405	25.8954	13.7	22.9818	4.52	1.11e-05	0.00103	284718	3UTR	5235883	5236208	AT3G15500.1	AT3G15500
65337	Chr3	+	5236113	337	1.21284	5.40119	1.14264	82.9152	126.571	58.9345	46	34.6052	5.11	8.4e-10	1.9e-07	284718	3UTR	5235883	5236208	AT3G15500.1	AT3G15500
65814	Chr3	+	5838738	12249	109.155	82.0981	139.402	3531.11	3312.93	3161.92	1720	30.261	4.92	1.4e-135	2.05e-130	677947	intergenic.igt	5838702	5839095	AT3G17110.igt	AT3G17110.igt
65815	Chr3	+	5838839	59	0	0	0	21.6301	13.9817	14.2871	8.32	Inf	Inf	4.43e-05	0.0034	677947	intergenic.igt	5838702	5839095	AT3G17110.igt	AT3G17110.igt
67393	Chr3	+	8080489	95	0	0	0	28.8401	29.4352	20.5378	13.1	Inf	Inf	1.11e-07	1.67e-05	301082	CDS	8080035	8080895	AT3G22830.1	AT3G22830
67396	Chr3	+	8081057	3846	2.42567	0	12.5691	982.365	1316.49	851.871	528	210.122	7.72	1.63e-43	9.54e-40	301083	3UTR	8080896	8081171	AT3G22830.1	AT3G22830
67954	Chr3	+	8942595	439	21.831	22.685	36.5645	97.3352	112.59	95.5453	64.4	3.76749	1.91	1.14e-06	0.000138	304851	3UTR	8942532	8942994	AT3G24520.1	AT3G24520
67955	Chr3	+	8942676	1471	66.706	38.8886	25.1381	396.551	483.473	233.059	207	8.51419	3.09	6.31e-08	1.01e-05	304851	3UTR	8942532	8942994	AT3G24520.1	AT3G24520
69238	Chr3	+	10717199	78	0	0	0	27.9388	16.9252	21.4307	11	Inf	Inf	1.6e-06	0.000186	313010	CDS	10715736	10717238	AT3G28580.1	AT3G28580
69239	Chr3	+	10717356	507	0	1.08024	15.997	192.868	105.231	120.548	72.6	24.5149	4.62	2.79e-11	8.24e-09	313011	3UTR	10717239	10717449	AT3G28580.1	AT3G28580
70982	Chr3	+	17428446	8409	858.688	661.105	787.28	1680.84	1986.87	1638.56	1270	2.3	1.2	9.23e-13	3.41e-10	327202	3UTR	17428372	17428631	AT3G47295.1	AT3G47295
70983	Chr3	+	17428537	387	27.8952	30.2467	25.1381	74.8039	103.759	80.3652	57	3.10913	1.64	5.86e-05	0.00434	327202	3UTR	17428372	17428631	AT3G47295.1	AT3G47295
71289	Chr3	+	17868119	522	6.06418	6.48143	12.5691	136.089	123.628	161.623	74.4	16.7767	4.07	1.2e-20	1.08e-17	329483	3UTR	17868008	17868507	AT3G48240.1	AT3G48240
71291	Chr3	+	17868474	384	4.85134	0	0	100.039	119.212	95.5453	53.3	64.8886	6.02	8.42e-23	1.01e-19	329483	3UTR	17868008	17868507	AT3G48240.1	AT3G48240
72273	Chr3	+	19266713	227	0	4.32095	2.28528	38.7538	53.7192	93.7594	32.1	28.1904	4.82	9.49e-07	0.000117	660373	3UTR	19266620	19266957	AT3G51910.1	AT3G51910
72274	Chr3	+	19266830	266	9.70268	7.56166	4.57057	82.9152	69.1727	54.4697	38.1	9.45997	3.24	3e-09	6.2e-07	660373	3UTR	19266620	19266957	AT3G51910.1	AT3G51910
72560	Chr3	+	19570590	1811	107.942	106.944	148.543	364.106	455.509	419.685	267	3.41002	1.77	2.75e-14	1.27e-11	338785	3UTR	19570319	19570802	AT3G52800.1	AT3G52800
72561	Chr3	+	19570692	1800	111.581	115.585	130.261	476.762	502.606	245.56	264	3.42707	1.78	0.000149	0.00956	338785	3UTR	19570319	19570802	AT3G52800.1	AT3G52800
73391	Chr3	+	20738913	2633	69.1316	86.419	60.56	769.669	883.791	346.463	369	9.25417	3.21	6.35e-06	0.000634	-9109	AMB	20737585	20739033	AT3G55880.x	AT3G55880
73392	Chr3	+	20739008	113	0	1.08024	0	39.6551	44.1528	7.14357	15.3	84.1958	6.4	0.000227	0.0138	-9109	AMB	20737585	20739033	AT3G55880.x	AT3G55880
73491	Chr3	+	20873473	4003	59.4289	51.8514	39.9924	1181.54	1124.42	921.521	563	21.3355	4.42	5.85e-71	8.55e-67	679906	intergenic.igt	20873473	20874566	AT3G56275.igt	AT3G56275.igt
73494	Chr3	+	20873957	347	0	0	0	91.0265	98.6078	100.01	48.3	Inf	Inf	5.03e-25	7.28e-22	679906	intergenic.igt	20873473	20874566	AT3G56275.igt	AT3G56275.igt
73631	Chr3	+	21060881	1380	60.6418	76.6969	65.1306	277.586	393.696	320.568	199	4.89876	2.29	1.72e-17	1.16e-14	348159	3UTR	21060782	21061085	AT3G56880.1	AT3G56880
73632	Chr3	+	21060964	1081	38.8107	36.7281	39.9924	296.512	312.749	201.806	154	7.02032	2.81	5.42e-15	2.73e-12	348159	3UTR	21060782	21061085	AT3G56880.1	AT3G56880
74834	Chr3	+	22806436	177	8.48985	2.16048	6.85585	45.9639	41.9451	48.2191	25.6	7.77601	2.96	4.19e-06	0.000436	359261	3UTR	22806222	22806647	AT3G61630.1	AT3G61630
74835	Chr3	+	22806550	659	16.9797	18.364	11.4264	198.276	175.875	141.978	93.8	11.0354	3.46	2.62e-20	2.29e-17	359261	3UTR	22806222	22806647	AT3G61630.1	AT3G61630
75713	Chr3	-	385335	1652	48.5134	58.3328	22.8528	400.156	522.474	342.891	233	9.75737	3.29	4.45e-18	3.22e-15	252339	3UTR	385197	385477	AT3G02140.1	AT3G02140
75716	Chr3	-	385758	127	1.21284	3.24071	0	22.5313	52.2474	24.1096	17.2	22.2044	4.47	3.4e-05	0.00275	252338	CDS	385478	386437	AT3G02140.1	AT3G02140
76290	Chr3	-	1133422	1257	292.293	303.547	390.783	81.1127	110.382	136.621	219	0.332564	-1.59	7.69e-11	2.08e-08	257047	3UTR	1133200	1133619	AT3G04290.1	AT3G04290
76291	Chr3	-	1133516	413	134.625	116.666	117.692	28.8401	18.397	30.3602	74.4	0.210301	-2.25	1.12e-09	2.49e-07	257047	3UTR	1133200	1133619	AT3G04290.1	AT3G04290
77549	Chr3	-	2696564	421	27.8952	2.16048	62.8453	108.15	97.872	78.5793	62.9	3.06349	1.62	0.000601	0.0315	268052	3UTR	2696439	2696753	AT3G08860.1	AT3G08860
77550	Chr3	-	2696654	376	23.0439	29.1664	35.4219	83.8165	84.6261	81.2581	56.2	2.84942	1.51	0.000248	0.0148	268052	3UTR	2696439	2696753	AT3G08860.1	AT3G08860
77970	Chr3	-	3281382	554	152.817	122.067	129.118	52.2726	57.3986	58.9345	95.4	0.417338	-1.26	0.00011	0.00745	271862	3UTR	3281242	3281575	AT3G10525.1	AT3G10525
77971	Chr3	-	3281451	805	187.99	185.801	221.672	56.7789	73.5879	108.047	139	0.400383	-1.32	2.46e-06	0.000273	271862	3UTR	3281242	3281575	AT3G10525.1	AT3G10525
78560	Chr3	-	4006423	1464	306.847	348.917	469.626	102.743	130.987	165.195	254	0.354477	-1.5	1.09e-06	0.000132	276999	3UTR	4006279	4006660	AT3G12610.1	AT3G12610
78561	Chr3	-	4006566	576	120.071	144.752	130.261	68.4952	53.7192	71.4357	98.1	0.49015	-1.03	0.000974	0.0474	276999	3UTR	4006279	4006660	AT3G12610.1	AT3G12610
79014	Chr3	-	4650718	143	1.21284	9.72214	3.42792	25.2351	48.568	32.1461	20.1	7.37659	2.88	7.44e-05	0.00532	280967	3UTR	4650637	4650901	AT3G14050.1	AT3G14050
79015	Chr3	-	4650755	1307	124.922	106.944	102.838	268.573	335.561	233.059	195	2.5013	1.32	1.04e-07	1.57e-05	280967	3UTR	4650637	4650901	AT3G14050.1	AT3G14050
79023	Chr3	-	4657044	209	8.48985	8.6419	12.5691	45.0626	68.4368	35.7179	29.8	5.02401	2.33	4.09e-05	0.00319	280974	3UTR	4656926	4657173	AT3G14060.1	AT3G14060
79024	Chr3	-	4657114	606	36.3851	42.1293	35.4219	100.94	174.403	140.193	88.2	3.6471	1.87	4.83e-07	6.32e-05	280974	3UTR	4656926	4657173	AT3G14060.1	AT3G14060
79150	Chr3	-	4771947	368	94.6012	106.944	71.9864	31.5438	23.5481	54.4697	63.8	0.400546	-1.32	0.000399	0.0221	281733	3UTR	4771782	4772213	AT3G14310.1	AT3G14310
79151	Chr3	-	4772144	6896	1716.16	2012.48	1849.94	461.441	576.93	627.741	1210	0.298662	-1.74	1.16e-23	1.53e-20	281733	3UTR	4771782	4772213	AT3G14310.1	AT3G14310
79254	Chr3	-	4904238	340	15.7669	18.364	9.14113	89.224	108.174	50.005	48.4	5.71739	2.52	1.08e-05	0.00101	282585	3UTR	4904228	4904447	AT3G14590.1	AT3G14590
79256	Chr3	-	4904347	92	0	2.16048	1.14264	27.0376	30.1711	16.073	12.8	22.1856	4.47	2.51e-05	0.00211	282585	3UTR	4904228	4904447	AT3G14590.1	AT3G14590
79986	Chr3	-	5853040	1605	411.151	400.768	401.067	125.274	122.156	213.414	279	0.379925	-1.4	4.29e-10	1.03e-07	288670	3UTR	5852939	5853185	AT3G17170.1	AT3G17170
79988	Chr3	-	5853295	989	287.442	234.412	260.522	72.1002	84.6261	100.01	173	0.32815	-1.61	1.18e-09	2.6e-07	288669	CDS	5853186	5853694	AT3G17170.1	AT3G17170
80762	Chr3	-	7084854	380	6.06418	10.8024	5.71321	98.2365	117.005	82.1511	53.3	13.1708	3.72	2.63e-14	1.22e-11	296191	3UTR	7084686	7085956	AT3G20310.1	AT3G20310
80772	Chr3	-	7085877	339	32.7466	9.72214	36.5645	74.8039	74.3238	77.6863	51	2.86986	1.52	0.000326	0.0186	296191	3UTR	7084686	7085956	AT3G20310.1	AT3G20310
81187	Chr3	-	7709085	83	3.63851	0	1.14264	18.9263	22.8123	24.1096	11.8	13.7724	3.78	0.000207	0.0127	299593	3UTR	7708993	7709297	AT3G21890.1	AT3G21890
81189	Chr3	-	7709157	387	29.1081	15.1233	26.2808	97.3352	99.3437	74.1145	56.9	3.84038	1.94	2.53e-06	0.00028	299593	3UTR	7708993	7709297	AT3G21890.1	AT3G21890
82405	Chr3	-	9804251	427	32.7466	29.1664	25.1381	100.94	86.0979	108.939	63.8	3.40004	1.77	7.79e-06	0.000759	308939	3UTR	9804133	9804417	AT3G26690.1	AT3G26690
82406	Chr3	-	9804307	849	49.7263	92.9004	95.9819	148.707	195.744	184.84	128	2.21824	1.15	8.31e-05	0.00586	308939	3UTR	9804133	9804417	AT3G26690.1	AT3G26690
82604	Chr3	-	10061092	948	14.554	19.4443	5.71321	282.993	237.689	246.453	134	19.3177	4.27	2.96e-34	8.66e-31	681771	intergenic.igt	10060717	10078589	AT3G27283.igt	AT3G27283.igt
82605	Chr3	-	10061285	1211	38.8107	35.6478	14.8543	411.872	299.503	240.203	173	10.6544	3.41	1.7e-12	6.02e-10	681771	intergenic.igt	10060717	10078589	AT3G27283.igt	AT3G27283.igt
85216	Chr3	-	18037049	4847	391.746	326.232	375.929	1181.54	1244.37	795.615	719	2.94498	1.56	1.05e-07	1.58e-05	330245	3UTR	18036927	18037185	AT3G48690.1	AT3G48690
85217	Chr3	-	18037147	3489	354.148	283.022	401.067	759.756	762.371	629.527	532	2.07241	1.05	3.99e-08	6.64e-06	330245	3UTR	18036927	18037185	AT3G48690.1	AT3G48690
85441	Chr3	-	18362458	790	69.1316	78.8573	65.1306	193.769	175.875	133.049	119	2.35874	1.24	3.49e-05	0.0028	332057	3UTR	18362323	18362638	AT3G49530.1	AT3G49530
85442	Chr3	-	18362537	245	7.27701	7.56166	12.5691	62.1864	54.4551	69.6498	35.6	6.79703	2.76	4.15e-07	5.52e-05	332057	3UTR	18362323	18362638	AT3G49530.1	AT3G49530
85614	Chr3	-	18558011	939	29.1081	28.0862	22.8528	346.081	196.48	194.662	136	9.20987	3.2	1.06e-07	1.59e-05	332951	3UTR	18557850	18558145	AT3G50060.1	AT3G50060
85615	Chr3	-	18558098	125	8.48985	0	1.14264	51.3714	20.6046	28.5743	18.4	10.4387	3.38	0.000199	0.0123	332951	3UTR	18557850	18558145	AT3G50060.1	AT3G50060
86081	Chr3	-	19196548	100	4.85134	0	2.28528	24.3338	22.0764	33.039	14.4	11.1326	3.48	0.000102	0.00697	-8747	AMB	19196547	19196618	AT3G51750.x	AT3G51750
86086	Chr3	-	19197266	81	0	2.16048	0	18.025	30.1711	16.073	11.1	29.7477	4.89	4.28e-05	0.0033	335941	CDS	19197034	19197307	AT3G51750.3	AT3G51750
86566	Chr3	-	19819105	184	46.0878	61.5735	46.8483	9.91378	12.51	17.8589	32.5	0.260713	-1.94	0.000231	0.014	-8899	AMB	19819065	19819548	AT3G53460.x	AT3G53460
86567	Chr3	-	19819307	13636	3102.43	3279.6	3376.51	981.464	1652.05	1565.33	2330	0.430274	-1.22	1.27e-13	5.38e-11	-8899	AMB	19819065	19819548	AT3G53460.x	AT3G53460
86705	Chr3	-	19989336	380	20.6182	28.0862	28.566	82.014	88.3055	90.1876	56.3	3.37137	1.75	2.59e-05	0.00216	341492	3UTR	19989217	19989657	AT3G53990.1	AT3G53990
86707	Chr3	-	19989483	7989	751.958	839.345	1103.79	1719.59	1567.42	1418	1230	1.74577	0.804	2.41e-06	0.000268	341492	3UTR	19989217	19989657	AT3G53990.1	AT3G53990
87384	Chr3	-	20867970	1165	38.8107	45.37	28.566	246.943	381.186	244.667	164	7.74121	2.95	2.52e-11	7.54e-09	347127	3UTR	20867851	20868198	AT3G56260.1	AT3G56260
87385	Chr3	-	20868095	115	3.63851	0	4.57057	18.9263	31.6428	39.2896	16.3	10.9463	3.45	3.63e-05	0.00289	347127	3UTR	20867851	20868198	AT3G56260.1	AT3G56260
87580	Chr3	-	21095561	107	2.42567	3.24071	0	33.3463	27.2275	25.0025	15.2	15.1025	3.92	1.92e-05	0.00168	348423	3UTR	21095534	21095853	AT3G57010.1	AT3G57010
87581	Chr3	-	21095679	8245	275.314	287.343	249.096	2279.27	2315.81	1659.09	1180	7.70453	2.95	7.03e-25	9.97e-22	348423	3UTR	21095534	21095853	AT3G57010.1	AT3G57010
87623	Chr3	-	21154072	4171	1011.5	814.499	1079.8	377.625	464.34	525.052	712	0.470444	-1.09	9.79e-09	1.84e-06	348750	3UTR	21153853	21154254	AT3G57150.1	AT3G57150
87628	Chr3	-	21154469	1927	382.043	475.305	487.908	217.202	163.365	251.811	330	0.47008	-1.09	2.06e-07	2.9e-05	348749	CDS	21154255	21155952	AT3G57150.1	AT3G57150
87729	Chr3	-	21301430	1912	18.1925	18.364	37.7072	590.32	536.456	413.434	269	20.7397	4.37	1.91e-36	6.81e-33	349743	3UTR	21301277	21301622	AT3G57540.1	AT3G57540
87730	Chr3	-	21301492	1065	44.8749	32.4071	18.2823	319.043	298.031	199.127	152	8.54086	3.09	1.8e-14	8.54e-12	349743	3UTR	21301277	21301622	AT3G57540.1	AT3G57540
88117	Chr3	-	21824731	466	35.1722	24.8455	21.7102	111.755	120.684	95.5453	68.3	4.01313	2	1.73e-07	2.47e-05	352823	3UTR	21824576	21824931	AT3G59050.1	AT3G59050
88118	Chr3	-	21824816	2225	240.141	264.658	213.674	390.242	463.604	475.047	341	1.84961	0.887	2.96e-05	0.00243	352823	3UTR	21824576	21824931	AT3G59050.1	AT3G59050
88824	Chr3	-	22914162	13063	293.506	122.067	202.248	3789.77	4201.87	2335.95	1820	16.7162	4.06	2.4e-15	1.26e-12	359872	3UTR	22914034	22914345	AT3G61890.1	AT3G61890
88826	Chr3	-	22914347	680	9.70268	8.6419	12.5691	191.967	164.101	193.769	96.8	17.7862	4.15	5.32e-26	8.27e-23	359871	CDS	22914346	22914699	AT3G61890.1	AT3G61890
88933	Chr3	-	23038289	1119	3.63851	10.8024	7.99849	408.267	277.427	240.203	158	41.2621	5.37	1.04e-18	8.1e-16	360700	3UTR	23038170	23038515	AT3G62260.1	AT3G62260
88934	Chr3	-	23038340	528	26.6824	24.8455	52.5615	151.41	129.515	83.044	78	3.4967	1.81	3.25e-05	0.00264	360700	3UTR	23038170	23038515	AT3G62260.1	AT3G62260
89010	Chr3	-	23146673	111	1.21284	0	9.14113	24.3338	40.4734	17.8589	15.5	7.984	3	0.000267	0.0157	683488	intergenic.igt	23137314	23147797	AT3G62590.igt	AT3G62590.igt
89011	Chr3	-	23146750	43	0	0	0	6.30877	13.2458	16.073	5.94	Inf	Inf	0.000796	0.0401	683488	intergenic.igt	23137314	23147797	AT3G62590.igt	AT3G62590.igt
89174	Chr3	-	23300289	1956	3.63851	3.24071	7.99849	539.85	663.763	394.682	269	107.429	6.75	2.73e-30	6.23e-27	362041	3UTR	23300170	23300637	AT3G63060.1	AT3G63060
89175	Chr3	-	23300410	309	14.554	1.08024	1.14264	76.6064	88.3055	80.3652	43.7	14.6199	3.87	5.06e-13	1.94e-10	362041	3UTR	23300170	23300637	AT3G63060.1	AT3G63060
89197	Chr3	-	23333490	507	94.6012	131.789	150.829	52.2726	61.8139	29.4672	86.8	0.380558	-1.39	4.27e-05	0.00329	362194	3UTR	23333393	23333772	AT3G63160.1	AT3G63160
89198	Chr3	-	23333574	2296	463.303	576.847	626.167	183.855	239.161	270.563	393	0.416235	-1.26	8.49e-10	1.92e-07	362194	3UTR	23333393	23333772	AT3G63160.1	AT3G63160
90477	Chr4	+	1933688	22472	2724.03	2924.2	1870.5	4363.86	4444.71	4464.73	3470	1.76536	0.82	2.1e-07	2.95e-05	372686	3UTR	1933547	1934070	AT4G04020.1	AT4G04020
90478	Chr4	+	1933966	812	43.6621	28.0862	26.2808	192.868	218.556	192.876	117	6.16451	2.62	2.84e-16	1.67e-13	372686	3UTR	1933547	1934070	AT4G04020.1	AT4G04020
91315	Chr4	+	5760251	3425	357.786	404.009	461.627	693.063	704.973	558.091	530	1.5989	0.677	0.000402	0.0222	379665	3UTR	5760109	5760335	AT4G08980.3	AT4G08980
91319	Chr4	+	5760545	230	14.554	15.1233	5.71321	51.3714	75.7956	34.8249	32.9	4.57726	2.19	0.000191	0.0119	-9976	AMB	5760335	5760678	AT4G08980.x	AT4G08980
91336	Chr4	+	5792790	2610	124.922	122.067	245.668	698.471	570.307	561.663	387	3.71545	1.89	1.83e-15	9.78e-13	379842	3UTR	5792633	5792910	AT4G09030.1	AT4G09030
91337	Chr4	+	5792908	112	3.63851	1.08024	3.42792	26.1363	24.284	38.3967	16.2	10.9023	3.45	4.7e-05	0.00359	379842	3UTR	5792633	5792910	AT4G09030.1	AT4G09030
91338	Chr4	+	5792918	148	1.21284	10.8024	2.28528	28.8401	49.3039	32.1461	20.8	7.71233	2.95	4.3e-05	0.00331	684239	intergenic.igt	5792911	5800307	AT4G09030.igt	AT4G09030.igt
91339	Chr4	+	5792980	42	0	0	0	9.01252	5.88704	21.4307	6.06	Inf	Inf	0.00102	0.0493	684239	intergenic.igt	5792911	5800307	AT4G09030.igt	AT4G09030.igt
91529	Chr4	+	6319875	228	42.4492	85.3388	60.56	2.70376	20.6046	26.7884	39.7	0.26598	-1.91	0.000636	0.0331	381785	3UTR	6319786	6320056	AT4G10120.2	AT4G10120
91530	Chr4	+	6319908	897	181.925	253.856	190.821	83.8165	114.797	85.7228	152	0.453775	-1.14	2.96e-05	0.00243	381785	3UTR	6319786	6320056	AT4G10120.2	AT4G10120
92196	Chr4	+	7489650	2309	208.608	300.306	223.958	513.714	473.906	400.933	354	1.89467	0.922	1.53e-05	0.00137	386542	3UTR	7489558	7489775	AT4G12720.2	AT4G12720
92197	Chr4	+	7489916	66	0	0	0	21.6301	18.397	15.1801	9.2	Inf	Inf	1.43e-05	0.00129	-10131	AMB	7489775	7490197	AT4G12720.x	AT4G12720
94518	Chr4	+	11157323	3963	286.229	325.152	387.355	897.647	911.019	761.683	595	2.5736	1.36	8.76e-13	3.25e-10	-10680	AMB	11157098	11157926	AT4G20830.x	AT4G20830
94521	Chr4	+	11157698	977	97.0268	106.944	62.8453	202.782	217.084	199.127	148	2.31993	1.21	1.11e-05	0.00103	-10680	AMB	11157098	11157926	AT4G20830.x	AT4G20830
94819	Chr4	+	11640557	1394	65.4931	60.4933	57.1321	348.785	305.39	385.753	204	5.67899	2.51	2.43e-21	2.39e-18	409156	3UTR	11640445	11640703	AT4G21930.1	AT4G21930
94820	Chr4	+	11640627	215	3.63851	9.72214	7.99849	56.7789	42.681	66.971	31.3	7.79202	2.96	6.27e-07	8e-05	409156	3UTR	11640445	11640703	AT4G21930.1	AT4G21930
95495	Chr4	+	12626297	230	18.1925	11.8826	4.57057	43.2601	65.4933	56.2556	33.3	4.76275	2.25	2.66e-05	0.00221	-10923	AMB	12624026	12626432	AT4G24415.x	AT4G24415
95496	Chr4	+	12626368	42	0	0	0	18.025	13.2458	3.57179	5.81	Inf	Inf	0.000941	0.0461	-10923	AMB	12624026	12626432	AT4G24415.x	AT4G24415
95910	Chr4	+	13227824	171	13.3412	3.24071	10.2838	56.7789	30.9069	38.3967	25.5	4.69307	2.23	0.000284	0.0165	419580	3UTR	13227326	13227992	AT4G26090.1	AT4G26090
95911	Chr4	+	13227873	158	0	2.16048	2.28528	47.7664	43.4169	37.5037	22.2	28.946	4.86	5.46e-09	1.08e-06	419580	3UTR	13227326	13227992	AT4G26090.1	AT4G26090
96302	Chr4	+	13753260	284	7.27701	1.08024	0	65.7914	98.6078	62.5062	39.2	27.1507	4.76	1e-14	4.89e-12	422933	3UTR	13753123	13753377	AT4G27530.1	AT4G27530
96303	Chr4	+	13753353	54	0	0	0	15.3213	17.6611	11.6083	7.43	Inf	Inf	0.000122	0.00812	422933	3UTR	13753123	13753377	AT4G27530.1	AT4G27530
96966	Chr4	+	14660482	1153	70.3445	101.542	90.2687	209.091	326.73	219.665	170	2.88182	1.53	8.18e-06	0.00079	428255	3UTR	14660371	14660693	AT4G29950.2	AT4G29950
96968	Chr4	+	14660571	190	0	0	3.42792	47.7664	64.7574	41.0755	26.2	44.8083	5.49	1.6e-11	4.92e-09	428255	3UTR	14660371	14660693	AT4G29950.2	AT4G29950
97222	Chr4	+	15068546	1244	105.517	77.7771	100.552	175.744	295.088	358.071	185	2.92025	1.55	0.000409	0.0226	430393	CDS	15067400	15068725	AT4G30960.1	AT4G30960
97225	Chr4	+	15068845	17263	1064.87	1004.62	1088.94	4035.81	4224.68	3824.49	2540	3.82626	1.94	4.96e-32	1.25e-28	430394	3UTR	15068726	15069130	AT4G30960.1	AT4G30960
97502	Chr4	+	15384943	904	46.0878	16.2036	18.2823	221.708	222.236	256.276	130	8.69043	3.12	1.42e-22	1.63e-19	432622	3UTR	15384813	15385149	AT4G31800.2	AT4G31800
97503	Chr4	+	15385041	106	1.21284	6.48143	0	34.2476	19.8687	30.3602	15.4	10.9792	3.46	9.76e-05	0.00674	432622	3UTR	15384813	15385149	AT4G31800.2	AT4G31800
97573	Chr4	+	15489176	535	42.4492	43.2095	43.4204	123.472	104.495	127.691	80.8	2.75535	1.46	3.6e-05	0.00287	433302	3UTR	15488622	15489570	AT4G32020.1	AT4G32020
97574	Chr4	+	15489366	13073	1255.28	1320.05	1422.59	2735.3	2524.07	2773.49	2010	2.00926	1.01	8.57e-10	1.94e-07	433302	3UTR	15488622	15489570	AT4G32020.1	AT4G32020
98007	Chr4	+	16133868	3184	248.631	199.844	239.955	664.223	863.923	600.953	470	3.09269	1.63	1.97e-10	5.01e-08	438478	3UTR	16133679	16134080	AT4G33540.1	AT4G33540
98008	Chr4	+	16133960	106	0	0	0	35.1488	35.3222	16.966	14.6	Inf	Inf	1.88e-08	3.3e-06	438478	3UTR	16133679	16134080	AT4G33540.1	AT4G33540
98866	Chr4	+	17243998	184	36.3851	44.2897	77.6996	9.01252	16.9252	10.7154	32.5	0.231433	-2.11	0.000783	0.0396	761155	intron	17243990	17244074	AT4G36540.1	AT4G36540
98871	Chr4	+	17245245	249	73.983	77.7771	86.8407	11.7163	11.0382	10.7154	45.3	0.140275	-2.83	2.99e-09	6.19e-07	445687	3UTR	17244966	17245416	AT4G36540.2	AT4G36540
99116	Chr4	+	17516102	68	0	0	0	18.9263	27.9634	8.03652	9.15	Inf	Inf	1.57e-05	0.0014	447350	3UTR	17515970	17516282	AT4G37220.1	AT4G37220
99117	Chr4	+	17516183	306	0	0	2.28528	124.373	106.703	18.7519	42	109.32	6.77	4.17e-05	0.00324	447350	3UTR	17515970	17516282	AT4G37220.1	AT4G37220
99137	Chr4	+	17541690	2051	88.537	136.11	113.121	558.776	619.611	259.847	296	4.25805	2.09	0.000314	0.0181	447395	3UTR	17541565	17541919	AT4G37260.1	AT4G37260
99138	Chr4	+	17541788	153	3.63851	0	0	54.9764	52.2474	16.073	21.2	33.8867	5.08	1.39e-05	0.00126	447395	3UTR	17541565	17541919	AT4G37260.1	AT4G37260
99184	Chr4	+	17581903	600	61.8546	30.2467	31.994	114.459	137.609	159.837	89.3	3.31927	1.73	2.85e-07	3.9e-05	447558	3UTR	17581769	17582142	AT4G37390.1	AT4G37390
99185	Chr4	+	17581999	245	8.48985	5.40119	2.28528	36.0501	76.5315	77.6863	34.4	11.7621	3.56	2.96e-07	4.04e-05	447558	3UTR	17581769	17582142	AT4G37390.1	AT4G37390
99856	Chr4	+	18410912	146	0	3.24071	2.28528	39.6551	44.8886	32.1461	20.4	21.1165	4.4	1.09e-07	1.63e-05	452915	3UTR	18410862	18411120	AT4G39670.1	AT4G39670
99857	Chr4	+	18411000	201	7.27701	0	7.99849	59.4827	53.7192	43.7544	28.7	10.275	3.36	8.23e-08	1.27e-05	452915	3UTR	18410862	18411120	AT4G39670.1	AT4G39670
100702	Chr4	-	1046229	19284	776.215	871.752	559.894	4955.99	5487.45	3920.93	2760	6.50601	2.7	1.54e-24	2.16e-21	369186	3UTR	1046223	1046413	AT4G02380.2	AT4G02380
100703	Chr4	-	1046359	133	0	5.40119	4.57057	36.0501	25.7558	43.7544	19.3	10.5859	3.4	1.44e-05	0.0013	369186	3UTR	1046223	1046413	AT4G02380.2	AT4G02380
102369	Chr4	-	6713565	711	55.7904	77.7771	50.2762	160.423	159.686	137.514	107	2.48919	1.32	2.81e-05	0.00232	383316	3UTR	6713437	6714181	AT4G10960.1	AT4G10960
102373	Chr4	-	6715883	1275	12.1284	14.0431	11.4264	349.686	423.131	249.132	177	27.181	4.76	1.68e-20	1.49e-17	383310	3UTR	6715686	6716082	AT4G10960.1	AT4G10960
102776	Chr4	-	7365208	45	0	0	0	12.6175	18.397	5.35768	6.06	Inf	Inf	0.000639	0.0332	386072	3UTR	7365137	7365479	AT4G12430.1	AT4G12430
102777	Chr4	-	7365299	701	44.8749	17.2838	20.5675	209.091	189.121	125.905	101	6.33556	2.66	1.64e-10	4.24e-08	386072	3UTR	7365137	7365479	AT4G12430.1	AT4G12430
102852	Chr4	-	7493715	45	0	0	0	17.1238	9.56643	11.6083	6.38	Inf	Inf	0.000492	0.0265	386606	3UTR	7493596	7494002	AT4G12735.1	AT4G12735
102853	Chr4	-	7493760	242	1.21284	1.08024	4.57057	98.2365	38.2657	66.971	35.1	29.6451	4.89	2.67e-07	3.67e-05	386606	3UTR	7493596	7494002	AT4G12735.1	AT4G12735
103360	Chr4	-	8092843	1614	117.645	85.3388	82.2702	391.143	406.205	339.32	237	3.98476	1.99	2.12e-16	1.28e-13	389486	3UTR	8092713	8093009	AT4G14010.1	AT4G14010
103361	Chr4	-	8092909	2634	214.672	290.584	196.534	622.765	598.27	457.189	397	2.39135	1.26	1.87e-08	3.29e-06	389486	3UTR	8092713	8093009	AT4G14010.1	AT4G14010
104652	Chr4	-	9777747	2632	179.5	92.9004	117.692	561.48	708.652	633.099	382	4.87893	2.29	2.59e-26	4.2e-23	399124	3UTR	9777528	9777937	AT4G17550.1	AT4G17550
104654	Chr4	-	9778904	218	9.70268	14.0431	0	57.6801	64.7574	40.1826	31.1	6.84838	2.78	1.75e-06	0.000201	399119	CDS	9778664	9779738	AT4G17550.1	AT4G17550
105655	Chr4	-	11470931	8716	751.958	594.131	569.035	1958.42	2150.98	1743.03	1290	3.0559	1.61	3.73e-21	3.59e-18	408100	3UTR	11470763	11471125	AT4G21570.1	AT4G21570
105656	Chr4	-	11471013	1890	110.368	95.0609	65.1306	442.515	590.911	321.461	271	5.00772	2.32	2.09e-07	2.94e-05	408100	3UTR	11470763	11471125	AT4G21570.1	AT4G21570
106066	Chr4	-	12016588	1689	86.1113	100.462	90.2687	426.292	534.984	219.665	243	4.26576	2.09	0.000319	0.0183	411315	3UTR	12016405	12016775	AT4G22920.1	AT4G22920
106067	Chr4	-	12016689	424	16.9797	11.8826	31.994	112.657	102.287	95.5453	61.9	5.10201	2.35	1.07e-08	1.99e-06	411315	3UTR	12016405	12016775	AT4G22920.1	AT4G22920
106545	Chr4	-	12770331	4880	1154.62	1032.71	957.533	657.914	476.114	675.96	826	0.575539	-0.797	5.36e-06	0.000542	416242	3UTR	12770211	12770630	AT4G24780.1	AT4G24780
106546	Chr4	-	12770455	170	61.8546	46.4502	61.7026	4.50626	2.94352	11.6083	31.5	0.112101	-3.16	3.74e-08	6.27e-06	416242	3UTR	12770211	12770630	AT4G24780.1	AT4G24780
106741	Chr4	-	13021779	497	0	0	3.42792	130.682	159.686	117.869	68.6	119.091	6.9	2.66e-30	6.18e-27	418142	3UTR	13021660	13021920	AT4G25490.1	AT4G25490
106742	Chr4	-	13021858	102	0	0	0	34.2476	26.4917	25.0025	14.3	Inf	Inf	2.97e-08	5.04e-06	418142	3UTR	13021660	13021920	AT4G25490.1	AT4G25490
107292	Chr4	-	13707244	870	0	0	0	209.992	337.033	159.837	118	Inf	Inf	3.33e-17	2.15e-14	-11144	AMB	13707120	13707780	AT4G27410.x	AT4G27410
107294	Chr4	-	13707694	16248	144.327	69.1352	143.973	4170.09	5494.08	3434.27	2240	36.6456	5.2	1.71e-28	3.39e-25	-11144	AMB	13707120	13707780	AT4G27410.x	AT4G27410
108470	Chr4	-	15406438	358	12.1284	12.9629	17.1396	86.5202	117.741	58.0415	50.8	6.21116	2.63	1.49e-06	0.000176	432751	3UTR	15406320	15406684	AT4G31860.2	AT4G31860
108471	Chr4	-	15406577	1923	99.4525	100.462	71.9864	453.33	557.061	379.502	277	5.11176	2.35	1.05e-15	5.71e-13	432751	3UTR	15406320	15406684	AT4G31860.2	AT4G31860
108801	Chr4	-	15887575	105	3.63851	3.24071	1.14264	18.9263	39.7375	20.5378	14.5	9.87321	3.3	0.000155	0.00989	-11520	AMB	15887523	15887941	AT4G32920.x	AT4G32920
108803	Chr4	-	15887821	2143	167.371	114.505	97.1245	615.555	431.961	485.763	319	4.04558	2.02	8.3e-13	3.09e-10	-11520	AMB	15887523	15887941	AT4G32920.x	AT4G32920
108886	Chr4	-	15985200	3242	116.432	116.666	143.973	828.251	955.907	619.705	463	6.3751	2.67	8.5e-16	4.72e-13	437316	3UTR	15985082	15985478	AT4G33150.3	AT4G33150
108887	Chr4	-	15985264	592	7.27701	11.8826	22.8528	170.337	209.726	72.3287	82.4	10.768	3.43	3.16e-05	0.00258	437316	3UTR	15985082	15985478	AT4G33150.3	AT4G33150
109339	Chr4	-	16560062	368	26.6824	20.5245	9.14113	118.965	100.08	45.5403	53.5	4.69555	2.23	0.000733	0.0373	441235	3UTR	16559942	16560314	AT4G34710.1	AT4G34710
109340	Chr4	-	16560148	5943	468.155	318.67	244.525	1458.23	1548.29	1184.05	870	4.06318	2.02	8.52e-20	7.2e-17	441235	3UTR	16559942	16560314	AT4G34710.1	AT4G34710
110441	Chr4	-	17873102	2097	110.368	109.104	122.263	520.924	548.23	424.15	306	4.36977	2.13	1.06e-20	9.73e-18	688357	intergenic.pm	17872854	17873364	AT4G38060.igt	AT4G38060.igt
110443	Chr4	-	17873334	877	49.7263	64.8143	75.4143	159.522	271.54	146.443	128	3.04022	1.6	0.000696	0.0356	688357	intergenic.pm	17872854	17873364	AT4G38060.igt	AT4G38060.igt
111346	Chr5	+	339619	68	0	0	0	11.7163	21.3405	23.2166	9.38	Inf	Inf	1.1e-05	0.00102	455841	3UTR	339497	340373	AT5G01880.1	AT5G01880
111347	Chr5	+	339677	1071	126.135	71.2957	82.2702	250.548	219.292	225.915	163	2.4875	1.31	7.55e-07	9.49e-05	455841	3UTR	339497	340373	AT5G01880.1	AT5G01880
112060	Chr5	+	1246529	1095	112.794	100.462	138.26	236.128	225.179	196.448	168	1.8712	0.904	0.000523	0.028	460956	3UTR	1246417	1246804	AT5G04410.1	AT5G04410
112061	Chr5	+	1246612	1820	221.949	191.202	158.827	399.255	393.696	306.281	279	1.92181	0.942	2.22e-05	0.0019	460956	3UTR	1246417	1246804	AT5G04410.1	AT5G04410
112307	Chr5	+	1602803	119	0	3.24071	4.57057	14.42	32.3787	46.4332	16.8	11.9356	3.58	0.000336	0.0191	463081	CDS	1602650	1603376	AT5G05410.2	AT5G05410
112313	Chr5	+	1603913	2058	36.3851	35.6478	18.2823	426.292	674.066	526.838	286	18.0169	4.17	3.34e-22	3.64e-19	463084	3UTR	1603658	1604031	AT5G05410.2	AT5G05410
113022	Chr5	+	2681627	1869	337.168	528.236	505.047	156.818	140.553	263.419	322	0.409201	-1.29	6.68e-05	0.00484	470267	3UTR	2681548	2681933	AT5G08330.1	AT5G08330
113023	Chr5	+	2681801	468	140.689	93.9807	116.549	49.5689	30.9069	58.9345	81.8	0.396933	-1.33	9.27e-05	0.00644	470267	3UTR	2681548	2681933	AT5G08330.1	AT5G08330
113354	Chr5	+	3123846	1489	109.155	54.0119	39.9924	397.452	475.378	202.699	213	5.29401	2.4	6.64e-05	0.00481	473711	3UTR	3123729	3124084	AT5G09980.1	AT5G09980
113357	Chr5	+	3123997	48	0	0	0	13.5188	15.4535	10.7154	6.61	Inf	Inf	0.00034	0.0193	473711	3UTR	3123729	3124084	AT5G09980.1	AT5G09980
113648	Chr5	+	3525715	852	43.6621	49.6909	86.8407	198.276	204.574	175.017	126	3.20692	1.68	1.58e-08	2.84e-06	476478	3UTR	3525450	3525966	AT5G11090.1	AT5G11090
113649	Chr5	+	3525816	495	26.6824	41.049	34.2792	130.682	121.42	84.8299	73.2	3.30291	1.72	3.52e-06	0.000373	476478	3UTR	3525450	3525966	AT5G11090.1	AT5G11090
113751	Chr5	+	3647202	3005	644.016	666.507	681.014	343.377	303.918	417.006	509	0.534412	-0.904	2.26e-06	0.000253	477177	3UTR	3646992	3647415	AT5G11420.1	AT5G11420
113752	Chr5	+	3647298	1387	382.043	290.584	326.795	114.459	134.666	184.84	239	0.434216	-1.2	3.35e-07	4.52e-05	477177	3UTR	3646992	3647415	AT5G11420.1	AT5G11420
114573	Chr5	+	4779419	6498	590.651	401.848	614.741	1359.09	1702.83	1142.08	969	2.61566	1.39	2.16e-07	3.03e-05	484668	3UTR	4779191	4779614	AT5G14780.1	AT5G14780
114574	Chr5	+	4779478	391	18.1925	21.6048	26.2808	95.5327	122.892	53.5768	56.3	4.11637	2.04	0.000247	0.0147	484668	3UTR	4779191	4779614	AT5G14780.1	AT5G14780
114612	Chr5	+	4827865	1193	241.354	372.682	444.487	63.9889	70.6444	83.044	213	0.205642	-2.28	1.28e-07	1.89e-05	484888	3UTR	4827762	4828100	AT5G14920.1	AT5G14920
114613	Chr5	+	4827915	1184	297.145	306.787	318.797	96.434	122.156	91.9735	206	0.336571	-1.57	3.85e-10	9.31e-08	484888	3UTR	4827762	4828100	AT5G14920.1	AT5G14920
114932	Chr5	+	5240367	353	100.665	78.8573	86.8407	29.7413	26.4917	46.4332	61.5	0.385437	-1.38	0.00037	0.0207	487229	CDS	5240312	5240578	AT5G16030.1	AT5G16030
114937	Chr5	+	5240726	3482	627.036	744.284	732.433	456.935	506.285	392.896	577	0.644618	-0.633	0.000855	0.0425	487258	3UTR	5240579	5240867	AT5G16030.3	AT5G16030
115474	Chr5	+	5997266	3413	94.6012	86.419	119.977	862.498	1033.17	704.535	484	8.63864	3.11	6.69e-23	8.15e-20	491738	3UTR	5997166	5997518	AT5G18130.1	AT5G18130
115475	Chr5	+	5997390	206	4.85134	7.56166	2.28528	57.6801	48.568	56.2556	29.5	11.056	3.47	4.31e-08	7.09e-06	491738	3UTR	5997166	5997518	AT5G18130.1	AT5G18130
115976	Chr5	+	6718905	322	3.63851	14.0431	6.85585	91.9277	87.5697	70.5428	45.8	10.1901	3.35	5.4e-11	1.5e-08	496235	3UTR	6718784	6719115	AT5G19875.1	AT5G19875
115977	Chr5	+	6718995	1940	60.6418	47.5305	98.2672	501.998	591.647	356.286	276	7.02352	2.81	2.39e-12	8.31e-10	496235	3UTR	6718784	6719115	AT5G19875.1	AT5G19875
116370	Chr5	+	7280128	3019	346.871	314.349	386.213	600.234	629.913	519.695	466	1.6706	0.74	0.000146	0.00944	499958	3UTR	7279799	7280375	AT5G22000.1	AT5G22000
116371	Chr5	+	7280249	358	19.4054	30.2467	27.4234	88.3227	91.9849	59.8274	52.9	3.11559	1.64	0.000113	0.00763	499958	3UTR	7279799	7280375	AT5G22000.1	AT5G22000
117287	Chr5	+	8775488	197	1.21284	20.5245	12.5691	30.6426	58.1345	47.3262	28.4	3.96728	1.99	0.000638	0.0332	507779	3UTR	8775165	8775607	AT5G25280.2	AT5G25280
117289	Chr5	+	8775838	381	4.85134	10.8024	6.85585	71.1989	135.402	87.5087	52.8	13.066	3.71	4.91e-09	9.78e-07	-13405	AMB	8775607	8776120	AT5G25280.x	AT5G25280
117866	Chr5	+	9831677	98	4.85134	1.08024	2.28528	27.9388	19.8687	29.4672	14.2	9.40442	3.23	0.000261	0.0154	513156	3UTR	9831560	9831910	AT5G27760.1	AT5G27760
117867	Chr5	+	9831784	2845	308.06	234.412	321.082	595.728	541.607	621.491	437	2.03673	1.03	3.29e-07	4.45e-05	513156	3UTR	9831560	9831910	AT5G27760.1	AT5G27760
119720	Chr5	+	16327174	470	110.368	116.666	117.692	31.5438	66.2292	38.3967	80.1	0.395009	-1.34	0.000179	0.0112	527991	3UTR	16327083	16327401	AT5G40780.2	AT5G40780
119721	Chr5	+	16327270	487	117.645	141.511	101.695	51.3714	47.0963	43.7544	83.8	0.394129	-1.34	7.63e-05	0.00543	527991	3UTR	16327083	16327401	AT5G40780.2	AT5G40780
120143	Chr5	+	16817069	259	7.27701	14.0431	12.5691	63.0877	64.7574	63.3992	37.5	5.64323	2.5	1.88e-06	0.000215	530401	3UTR	16816933	16817421	AT5G42050.1	AT5G42050
120145	Chr5	+	16817254	7667	402.661	401.848	428.491	1976.45	1998.65	1499.26	1120	4.43986	2.15	5.18e-22	5.61e-19	530401	3UTR	16816933	16817421	AT5G42050.1	AT5G42050
120216	Chr5	+	16912149	86	0	0	0	19.8276	24.284	27.6813	12	Inf	Inf	4.79e-07	6.29e-05	530888	3UTR	16912033	16912281	AT5G42290.1	AT5G42290
120217	Chr5	+	16912186	163	0	0	0	27.9388	52.2474	54.4697	22.4	Inf	Inf	1.58e-12	5.63e-10	530888	3UTR	16912033	16912281	AT5G42290.1	AT5G42290
120657	Chr5	+	17522953	808	89.7498	74.5364	65.1306	156.818	143.496	213.414	124	2.23928	1.16	8.47e-05	0.00596	533744	CDS	17522653	17523885	AT5G43620.1	AT5G43620
120666	Chr5	+	17524003	379	2.42567	0	0	96.434	77.2673	147.336	53.9	132.35	7.05	5.12e-15	2.59e-12	533745	3UTR	17523886	17524121	AT5G43620.1	AT5G43620
122526	Chr5	+	20052664	2648	61.8546	125.308	148.543	520.924	712.331	718.822	381	5.81485	2.54	1.34e-18	1.04e-15	547434	3UTR	20052135	20052855	AT5G49448.1	AT5G49448
122527	Chr5	+	20052774	177	0	8.6419	3.42792	46.8651	51.5116	39.2896	25	11.4058	3.51	3.88e-07	5.18e-05	547434	3UTR	20052135	20052855	AT5G49448.1	AT5G49448
122939	Chr5	+	20730384	185	2.42567	9.72214	13.7117	36.0501	57.3986	39.2896	26.4	5.13306	2.36	0.000108	0.00733	776829	intron	20730281	20730908	AT5G50950.1	AT5G50950
122953	Chr5	+	20733864	10856	1378.99	1234.71	581.604	2170.22	2289.32	2275.23	1660	2.1077	1.08	1.15e-06	0.000139	-14321	AMB	20733357	20734046	AT5G50950.x	AT5G50950
123902	Chr5	+	21948257	1731	133.412	75.6166	90.2687	415.477	523.946	266.991	251	4.03082	2.01	1.17e-05	0.00108	-14492	AMB	21948182	21948280	AT5G54080.x	AT5G54080
123904	Chr5	+	21948869	69	0	0	0	9.91378	19.1329	28.5743	9.6	Inf	Inf	8.66e-06	0.000831	-14493	AMB	21948405	21949033	AT5G54080.x	AT5G54080
125427	Chr5	+	24005376	59	1.21284	0	0	9.01252	13.9817	25.8954	8.35	40.3102	5.33	0.000261	0.0154	569654	3UTR	24005161	24005632	AT5G59570.1	AT5G59570
125428	Chr5	+	24005473	104	2.42567	0	9.14113	36.0501	23.5481	19.6448	15.1	6.8509	2.78	0.000809	0.0407	569654	3UTR	24005161	24005632	AT5G59570.1	AT5G59570
126366	Chr5	+	25324007	628	13.3412	8.6419	15.997	133.385	203.103	152.694	87.9	12.88	3.69	4.44e-19	3.63e-16	578066	3UTR	25323858	25324392	AT5G63130.1	AT5G63130
126369	Chr5	+	25324291	258	6.06418	0	1.14264	66.6927	96.4002	41.9685	35.4	28.4538	4.83	1.16e-08	2.15e-06	578066	3UTR	25323858	25324392	AT5G63130.1	AT5G63130
126706	Chr5	+	25750821	125	1.21284	2.16048	3.42792	17.1238	41.9451	38.3967	17.4	14.3306	3.84	5.27e-06	0.000535	691916	intergenic.igt	25750510	25754331	AT5G64400.igt	AT5G64400.igt
126709	Chr5	+	25752870	57	0	0	0	13.5188	19.1329	14.2871	7.82	Inf	Inf	7.44e-05	0.00532	691916	intergenic.igt	25750510	25754331	AT5G64400.igt	AT5G64400.igt
126820	Chr5	+	25893818	198	1.21284	11.8826	1.14264	34.2476	69.1727	47.3262	27.5	10.5875	3.4	7.86e-07	9.85e-05	581975	3UTR	25893657	25894008	AT5G64750.1	AT5G64750
126821	Chr5	+	25893890	106	0	0	4.57057	23.4326	32.3787	28.5743	14.8	18.4628	4.21	9.49e-06	0.000897	581975	3UTR	25893657	25894008	AT5G64750.1	AT5G64750
127051	Chr5	+	26174971	987	75.1958	79.9376	113.121	239.733	167.781	230.38	151	2.37794	1.25	7.33e-06	0.000718	583930	3UTR	26174905	26175153	AT5G65470.1	AT5G65470
127052	Chr5	+	26175036	1861	202.544	92.9004	111.979	495.689	402.526	368.787	279	3.1098	1.64	2.03e-09	4.34e-07	583930	3UTR	26174905	26175153	AT5G65470.1	AT5G65470
127162	Chr5	+	26300386	208	43.6621	90.74	71.9864	9.91378	3.6794	8.03652	38	0.104801	-3.25	4.58e-08	7.49e-06	584430	3UTR	26300291	26300598	AT5G65730.1	AT5G65730
127163	Chr5	+	26300476	431	134.625	142.591	100.552	24.3338	25.7558	33.932	77	0.222415	-2.17	2.63e-09	5.5e-07	584430	3UTR	26300291	26300598	AT5G65730.1	AT5G65730
130368	Chr5	-	3445456	4694	356.574	230.091	229.671	1327.54	1161.22	834.905	690	4.07145	2.03	9.2e-10	2.07e-07	476020	3UTR	3445246	3445568	AT5G10930.1	AT5G10930
130372	Chr5	-	3445817	211	6.06418	9.72214	5.71321	64.8902	64.0215	29.4672	30	7.36662	2.88	1.03e-05	0.000967	476019	CDS	3445569	3446906	AT5G10930.1	AT5G10930
131124	Chr5	-	4477281	210	14.554	6.48143	3.42792	69.3964	48.568	41.0755	30.6	6.50115	2.7	3.1e-06	0.000335	482362	3UTR	4477234	4477476	AT5G13880.1	AT5G13880
131126	Chr5	-	4477400	54	1.21284	0	0	16.2225	14.7176	13.3942	7.59	36.5543	5.19	0.000604	0.0316	482362	3UTR	4477234	4477476	AT5G13880.1	AT5G13880
131815	Chr5	-	5355084	305	14.554	4.32095	14.8543	81.1127	75.7956	74.1145	44.1	6.84932	2.78	1.45e-08	2.62e-06	488122	3UTR	5354962	5355235	AT5G16360.1	AT5G16360
131816	Chr5	-	5355167	135	0	7.56166	2.28528	39.6551	33.8505	32.1461	19.2	10.7294	3.42	1.3e-05	0.00118	488122	3UTR	5354962	5355235	AT5G16360.1	AT5G16360
132118	Chr5	-	5757093	244	4.85134	2.16048	0	43.2601	69.9085	84.8299	34.2	28.2378	4.82	8.68e-12	2.78e-09	490659	3UTR	5756980	5757450	AT5G17460.2	AT5G17460
132130	Chr5	-	5759338	28004	420.854	288.423	530.186	6944.15	8968.16	6280.98	3910	17.9056	4.16	1.01e-33	2.89e-30	-12979	AMB	5758941	5759795	AT5G17460.x	AT5G17460
132977	Chr5	-	7050357	9124	238.929	169.597	238.812	2263.95	2750.72	2063.6	1290	10.9344	3.45	5.29e-41	2.76e-37	498528	3UTR	7050106	7050598	AT5G20830.1	AT5G20830
132980	Chr5	-	7051341	152	1.21284	2.16048	2.28528	35.1488	60.3421	23.2166	20.7	20.9783	4.39	9.75e-06	0.000921	498523	CDS	7050944	7051507	AT5G20830.1	AT5G20830
134835	Chr5	-	10026203	766	202.544	158.795	174.824	81.1127	75.0597	95.5453	131	0.46948	-1.09	0.000131	0.00863	513897	3UTR	10026067	10026394	AT5G28020.6	AT5G28020
134836	Chr5	-	10026258	507	143.115	138.27	94.8392	58.5814	38.2657	54.4697	87.9	0.402199	-1.31	6.77e-05	0.00489	513897	3UTR	10026067	10026394	AT5G28020.6	AT5G28020
136721	Chr5	-	16329851	86	0	0	0	19.8276	22.0764	30.3602	12	Inf	Inf	4.5e-07	5.97e-05	662683	3UTR	16329777	16330114	AT5G40790.1	AT5G40790
136722	Chr5	-	16330004	492	2.42567	2.16048	0	140.595	148.648	116.083	68.3	88.3805	6.47	3.87e-29	8.32e-26	662683	3UTR	16329777	16330114	AT5G40790.1	AT5G40790
137150	Chr5	-	16942596	1574	7.27701	10.8024	7.99849	574.999	389.28	342.891	222	50.1256	5.65	7.19e-21	6.78e-18	531030	3UTR	16942456	16942757	AT5G42380.1	AT5G42380
137151	Chr5	-	16942665	89	0	0	0	14.42	35.3222	22.3237	12	Inf	Inf	3.88e-07	5.18e-05	531030	3UTR	16942456	16942757	AT5G42380.1	AT5G42380
137634	Chr5	-	17627204	5806	479.07	409.41	372.501	1668.22	1323.11	943.844	866	3.12072	1.64	7.66e-06	0.000748	534233	3UTR	17627062	17627363	AT5G43850.1	AT5G43850
137635	Chr5	-	17627272	1343	107.942	79.9376	113.121	314.537	247.991	352.714	203	3.04066	1.6	2.36e-10	5.87e-08	534233	3UTR	17627062	17627363	AT5G43850.1	AT5G43850
138979	Chr5	-	19627727	653	211.033	302.467	185.108	18.9263	11.7741	0	122	0.0439451	-4.51	6.16e-18	4.35e-15	545082	3UTR	19627592	19627891	AT5G48430.1	AT5G48430
138980	Chr5	-	19627773	34	12.1284	20.5245	5.71321	0	0	0	6.39	0	NAME	0.000155	0.00992	545082	3UTR	19627592	19627891	AT5G48430.1	AT5G48430
139835	Chr5	-	20939489	27	6.06418	10.8024	13.7117	0	0	0	5.1	0	NAME	0.00099	0.048	552416	3UTR	20939374	20939792	AT5G51550.1	AT5G51550
139836	Chr5	-	20939568	2946	627.036	743.203	966.675	220.807	202.367	334.855	516	0.324372	-1.62	1.8e-07	2.56e-05	552416	3UTR	20939374	20939792	AT5G51550.1	AT5G51550
139918	Chr5	-	21116840	108	0	0	0	24.3338	52.9833	8.03652	14.2	Inf	Inf	0.000681	0.035	663043	3UTR	21116775	21117112	AT5G51990.1	AT5G51990
139919	Chr5	-	21116978	152	0	0	0	27.9388	49.3039	48.2191	20.9	Inf	Inf	9.58e-12	3.04e-09	663043	3UTR	21116775	21117112	AT5G51990.1	AT5G51990
140152	Chr5	-	21452484	304	71.5573	84.2585	76.557	39.6551	13.9817	33.039	53.2	0.373003	-1.42	0.00039	0.0217	555089	3UTR	21452322	21452892	AT5G52900.1	AT5G52900
140153	Chr5	-	21452597	238	58.2161	100.462	86.8407	7.21002	8.83055	0.892946	43.7	0.0689703	-3.86	2.42e-13	9.81e-11	555089	3UTR	21452322	21452892	AT5G52900.1	AT5G52900
140523	Chr5	-	22053968	710	14.554	10.8024	14.8543	214.498	201.631	145.55	100	13.9684	3.8	3.21e-24	4.38e-21	558550	3UTR	22053849	22054269	AT5G54300.1	AT5G54300
140524	Chr5	-	22054111	471	21.831	38.8886	17.1396	82.014	135.402	113.404	68.1	4.24895	2.09	8.09e-08	1.25e-05	558550	3UTR	22053849	22054269	AT5G54300.1	AT5G54300
141427	Chr5	-	23366024	232	41.2364	68.055	73.129	22.5313	17.6611	19.6448	40.4	0.328018	-1.61	0.000557	0.0296	565328	3UTR	23365884	23366355	AT5G57685.1	AT5G57685
141428	Chr5	-	23366128	141	37.5979	46.4502	38.8498	21.6301	3.6794	3.57179	25.3	0.235002	-2.09	0.000355	0.02	565328	3UTR	23365884	23366355	AT5G57685.1	AT5G57685
142280	Chr5	-	24453169	84	0	1.08024	0	11.7163	37.5299	16.966	11.2	61.294	5.94	0.000208	0.0128	572374	3UTR	24453138	24453759	AT5G60790.1	AT5G60790
142281	Chr5	-	24453447	5202	346.871	260.337	305.085	1122.96	1505.61	996.528	756	3.97361	1.99	1.12e-10	2.95e-08	572374	3UTR	24453138	24453759	AT5G60790.1	AT5G60790
142665	Chr5	-	24934963	1347	110.368	78.8573	110.836	310.031	332.618	258.954	200	3.00473	1.59	2.29e-10	5.72e-08	575692	3UTR	24934843	24935220	AT5G62090.1	AT5G62090
142666	Chr5	-	24935044	1334	138.263	139.351	108.551	243.338	352.486	220.558	200	2.11408	1.08	0.000418	0.023	575692	3UTR	24934843	24935220	AT5G62090.1	AT5G62090
142764	Chr5	-	25079061	114	0	0	0	18.025	44.8886	29.4672	15.4	Inf	Inf	1.84e-08	3.24e-06	576511	3UTR	25078871	25079433	AT5G62470.1	AT5G62470
142765	Chr5	-	25079205	1910	41.2364	37.8083	45.7057	463.244	607.101	412.541	268	11.8868	3.57	4.11e-23	5.18e-20	576511	3UTR	25078871	25079433	AT5G62470.1	AT5G62470
142953	Chr5	-	25333264	2895	138.263	90.74	115.407	711.088	881.584	543.804	413	6.20329	2.63	1.08e-12	3.95e-10	578110	3UTR	25333143	25333484	AT5G63160.1	AT5G63160
142954	Chr5	-	25333394	370	25.4695	19.4443	10.2838	73.0014	114.061	76.7934	53.2	4.78021	2.26	1.73e-07	2.47e-05	578110	3UTR	25333143	25333484	AT5G63160.1	AT5G63160
143159	Chr5	-	25524390	43	0	0	0	11.7163	14.7176	8.92946	5.89	Inf	Inf	0.000825	0.0413	695462	intergenic.igt	25519834	25526388	AT5G63790.igt	AT5G63790.igt
143162	Chr5	-	25524764	125	0	0	0	14.42	51.5116	34.8249	16.8	Inf	Inf	1.9e-06	0.000216	695462	intergenic.igt	25519834	25526388	AT5G63790.igt	AT5G63790.igt
143383	Chr5	-	25750828	105	26.6824	36.7281	30.8513	6.30877	5.15116	7.14357	18.8	0.19736	-2.34	0.000804	0.0405	580977	3UTR	25750725	25750920	AT5G64410.1	AT5G64410
143384	Chr5	-	25750894	125	31.5337	46.4502	41.1351	4.50626	1.47176	11.6083	22.8	0.147637	-2.76	1.75e-05	0.00154	580977	3UTR	25750725	25750920	AT5G64410.1	AT5G64410
144049	Chr5	-	26518296	50642	798.046	566.045	530.186	17752	14134.8	9010.72	7130	21.59	4.43	1.35e-13	5.71e-11	586475	3UTR	26518177	26518510	AT5G66400.1	AT5G66400
144051	Chr5	-	26518566	197	2.42567	6.48143	1.14264	46.8651	69.9085	36.6108	27.2	15.2625	3.93	8.02e-09	1.54e-06	586474	CDS	26518511	26518717	AT5G66400.1	AT5G66400
144165	Chr5	-	26603006	125	1.21284	0	6.85585	45.9639	36.0581	16.073	17.7	12.1575	3.6	7.79e-05	0.00552	587124	3UTR	26602883	26603203	AT5G66650.1	AT5G66650
144166	Chr5	-	26603132	165	2.42567	3.24071	10.2838	46.8651	52.9833	24.1096	23.3	7.77158	2.96	1.11e-05	0.00103	587124	3UTR	26602883	26603203	AT5G66650.1	AT5G66650
378	chloroplast	+	103933	460	162.52	108.024	122.263	26.1363	26.4917	48.2191	82.3	0.256735	-1.96	2.46e-08	4.23e-06	782970	intron	103703	104503	ATCG00940.1	ATCG00940
626	chloroplast	-	12426	59	10.9155	32.4071	18.2823	2.70376	0.735879	0	10.8	0.0558338	-4.16	0.000117	0.00783	871026	intron	11939	12653	ATCG00130.1	ATCG00130
1244	chloroplast	-	134716	477	167.371	103.703	147.401	39.6551	20.6046	37.5037	86	0.233619	-2.1	2.73e-09	5.68e-07	871037	intron	134146	134946	ATCG01190.1	ATCG01190
1435	Chr1	+	143178	619	50.9391	60.4933	65.1306	116.262	141.289	127.691	93.6	2.18189	1.13	0.000559	0.0297	996	3UTR	142915	143303	AT1G01360.1	AT1G01360
1471	Chr1	+	178381	335	3.63851	0	6.85585	108.15	111.854	48.2191	46.5	25.5588	4.68	1.26e-08	2.31e-06	1208	3UTR	178052	178520	AT1G01480.2	AT1G01480
1486	Chr1	+	192339	542	19.4054	14.0431	3.42792	130.682	164.837	125.905	76.4	11.428	3.51	6.8e-18	4.73e-15	656319	3UTR	192140	192477	AT1G01520.1	AT1G01520
1501	Chr1	+	207553	456	35.1722	24.8455	9.14113	122.57	120.684	85.7228	66.4	4.75684	2.25	1.13e-08	2.1e-06	656322	3UTR	207436	207773	AT1G01570.1	AT1G01570
1509	Chr1	+	213078	132	8.48985	5.40119	3.42792	28.8401	45.6245	20.5378	18.7	5.48545	2.46	0.000591	0.0311	1397	3UTR	212811	213161	AT1G01580.1	AT1G01580
1551	Chr1	+	269820	10130	363.851	398.608	302.8	2007.99	2904.52	2697.59	1450	7.1439	2.84	7.69e-22	8.08e-19	1741	3UTR	269515	269939	AT1G01720.1	AT1G01720
1563	Chr1	+	274957	90	0	0	0	12.6175	28.6993	33.039	12.4	Inf	Inf	2.7e-07	3.7e-05	663690	intergenic.pm	273366	275365	AT1G01730.igt	AT1G01730.igt
1613	Chr1	+	330509	1950	355.361	368.361	491.336	282.092	217.084	248.239	327	0.615128	-0.701	0.000839	0.0419	2399	3UTR	330404	330739	AT1G01950.2	AT1G01950
1743	Chr1	+	483329	257	20.6182	10.8024	23.9955	79.3102	40.4734	58.9345	39	3.22502	1.69	0.000601	0.0315	3749	3UTR	483164	483412	AT1G02390.1	AT1G02390
1751	Chr1	+	489541	302	4.85134	15.1233	3.42792	73.0014	107.438	48.2191	42	9.77067	3.29	3.12e-06	0.000336	3765	3UTR	489392	489697	AT1G02400.1	AT1G02400
1845	Chr1	+	622310	1051	32.7466	29.1664	57.1321	282.092	318.636	179.482	150	6.55391	2.71	1.56e-09	3.39e-07	4462	3UTR	622138	622589	AT1G02816.1	AT1G02816
1902	Chr1	+	743939	1072	67.9188	87.4992	90.2687	187.46	285.521	232.166	158	2.87011	1.52	4.47e-08	7.33e-06	5604	3UTR	743820	744304	AT1G03090.1	AT1G03090
1940	Chr1	+	788557	13510	920.542	1446.44	1194.06	3389.61	2840.49	2452.03	2040	2.43809	1.29	2.25e-08	3.89e-06	5913	3UTR	788445	788771	AT1G03220.1	AT1G03220
1958	Chr1	+	810813	1315	107.942	137.19	150.829	259.561	297.295	245.56	200	2.0265	1.02	3.93e-05	0.00307	-191	AMB	810810	810988	AT1G03290.x	AT1G03290
2044	Chr1	+	909338	16568	3506.31	3372.5	2921.73	1881.81	2245.9	2552.04	2750	0.68157	-0.553	0.000532	0.0285	6617	3UTR	909246	909496	AT1G03630.1	AT1G03630
2091	Chr1	+	956090	286	0	0	0	70.2977	126.571	32.1461	38.2	Inf	Inf	9.11e-07	0.000113	7030	3UTR	955771	956217	AT1G03790.1	AT1G03790
2280	Chr1	+	1201429	1649	382.043	349.997	324.51	193.769	209.726	201.806	277	0.572903	-0.804	0.000362	0.0203	8604	3UTR	1201302	1201615	AT1G04430.2	AT1G04430
2288	Chr1	+	1208059	113	0	0	0	45.0626	36.0581	12.5012	15.6	Inf	Inf	1.72e-06	0.000198	656378	3UTR	1207863	1208200	AT1G04445.1	AT1G04445
2310	Chr1	+	1234007	173	54.5776	47.5305	41.1351	12.6175	15.4535	11.6083	30.5	0.277007	-1.85	0.000762	0.0387	8827	3UTR	1233788	1234152	AT1G04520.1	AT1G04520
2323	Chr1	+	1246061	748	0	0	1.14264	172.139	222.971	225.915	104	543.5	9.09	7.84e-47	5.21e-43	8896	3UTR	1245889	1246179	AT1G04560.1	AT1G04560
2417	Chr1	+	1470821	4972	15.7669	8.6419	35.4219	1077	1831.6	1103.68	679	67.0607	6.07	2.11e-19	1.75e-16	10265	3UTR	1470699	1471001	AT1G05100.1	AT1G05100
2500	Chr1	+	1601207	178	2.42567	9.72214	0	73.0014	35.3222	33.932	25.7	11.7104	3.55	8.47e-05	0.00596	11138	3UTR	1601091	1601330	AT1G05450.1	AT1G05450
2689	Chr1	+	1891159	1616	138.263	104.783	166.826	345.18	368.676	334.855	243	2.55863	1.36	7.33e-09	1.41e-06	13178	3UTR	1891090	1891278	AT1G06180.1	AT1G06180
2890	Chr1	+	2087133	155	6.06418	0	6.85585	38.7538	29.4352	54.4697	22.6	9.49369	3.25	3.8e-06	0.000398	-415	AMB	2087082	2087251	AT1G06780.x	AT1G06780
2898	Chr1	+	2097646	222	52.1519	89.6597	75.4143	10.815	12.51	0.892946	40.2	0.111487	-3.17	1.12e-09	2.5e-07	14641	3UTR	2097489	2097775	AT1G06830.1	AT1G06830
2942	Chr1	+	2169835	1411	281.378	276.541	421.635	131.583	148.648	183.947	241	0.473866	-1.08	0.00048	0.026	15157	3UTR	2169704	2169971	AT1G07070.1	AT1G07070
2945	Chr1	+	2172029	4113	544.563	453.7	510.761	800.312	859.507	661.673	638	1.53841	0.621	0.000611	0.032	15172	3UTR	2171862	2172314	AT1G07080.1	AT1G07080
3008	Chr1	+	2264536	648	160.094	165.276	133.689	40.5564	80.2109	82.1511	110	0.44203	-1.18	0.00014	0.00909	15677	3UTR	2264383	2264671	AT1G07370.1	AT1G07370
3020	Chr1	+	2275767	1260	27.8952	55.0921	39.9924	403.761	279.634	288.422	182	7.90225	2.98	3.19e-16	1.87e-13	15778	3UTR	2275622	2275878	AT1G07400.1	AT1G07400
3065	Chr1	+	2309455	65	0	3.24071	0	11.7163	14.7176	25.8954	9.26	16.1475	4.01	0.000992	0.048	16023	3UTR	2309381	2309664	AT1G07510.1	AT1G07510
3094	Chr1	+	2351564	927	90.9627	70.2154	51.4189	221.708	222.971	172.339	138	2.90229	1.54	6.02e-08	9.64e-06	16241	3UTR	2351438	2351812	AT1G07630.1	AT1G07630
3128	Chr1	+	2407937	3117	608.843	635.18	741.574	281.191	451.83	403.612	520	0.572439	-0.805	4.25e-05	0.00329	663996	intergenic.igt	2404184	2410979	AT1G07747.igt	AT1G07747.igt
3130	Chr1	+	2413671	2790	612.482	527.156	661.589	278.487	342.184	396.468	470	0.564692	-0.824	3.23e-05	0.00263	16771	3UTR	2413496	2413828	AT1G07790.1	AT1G07790
3157	Chr1	+	2443753	526	0	0	0	162.225	172.196	100.01	72.4	Inf	Inf	2.8e-25	4.22e-22	664003	intergenic.pm	2443753	2445469	AT1G07900.igt	AT1G07900.igt
3302	Chr1	+	2665553	53	0	0	0	6.30877	12.51	25.8954	7.45	Inf	Inf	0.00051	0.0274	656454	3UTR	2665344	2665681	AT1G08440.1	AT1G08440
3320	Chr1	+	2690046	144	6.06418	3.24071	9.14113	24.3338	43.4169	37.5037	20.6	5.70608	2.51	0.000262	0.0155	18939	3UTR	2689882	2690165	AT1G08500.1	AT1G08500
3356	Chr1	+	2714735	6369	585.8	611.414	623.882	1291.49	1599.8	1042.07	959	2.15989	1.11	6.89e-06	0.000681	19108	3UTR	2714313	2714853	AT1G08570.3	AT1G08570
3464	Chr1	+	2852205	698	30.3209	33.4874	39.9924	170.337	208.254	120.548	100	4.80862	2.27	1.17e-08	2.16e-06	20469	3UTR	2852017	2852390	AT1G08890.1	AT1G08890
3477	Chr1	+	2870591	1480	167.371	123.147	215.959	282.993	291.408	293.779	229	1.71415	0.777	0.000904	0.0445	-596	AMB	2870129	2870776	AT1G08920.x	AT1G08920
3525	Chr1	+	2928897	15705	1271.05	1611.71	1459.15	3486.04	3454.95	2969.05	2380	2.28241	1.19	2.31e-13	9.4e-11	21150	3UTR	2928742	2929088	AT1G09070.1	AT1G09070
3589	Chr1	+	3009824	167955	24226.4	19226.1	18558.8	36296.1	29481.5	30006.6	26300	1.54463	0.627	6.98e-05	0.00504	21869	3UTR	3009649	3010000	AT1G09310.1	AT1G09310
3627	Chr1	+	3065950	1218	161.307	105.863	103.98	264.968	273.747	205.378	186	2.00483	1	5.53e-05	0.00413	22253	3UTR	3065816	3066057	AT1G09490.2	AT1G09490
3633	Chr1	+	3068599	459	6.06418	10.8024	6.85585	119.867	147.912	92.8664	64.1	15.2027	3.93	1.03e-17	7.13e-15	-640	AMB	3068241	3068718	AT1G09500.x	AT1G09500
3638	Chr1	+	3079462	876	69.1316	45.37	50.2762	228.918	229.594	149.122	129	3.6876	1.88	9.45e-09	1.79e-06	22351	3UTR	3079368	3079659	AT1G09530.2	AT1G09530
3660	Chr1	+	3107753	16351	3285.57	3182.38	3257.67	1963.83	2261.36	2315.41	2710	0.672512	-0.572	0.000356	0.0201	22461	3UTR	3107607	3107892	AT1G09590.1	AT1G09590
3690	Chr1	+	3159118	5619	1164.32	1498.29	1827.08	336.167	440.792	625.955	982	0.312474	-1.68	1.47e-07	2.13e-05	22778	3UTR	3158961	3159268	AT1G09750.1	AT1G09750
3730	Chr1	+	3220093	979	197.692	217.128	247.953	75.7052	132.458	119.655	165	0.494616	-1.02	0.000144	0.00929	656479	3UTR	3219930	3220267	AT1G09900.1	AT1G09900
3875	Chr1	+	3471483	3069	641.59	602.773	668.445	366.81	397.375	401.826	513	0.609581	-0.714	0.000235	0.0142	24671	3UTR	3471292	3471603	AT1G10522.2	AT1G10522
3917	Chr1	+	3531691	796	240.141	193.363	151.971	55.8776	61.8139	125.012	138	0.414542	-1.27	0.000465	0.0253	25102	3UTR	3531573	3531908	AT1G10657.4	AT1G10657
4014	Chr1	+	3684161	227	10.9155	17.2838	9.14113	67.5939	64.0215	28.5743	32.9	4.28998	2.1	0.000593	0.0312	26261	3UTR	3683770	3684289	AT1G11050.1	AT1G11050
4052	Chr1	+	3744671	235	8.48985	8.6419	23.9955	61.2852	61.078	42.8614	34.4	4.0174	2.01	0.000132	0.00867	26611	3UTR	3744460	3744795	AT1G11170.1	AT1G11170
4081	Chr1	+	3780272	4784	912.052	1243.35	1016.95	561.48	581.345	516.123	805	0.522939	-0.935	2.7e-07	3.7e-05	26809	3UTR	3780134	3780457	AT1G11260.1	AT1G11260
4110	Chr1	+	3834349	41	0	0	0	10.815	6.62292	17.8589	5.88	Inf	Inf	0.000941	0.0461	664187	intergenic.igt	3834312	3835820	AT1G11380.igt	AT1G11380.igt
4126	Chr1	+	3849108	3361	682.826	763.728	669.588	329.858	442.999	479.512	561	0.591817	-0.757	7.05e-05	0.00509	27270	3UTR	3848939	3849282	AT1G11430.1	AT1G11430
4166	Chr1	+	3890765	3859	898.711	845.826	879.834	398.354	474.642	426.828	654	0.49529	-1.01	6.48e-08	1.03e-05	27487	3UTR	3890650	3890931	AT1G11580.1	AT1G11580
4232	Chr1	+	3999800	8501	1894.45	1727.3	1884.22	734.521	1005.21	1348.35	1430	0.560861	-0.834	1.37e-05	0.00124	28166	3UTR	3999564	3999948	AT1G11850.1	AT1G11850
4383	Chr1	+	4190343	586	139.476	147.993	121.12	46.8651	55.9268	89.2946	100	0.470122	-1.09	0.000498	0.0268	29119	3UTR	4190210	4190462	AT1G12320.1	AT1G12320
4439	Chr1	+	4285832	1310	121.284	93.9807	150.829	281.191	288.465	256.276	199	2.25607	1.17	2.16e-06	0.000243	29664	3UTR	4285676	4285949	AT1G12580.1	AT1G12580
4548	Chr1	+	4468972	583	172.223	165.276	181.68	51.3714	28.6993	29.4672	105	0.210983	-2.24	3.09e-12	1.06e-09	30773	3UTR	4468858	4469153	AT1G13110.1	AT1G13110
4613	Chr1	+	4547241	2280	442.685	446.138	531.328	280.289	342.92	232.166	379	0.602313	-0.731	0.000526	0.0282	31099	3UTR	4547156	4547418	AT1G13270.1	AT1G13270
4696	Chr1	+	4688983	219	47.3006	73.4562	70.8438	18.025	19.1329	3.57179	38.7	0.212576	-2.23	7.78e-06	0.000758	31990	3UTR	4688879	4689086	AT1G13670.1	AT1G13670
4767	Chr1	+	4761777	3681	457.239	414.811	369.073	856.19	749.125	561.663	568	1.74598	0.804	0.000531	0.0284	-937	AMB	4761712	4762786	AT1G13930.x	AT1G13930
4788	Chr1	+	4796596	5871	271.675	260.337	282.232	1571.78	1709.45	975.097	845	5.22733	2.39	5.84e-09	1.14e-06	32622	3UTR	4796477	4796714	AT1G13990.3	AT1G13990
4810	Chr1	+	4824360	73	15.7669	24.8455	29.7087	3.60501	0	6.25062	13.4	0.140152	-2.83	0.00073	0.0372	32758	3UTR	4824219	4824534	AT1G14080.1	AT1G14080
4875	Chr1	+	4899842	4386	896.285	864.19	925.539	474.96	590.175	632.206	731	0.631918	-0.662	0.000291	0.0168	33392	3UTR	4899767	4900099	AT1G14345.1	AT1G14345
4939	Chr1	+	5021584	539	104.304	200.924	141.688	32.4451	49.3039	35.7179	94.1	0.262839	-1.93	3.59e-05	0.00286	34113	3UTR	5021446	5021657	AT1G14630.1	AT1G14630
5070	Chr1	+	5202082	560	52.1519	49.6909	59.4173	127.978	117.005	105.368	85.3	2.17258	1.12	0.000974	0.0474	35262	3UTR	5201989	5202295	AT1G15110.2	AT1G15110
5127	Chr1	+	5275599	667	0	0	3.42792	213.597	187.649	153.587	93	161.857	7.34	4.89e-40	2.17e-36	35980	3UTR	5275500	5275722	AT1G15330.1	AT1G15330
5150	Chr1	+	5306012	683	55.7904	38.8886	62.8453	132.484	161.158	160.73	102	2.88446	1.53	1.54e-06	0.000181	36185	3UTR	5305791	5306132	AT1G15430.1	AT1G15430
5416	Chr1	+	5582112	3303	424.492	346.756	364.503	702.977	707.18	510.765	509	1.69132	0.758	0.000113	0.00759	38065	3UTR	5581933	5582263	AT1G16320.1	AT1G16320
5432	Chr1	+	5604569	56	30.3209	15.1233	12.5691	0	0.735879	4.46473	10.5	0.0896452	-3.48	0.00069	0.0354	38304	3UTR	5604478	5604783	AT1G16390.1	AT1G16390
5455	Chr1	+	5611315	4954	1321.99	1074.84	983.814	601.135	415.036	693.819	848	0.505818	-0.983	1.08e-05	0.00101	-1109	AMB	5610219	5611546	AT1G16410.x	AT1G16410
5561	Chr1	+	5745208	959	197.692	236.572	197.677	96.434	152.327	80.3652	160	0.520818	-0.941	0.000566	0.03	39352	3UTR	5745073	5745329	AT1G16790.1	AT1G16790
5590	Chr1	+	5770499	2303	274.101	268.979	271.949	438.91	459.189	427.721	357	1.62672	0.702	0.000761	0.0386	39524	3UTR	5769991	5770722	AT1G16858.1	AT1G16858
5613	Chr1	+	5831335	1126	147.966	97.2214	106.266	228.017	247.991	206.271	172	1.94131	0.957	0.000174	0.011	39979	3UTR	5831216	5831463	AT1G17050.1	AT1G17050
5685	Chr1	+	5895046	203	2.42567	9.72214	11.4264	58.5814	50.7757	42.8614	29.3	6.45699	2.69	6.96e-06	0.000687	40355	3UTR	5894856	5895195	AT1G17230.1	AT1G17230
5788	Chr1	+	6028453	2625	291.081	299.226	253.666	570.493	597.534	393.789	401	1.85055	0.888	0.000204	0.0126	41160	3UTR	6028287	6028626	AT1G17530.1	AT1G17530
5800	Chr1	+	6037282	2701	181.925	140.431	164.54	621.864	729.257	532.196	395	3.868	1.95	3e-18	2.23e-15	41209	3UTR	6036940	6037409	AT1G17550.1	AT1G17550
5845	Chr1	+	6105178	3189	424.492	391.046	297.087	626.37	584.288	650.065	496	1.67237	0.742	0.000146	0.00944	41734	3UTR	6104980	6105361	AT1G17745.2	AT1G17745
5864	Chr1	+	6146084	3236	278.952	212.807	318.797	782.287	679.953	658.994	489	2.61701	1.39	2.41e-12	8.34e-10	41911	3UTR	6145895	6146641	AT1G17840.1	AT1G17840
5916	Chr1	+	6221132	247	55.7904	83.1783	52.5615	21.6301	12.51	33.039	43.1	0.350749	-1.51	0.000638	0.0332	664580	intergenic.pm	6220834	6222200	AT1G18075.igt	AT1G18075.igt
5982	Chr1	+	6356081	2912	283.804	278.701	181.68	617.358	652.725	615.24	438	2.53341	1.34	3.45e-11	9.93e-09	43521	3UTR	6355972	6356233	AT1G18460.1	AT1G18460
6012	Chr1	+	6391288	101	0	3.24071	2.28528	36.9513	19.8687	25.0025	14.6	14.8069	3.89	3.87e-05	0.00304	43720	3UTR	6391027	6391387	AT1G18570.1	AT1G18570
6037	Chr1	+	6414350	1069	201.331	261.417	233.099	136.99	108.91	140.193	180	0.554853	-0.85	0.000618	0.0323	43815	3UTR	6414270	6414571	AT1G18620.2	AT1G18620
6355	Chr1	+	6807863	534	46.0878	46.4502	45.7057	134.287	116.269	94.6523	80.6	2.4971	1.32	0.000162	0.0103	46215	3UTR	6807683	6807982	AT1G19680.1	AT1G19680
6433	Chr1	+	6945016	26139	5055.1	5897.02	5467.54	3059.75	3488.07	3207.46	4360	0.594122	-0.751	1.55e-06	0.000182	46807	3UTR	6944869	6945136	AT1G20020.1	AT1G20020
6527	Chr1	+	7088544	51	0	0	0	5.40751	23.5481	11.6083	6.76	Inf	Inf	0.000663	0.0343	664714	intergenic.igt	7082740	7089360	AT1G20420.igt	AT1G20420.igt
6548	Chr1	+	7094866	320	94.6012	83.1783	68.5585	23.4326	30.1711	33.932	55.6	0.355348	-1.49	0.000274	0.016	47606	3UTR	7094766	7094989	AT1G20470.1	AT1G20470
6632	Chr1	+	7239618	1734	98.2397	96.1411	50.2762	447.922	455.509	360.75	251	5.16716	2.37	3.09e-22	3.4e-19	48493	3UTR	7239474	7239789	AT1G20823.1	AT1G20823
6718	Chr1	+	7339435	1564	75.1958	61.5735	103.98	354.192	479.793	275.92	225	4.61021	2.2	8.92e-08	1.37e-05	48885	3UTR	7339089	7339557	AT1G21000.2	AT1G21000
6728	Chr1	+	7367679	513	99.4525	128.548	155.399	63.9889	39.7375	45.5403	88.8	0.389324	-1.36	3.28e-05	0.00266	48912	3UTR	7367597	7367798	AT1G21050.1	AT1G21050
6785	Chr1	+	7447480	116	20.6182	59.4131	36.5645	3.60501	3.6794	2.67884	21.1	0.0854512	-3.55	9.81e-05	0.00677	49311	3UTR	7447346	7447669	AT1G21270.1	AT1G21270
6806	Chr1	+	7496373	7483	452.388	265.738	279.947	1994.47	1892.68	1637.66	1090	5.53548	2.47	1.55e-42	8.4e-39	49571	3UTR	7496241	7496830	AT1G21400.1	AT1G21400
6815	Chr1	+	7499560	1294	107.942	57.2526	60.56	297.413	383.393	221.451	188	3.99662	2	5.02e-07	6.55e-05	49586	3UTR	7499387	7499699	AT1G21410.1	AT1G21410
6873	Chr1	+	7609063	1508	195.267	129.629	140.545	337.97	303.182	283.064	232	1.98568	0.99	2.45e-05	0.00207	50349	3UTR	7608836	7609185	AT1G21660.1	AT1G21660
6882	Chr1	+	7615274	8389	882.944	844.746	922.112	1378.92	2067.82	1546.58	1270	1.88441	0.914	0.000115	0.00771	50363	3UTR	7615149	7615459	AT1G21680.1	AT1G21680
6907	Chr1	+	7648778	6162	1135.21	1322.21	1294.61	728.212	717.482	969.74	1030	0.643766	-0.635	0.000173	0.0109	50657	3UTR	7648696	7648819	AT1G21750.2	AT1G21750
6914	Chr1	+	7655883	1717	64.2803	38.8886	76.557	400.156	551.174	328.604	243	7.12159	2.83	4.66e-11	1.31e-08	50729	3UTR	7655692	7656003	AT1G21790.1	AT1G21790
6927	Chr1	+	7682608	417	98.2397	84.2585	121.12	28.8401	50.7757	45.5403	71.5	0.412215	-1.28	0.000568	0.03	-1434	AMB	7682045	7682761	AT1G21880.x	AT1G21880
7017	Chr1	+	7823933	3399	261.972	285.183	196.534	949.019	704.973	657.208	509	3.10775	1.64	5.67e-09	1.12e-06	51345	3UTR	7823775	7824091	AT1G22160.1	AT1G22160
7025	Chr1	+	7837150	1882	112.794	124.227	190.821	413.675	476.114	358.071	279	2.91664	1.54	1.11e-11	3.48e-09	51414	3UTR	7837031	7837408	AT1G22190.1	AT1G22190
7141	Chr1	+	8004294	6807	1222.54	1586.87	1612.27	696.668	933.095	784.007	1140	0.545895	-0.873	3.16e-06	0.000339	52220	3UTR	8004168	8004424	AT1G22630.1	AT1G22630
7142	Chr1	+	8007278	621	55.7904	72.3759	52.5615	119.867	139.081	125.012	94.1	2.12452	1.09	0.000868	0.0431	52231	3UTR	8007220	8007548	AT1G22640.1	AT1G22640
7240	Chr1	+	8140129	410	18.1925	21.6048	7.99849	116.262	136.874	47.3262	58	6.28636	2.65	0.000418	0.023	53100	3UTR	8140046	8140322	AT1G22990.1	AT1G22990
7260	Chr1	+	8165609	1031	75.1958	43.2095	82.2702	234.326	267.86	208.056	152	3.53926	1.82	4.65e-11	1.31e-08	53192	3UTR	8165460	8165982	AT1G23040.1	AT1G23040
7266	Chr1	+	8169248	213	4.85134	17.2838	12.5691	36.9513	56.6627	57.1486	30.9	4.34422	2.12	0.000162	0.0103	53199	3UTR	8169117	8169387	AT1G23050.1	AT1G23050
7293	Chr1	+	8224404	6398	833.218	640.581	685.585	1317.63	1269.39	1188.51	989	1.74843	0.806	2.92e-06	0.000317	53591	3UTR	8224187	8224589	AT1G23190.1	AT1G23190
7299	Chr1	+	8229554	912	46.0878	29.1664	25.1381	257.758	247.991	180.375	131	6.83444	2.77	4.83e-19	3.92e-16	53600	3UTR	8229401	8229702	AT1G23200.1	AT1G23200
7360	Chr1	+	8338811	79	0	0	2.28528	18.9263	19.1329	26.7884	11.2	28.3762	4.83	4.44e-05	0.00341	664887	intergenic.pm	8338793	8339667	AT1G23490.igt	AT1G23490.igt
7385	Chr1	+	8391560	336	60.6418	96.1411	113.121	24.3338	16.9252	42.8614	59	0.311668	-1.68	0.00011	0.00748	54669	3UTR	8391343	8391660	AT1G23720.1	AT1G23720
7421	Chr1	+	8435779	1167	57.0033	96.1411	89.126	213.597	292.88	283.957	172	3.26261	1.71	1.88e-10	4.81e-08	54942	5UTR	8435657	8436124	AT1G23880.1	AT1G23880
7507	Chr1	+	8612539	202	38.8107	56.1724	67.4158	21.6301	11.7741	16.966	35.5	0.310163	-1.69	0.000617	0.0323	56131	3UTR	8612384	8612700	AT1G24280.1	AT1G24280
7590	Chr1	+	8720701	1991	26.6824	31.3269	41.1351	430.799	586.496	561.663	280	15.9258	3.99	2.97e-40	1.36e-36	56758	3UTR	8720594	8720841	AT1G24600.1	AT1G24600
7788	Chr1	+	8964466	1264	128.561	159.875	103.98	264.968	268.596	232.166	193	1.95132	0.964	0.000126	0.00834	58152	3UTR	8964285	8964684	AT1G25520.1	AT1G25520
7850	Chr1	+	9154567	358	72.7701	100.462	89.126	34.2476	30.9069	41.9685	61.6	0.408308	-1.29	0.000709	0.0362	59229	3UTR	9154408	9154860	AT1G26460.1	AT1G26460
7914	Chr1	+	9217939	4202	412.364	404.009	532.471	903.956	921.321	684.89	643	1.86098	0.896	5.85e-06	0.000587	59601	3UTR	9217794	9218130	AT1G26670.1	AT1G26670
7992	Chr1	+	9352757	1553	285.016	418.052	562.18	136.089	64.7574	178.589	274	0.29989	-1.74	0.000192	0.0119	60115	3UTR	9352475	9352881	AT1G26945.1	AT1G26945
8073	Chr1	+	9484325	925	95.814	95.0609	100.552	176.645	181.026	203.592	142	1.92591	0.946	0.000694	0.0356	60719	3UTR	9484195	9484488	AT1G27300.1	AT1G27300
8085	Chr1	+	9494054	2824	680.401	636.26	486.765	331.661	279.634	446.473	477	0.586533	-0.77	0.000935	0.0459	60765	3UTR	9493899	9494189	AT1G27330.1	AT1G27330
8121	Chr1	+	9546189	2253	460.878	521.755	437.632	234.326	286.993	318.782	377	0.59151	-0.758	0.000238	0.0143	61198	3UTR	9546169	9546405	AT1G27480.1	AT1G27480
8196	Chr1	+	9671504	3820	371.128	355.398	429.633	725.508	954.436	631.313	578	1.99908	0.999	5.68e-05	0.00422	61841	3UTR	9671323	9671730	AT1G27760.3	AT1G27760
8221	Chr1	+	9742107	23539	3309.83	2671.43	2468.11	4821.7	4559.51	4135.23	3660	1.5997	0.678	1.25e-05	0.00115	62203	3UTR	9741992	9742279	AT1G27950.1	AT1G27950
8230	Chr1	+	9768069	263	4.85134	16.2036	19.4249	61.2852	74.3238	51.7909	38	4.62947	2.21	1.47e-05	0.00132	62327	3UTR	9767918	9768188	AT1G28010.1	AT1G28010
8385	Chr1	+	10031966	385	13.3412	18.364	39.9924	127.978	74.3238	70.5428	57.4	3.80548	1.93	0.000507	0.0273	63587	3UTR	10031619	10032033	AT1G28520.2	AT1G28520
8515	Chr1	+	10266853	728	93.3883	70.2154	42.2777	184.757	149.384	125.905	111	2.23452	1.16	0.000141	0.00914	64998	3UTR	10266602	10266938	AT1G29340.1	AT1G29340
8581	Chr1	+	10373758	889	232.864	266.819	205.675	43.2601	45.6245	142.871	156	0.328565	-1.61	5.23e-06	0.000531	65660	3UTR	10373625	10373886	AT1G29660.1	AT1G29660
8749	Chr1	+	10682983	796	58.2161	81.0178	102.838	137.892	181.026	164.302	121	1.99619	0.997	0.000718	0.0366	67204	3UTR	10682853	10683074	AT1G30320.1	AT1G30320
8822	Chr1	+	10813626	883	214.672	229.01	167.968	76.6064	97.872	115.19	150	0.473585	-1.08	7.3e-05	0.00523	68045	3UTR	10813547	10813820	AT1G30520.1	AT1G30520
8850	Chr1	+	10858238	1334	117.645	129.629	107.408	332.562	289.201	233.059	202	2.41011	1.27	3.82e-07	5.11e-05	68285	3UTR	10857971	10858357	AT1G30620.1	AT1G30620
8859	Chr1	+	10864918	313	29.1081	33.4874	11.4264	72.1002	83.8903	48.2191	46.4	2.75877	1.46	0.000954	0.0466	656932	3UTR	10864701	10865038	AT1G30640.1	AT1G30640
8900	Chr1	+	10920589	472	144.327	112.345	177.109	33.3463	30.1711	14.2871	85.3	0.179363	-2.48	1.25e-11	3.91e-09	68587	3UTR	10920442	10920797	AT1G30760.1	AT1G30760
8933	Chr1	+	10976013	138	36.3851	43.2095	57.1321	7.21002	4.41528	3.57179	25.3	0.111149	-3.17	7.39e-07	9.31e-05	-1957	AMB	10975798	10976418	AT1G30840.x	AT1G30840
9003	Chr1	+	11138966	43	6.06418	16.2036	22.8528	1.8025	0.735879	0	7.94	0.0562578	-4.15	0.000965	0.047	69412	exon	11137365	11138969	AT1G31173.1	AT1G31173
9325	Chr1	+	11617319	58	0	0	0	11.7163	19.8687	16.073	7.94	Inf	Inf	6.36e-05	0.00465	665352	intergenic.igt	11616339	11637842	AT1G32230.igt	AT1G32230.igt
9410	Chr1	+	11775201	214	4.85134	5.40119	10.2838	42.3589	61.8139	58.0415	30.5	7.8989	2.98	5.15e-07	6.7e-05	72299	3UTR	11775033	11775399	AT1G32560.1	AT1G32560
9499	Chr1	+	11914594	67	0	1.08024	1.14264	17.1238	26.4917	8.92946	9.13	23.6382	4.56	0.000346	0.0196	665393	intergenic.igt	11914068	11923425	AT1G32870.igt	AT1G32870.igt
9504	Chr1	+	11929302	3157	243.78	353.238	387.355	728.212	614.459	577.736	484	1.95089	0.964	1.34e-06	0.000159	72802	3UTR	11929138	11929422	AT1G32920.1	AT1G32920
9532	Chr1	+	11967804	4010	884.157	876.073	893.546	431.7	490.096	484.87	677	0.530062	-0.916	7.54e-07	9.48e-05	73007	3UTR	11967697	11967963	AT1G33040.1	AT1G33040
9565	Chr1	+	12008813	458	31.5337	32.4071	44.563	102.743	108.174	91.0805	68.4	2.78329	1.48	8.49e-05	0.00596	73234	3UTR	12008619	12008938	AT1G33110.1	AT1G33110
9586	Chr1	+	12030540	1233	240.141	285.183	371.358	141.497	103.759	132.156	212	0.420898	-1.25	6.95e-06	0.000686	73299	3UTR	12030398	12030659	AT1G33170.1	AT1G33170
9612	Chr1	+	12066377	579	66.706	61.5735	13.7117	134.287	135.402	108.939	86.8	2.66656	1.41	2.95e-05	0.00242	73377	3UTR	12066115	12066496	AT1G33260.2	AT1G33260
9641	Chr1	+	12088866	196	66.706	66.9747	47.9909	23.4326	5.88704	2.67884	35.6	0.176133	-2.51	1.18e-06	0.000142	73528	3UTR	12088753	12089078	AT1G33340.1	AT1G33340
9727	Chr1	+	12262718	974	80.0471	99.3819	111.979	191.967	204.574	202.699	148	2.05636	1.04	0.00016	0.0102	74285	3UTR	12262457	12262837	AT1G33800.1	AT1G33800
9731	Chr1	+	12266778	3261	772.576	657.865	759.856	251.449	340.712	542.911	554	0.518228	-0.948	0.000144	0.0093	74296	3UTR	12266656	12266967	AT1G33810.1	AT1G33810
9898	Chr1	+	12582722	1914	257.121	210.646	174.824	419.082	369.411	345.57	296	1.76483	0.82	0.000185	0.0115	665491	intergenic.pm	12582722	12584586	AT1G34418.igt	AT1G34418.igt
9941	Chr1	+	12687653	559	50.9391	42.1293	30.8513	116.262	116.269	146.443	83.8	3.05822	1.61	3.69e-06	0.000389	75890	3UTR	12687436	12687695	AT1G34630.1	AT1G34630
10186	Chr1	+	13543932	6056	565.181	669.747	701.582	1500.59	1041.27	1139.4	936	1.90097	0.927	7.75e-05	0.0055	77873	3UTR	13543774	13544128	AT1G36160.1	AT1G36160
10348	Chr1	+	15938864	1239	287.442	279.782	282.232	143.299	91.9849	189.305	212	0.499836	-1	2.17e-05	0.00186	-2190	AMB	15937858	15938983	AT1G42480.x	AT1G42480
10420	Chr1	+	16264724	1662	23.0439	16.2036	7.99849	360.501	588.704	375.93	229	28.0476	4.81	3e-17	1.96e-14	80675	3UTR	16264664	16264938	AT1G43160.1	AT1G43160
10792	Chr1	+	17200734	2030	203.756	256.016	236.527	417.28	387.808	382.181	314	1.70511	0.77	0.000444	0.0243	83720	3UTR	17200681	17200855	AT1G45976.1	AT1G45976
10820	Chr1	+	17253888	257	13.3412	15.1233	26.2808	55.8776	69.1727	47.3262	37.9	3.1487	1.65	0.000749	0.0381	83765	exon	17252952	17253903	AT1G46554.1	AT1G46554
10836	Chr1	+	17292933	243	2.42567	9.72214	2.28528	97.3352	55.191	41.9685	34.8	13.4756	3.75	1.15e-05	0.00106	665956	intergenic.igt	17276173	17298950	AT1G46984.igt	AT1G46984.igt
10857	Chr1	+	17328671	769	80.0471	77.7771	70.8438	178.448	162.629	133.942	117	2.07733	1.05	0.000411	0.0227	84001	3UTR	17328565	17328784	AT1G47270.2	AT1G47270
10888	Chr1	+	17383410	1917	631.887	689.192	297.087	141.497	86.0979	200.02	341	0.264259	-1.92	0.00057	0.0301	84237	3UTR	17383270	17383528	AT1G47395.1	AT1G47395
11065	Chr1	+	17769786	8073	587.012	321.911	499.334	1195.96	2499.05	1902.87	1170	3.97504	1.99	5.33e-05	0.004	85559	3UTR	17769626	17770071	AT1G48100.1	AT1G48100
11253	Chr1	+	18064989	534	36.3851	49.6909	43.4204	109.953	117.741	123.227	80.1	2.70988	1.44	4.94e-05	0.00374	87605	3UTR	18064812	18065151	AT1G48840.1	AT1G48840
11338	Chr1	+	18210129	108	25.4695	33.4874	39.9924	4.50626	1.47176	12.5012	19.6	0.186755	-2.42	0.000345	0.0196	88547	3UTR	18209980	18210248	AT1G49230.1	AT1G49230
11564	Chr1	+	18505548	2526	557.904	548.761	554.181	247.844	283.314	368.787	427	0.541859	-0.884	1.02e-05	0.000961	90196	3UTR	18505432	18505717	AT1G49975.1	AT1G49975
11584	Chr1	+	18519864	24325	5044.18	5418.47	5602.37	2284.67	2825.04	3458.38	4110	0.533339	-0.907	6.68e-09	1.3e-06	90292	3UTR	18519730	18520120	AT1G50010.1	AT1G50010
11741	Chr1	+	18808967	1071	71.5573	86.419	119.977	252.351	216.349	225.915	162	2.49903	1.32	1.04e-06	0.000127	91966	3UTR	18808766	18809124	AT1G50740.1	AT1G50740
11768	Chr1	+	18867145	6956	1569.41	1448.6	1240.91	775.077	828.6	1115.29	1160	0.638418	-0.647	0.000311	0.0179	92109	3UTR	18867015	18867324	AT1G50900.1	AT1G50900
11802	Chr1	+	18927607	4110	850.198	856.628	904.972	593.024	471.699	468.797	691	0.587151	-0.768	2.29e-05	0.00195	92364	3UTR	18927444	18927766	AT1G51060.1	AT1G51060
11964	Chr1	+	19139919	1574	305.635	392.126	375.929	110.854	175.139	240.203	267	0.490082	-1.03	4.9e-05	0.00372	93526	3UTR	19139622	19140038	AT1G51610.1	AT1G51610
12104	Chr1	+	19438867	885	179.5	248.455	323.368	54.9764	47.8322	87.5087	157	0.25331	-1.98	1.98e-06	0.000225	95007	3UTR	19438674	19439091	AT1G52190.1	AT1G52190
12110	Chr1	+	19455667	65523	12835.4	14176	11772.6	7980.59	8075.54	10434.1	10900	0.683018	-0.55	0.000236	0.0142	95094	3UTR	19455509	19455788	AT1G52230.1	AT1G52230
12275	Chr1	+	19620767	43170	29.1081	12.9629	86.8407	14249.7	14421.8	6830.15	5940	275.395	8.11	6.51e-22	6.95e-19	96305	3UTR	19620590	19620770	AT1G52690.2	AT1G52690
12358	Chr1	+	19779370	823	174.648	193.363	178.252	81.1127	109.646	93.7594	138	0.520845	-0.941	0.000853	0.0424	96968	3UTR	19779190	19779493	AT1G53070.1	AT1G53070
12369	Chr1	+	19786853	801	93.3883	45.37	51.4189	147.805	203.103	175.91	119	2.77015	1.47	6.04e-07	7.74e-05	96994	3UTR	19786691	19787017	AT1G53090.1	AT1G53090
12537	Chr1	+	19961787	1106	12.1284	33.4874	31.994	259.561	306.126	297.351	157	11.1202	3.48	2.74e-29	6.06e-26	657421	3UTR	19961579	19961916	AT1G53470.1	AT1G53470
12571	Chr1	+	19991098	1389	122.496	120.987	171.396	279.388	274.483	306.281	213	2.07326	1.05	1.69e-05	0.0015	-2588	AMB	19990991	19991129	AT1G53570.x	AT1G53570
12629	Chr1	+	20084498	2060	401.449	426.694	502.762	240.634	283.314	216.093	345	0.556044	-0.847	7.55e-05	0.00537	99031	3UTR	20084321	20084620	AT1G53800.1	AT1G53800
12666	Chr1	+	20125664	462	122.496	112.345	103.98	46.8651	39.7375	53.5768	79.8	0.413726	-1.27	0.000225	0.0137	-2626	AMB	20125548	20126229	AT1G53890.x	AT1G53890
12743	Chr1	+	20207541	577	44.8749	34.5676	42.2777	117.163	141.289	133.049	85.5	3.2164	1.69	9.54e-07	0.000117	99680	3UTR	20207453	20207660	AT1G54120.1	AT1G54120
12748	Chr1	+	20213943	2565	264.398	268.979	274.234	477.664	560.74	505.408	392	1.91158	0.935	4.81e-06	0.000491	99697	3UTR	20213762	20214062	AT1G54130.1	AT1G54130
12771	Chr1	+	20242510	797	65.4931	97.2214	66.2732	209.091	142.025	151.801	122	2.19626	1.14	0.000173	0.0109	99844	3UTR	20242287	20242683	AT1G54210.2	AT1G54210
12791	Chr1	+	20262213	8022	941.16	844.746	1112.93	1477.15	1669.71	1412.64	1240	1.57287	0.653	8.68e-05	0.00607	-2653	AMB	20262178	20262386	AT1G54270.x	AT1G54270
12846	Chr1	+	20387706	2497	177.074	100.462	122.263	542.554	591.647	665.245	367	4.50088	2.17	1.82e-23	2.37e-20	101095	3UTR	20387415	20387830	AT1G54575.1	AT1G54575
12913	Chr1	+	20452612	3659	368.702	251.695	282.232	972.451	755.012	687.569	553	2.67555	1.42	1.47e-08	2.66e-06	101571	3UTR	20452423	20452791	AT1G54830.1	AT1G54830
13076	Chr1	+	20676092	2567	713.147	672.988	636.451	158.62	166.309	354.5	450	0.335921	-1.57	1.96e-12	6.9e-10	103171	3UTR	20676072	20676471	AT1G55370.2	AT1G55370
13244	Chr1	+	21017937	182	4.85134	6.48143	7.99849	52.2726	48.568	36.6108	26.1	7.11032	2.83	8.19e-06	0.000791	105321	3UTR	21017765	21018059	AT1G56150.1	AT1G56150
13272	Chr1	+	21044729	11820	1288.03	1435.64	1482.01	2300.9	2449.01	2010.02	1830	1.60734	0.685	2.55e-05	0.00213	105453	3UTR	21044470	21044858	AT1G56220.1	AT1G56220
13314	Chr1	+	21138157	355	80.0471	139.351	99.4098	20.7288	16.1893	25.0025	63.5	0.194226	-2.36	4.01e-08	6.66e-06	105886	3UTR	21137998	21138207	AT1G56430.1	AT1G56430
13589	Chr1	+	21680469	9731	913.265	636.26	633.023	2270.25	2284.17	1975.2	1450	2.99174	1.58	6.68e-21	6.34e-18	108571	3UTR	21680314	21680622	AT1G58360.1	AT1G58360
13601	Chr1	+	21708084	96	3.63851	5.40119	0	36.0501	23.5481	14.2871	13.8	8.17344	3.03	0.000683	0.0351	108639	3UTR	21707947	21708238	AT1G58420.1	AT1G58420
13782	Chr1	+	21888742	141	9.70268	6.48143	4.57057	46.8651	33.1146	23.2166	20.7	4.9722	2.31	0.000727	0.0371	109402	3UTR	21888496	21888912	AT1G59590.1	AT1G59590
13804	Chr1	+	21922772	840	66.706	85.3388	95.9819	191.065	201.631	121.441	127	2.07291	1.05	0.000726	0.037	109544	3UTR	21922671	21923043	AT1G59650.1	AT1G59650
13820	Chr1	+	21937854	2404	298.358	199.844	177.109	544.356	460.661	525.052	368	2.26573	1.18	1.76e-08	3.12e-06	109613	3UTR	21937764	21938079	AT1G59700.1	AT1G59700
13945	Chr1	+	22200678	9179	42.4492	9.72214	9.14113	2340.55	3625.68	1431.39	1240	120.654	6.91	1.37e-12	4.93e-10	110770	3UTR	22200464	22200798	AT1G60190.1	AT1G60190
14155	Chr1	+	22630010	4445	77.6215	44.2897	57.1321	1228.41	1407.74	905.448	620	19.7806	4.31	8.49e-27	1.46e-23	113508	3UTR	22629742	22630126	AT1G61340.2	AT1G61340
14174	Chr1	+	22679149	121	0	6.48143	2.28528	28.8401	26.4917	40.1826	17.4	10.8951	3.45	3.31e-05	0.00268	657624	3UTR	22679022	22679359	AT1G61470.1	AT1G61470
14229	Chr1	+	22772383	2770	368.702	287.343	341.65	546.159	543.079	497.371	431	1.59027	0.669	0.000713	0.0364	114290	3UTR	22772259	22772546	AT1G61670.1	AT1G61670
14246	Chr1	+	22815599	4952	895.073	1008.94	1066.08	583.11	702.765	665.245	820	0.656921	-0.606	0.000708	0.0362	657636	3UTR	22815431	22815768	AT1G61790.1	AT1G61790
14436	Chr1	+	23155568	3147	499.688	229.01	123.405	597.53	715.275	696.498	477	2.35805	1.24	0.000571	0.0302	115735	3UTR	23155428	23155837	AT1G62540.1	AT1G62540
14460	Chr1	+	23172028	11022	140.689	151.233	217.102	3012.89	3465.26	2253.8	1540	17.1543	4.1	7.44e-27	1.31e-23	115776	3UTR	23171784	23172225	AT1G62570.1	AT1G62570
14462	Chr1	+	23172316	73	0	0	0	10.815	20.6046	29.4672	10.1	Inf	Inf	4.41e-06	0.000455	666808	intergenic.pm	23172226	23173332	AT1G62570.igt	AT1G62570.igt
14653	Chr1	+	23450398	1384	298.358	326.232	290.231	136.089	168.516	180.375	233	0.530138	-0.916	0.000101	0.00695	117096	3UTR	23450245	23450572	AT1G63220.2	AT1G63220
14699	Chr1	+	23531235	765	61.8546	83.1783	59.4173	158.62	186.178	139.3	115	2.3678	1.24	3.98e-05	0.00311	657691	3UTR	23531110	23531447	AT1G63440.1	AT1G63440
14763	Chr1	+	23617720	419	76.4086	117.746	105.123	28.8401	41.9451	58.9345	71.5	0.433443	-1.21	0.000776	0.0392	118029	3UTR	23617559	23617887	AT1G63680.1	AT1G63680
14880	Chr1	+	23776932	389	14.554	23.7652	37.7072	106.348	95.6643	66.078	57.4	3.52628	1.82	1.14e-05	0.00106	119272	3UTR	23776318	23777051	AT1G64060.1	AT1G64060
14888	Chr1	+	23779469	67	0	1.08024	1.14264	19.8276	20.6046	13.3942	9.34	24.2147	4.6	0.000301	0.0173	119279	3UTR	23779273	23779649	AT1G64065.1	AT1G64065
15091	Chr1	+	24030666	5844	497.263	289.504	410.208	1425.78	1273.81	1334.06	872	3.36987	1.75	3.01e-22	3.34e-19	120482	3UTR	24030538	24030900	AT1G64660.1	AT1G64660
15154	Chr1	+	24108938	714	192.841	178.239	143.973	40.5564	75.0597	104.475	123	0.427317	-1.23	3.26e-05	0.00264	121076	3UTR	24108781	24109266	AT1G64880.1	AT1G64880
15184	Chr1	+	24129294	3813	439.046	340.275	386.213	865.202	851.413	608.096	582	1.99455	0.996	7.09e-06	0.000697	121121	3UTR	24129120	24129578	AT1G64950.1	AT1G64950
15330	Chr1	+	24348394	32	12.1284	20.5245	3.42792	0	0	0	6.01	0	NAME	0.000602	0.0316	122400	3UTR	24348259	24348440	AT1G65484.1	AT1G65484
15370	Chr1	+	24400968	222	35.1722	70.2154	70.8438	21.6301	23.5481	8.92946	38.4	0.307026	-1.7	0.000775	0.0392	122641	3UTR	24400746	24401078	AT1G65620.1	AT1G65620
15482	Chr1	+	24648757	2068	140.689	209.566	189.678	491.182	456.981	380.395	311	2.4606	1.3	4.58e-09	9.16e-07	123635	3UTR	24648514	24648933	AT1G66180.1	AT1G66180
15577	Chr1	+	24826579	676	53.3648	71.2957	70.8438	144.2	134.666	143.764	103	2.16175	1.11	0.000476	0.0257	124418	3UTR	24826503	24826706	AT1G66540.2	AT1G66540
15639	Chr1	+	24904357	3059	197.692	153.394	175.967	639.889	930.152	558.984	443	4.03949	2.01	1.82e-07	2.58e-05	124785	3UTR	24904214	24904476	AT1G66760.2	AT1G66760
15652	Chr1	+	24930552	2761	699.806	547.68	621.597	267.672	346.599	325.925	468	0.503025	-0.991	8.31e-07	0.000104	124852	3UTR	24930423	24930671	AT1G66820.1	AT1G66820
15662	Chr1	+	24955637	948	92.1755	113.425	69.7011	219.906	220.028	145.55	143	2.1267	1.09	0.000173	0.0109	124935	3UTR	24955439	24955731	AT1G66880.1	AT1G66880
15666	Chr1	+	24958126	4181	475.432	473.144	522.187	830.955	797.693	792.936	649	1.64648	0.719	0.000105	0.00717	124942	3UTR	24958091	24958234	AT1G66890.1	AT1G66890
15770	Chr1	+	25239183	436	35.1722	23.7652	21.7102	127.978	91.2491	89.2946	64.9	3.82555	1.94	8.87e-07	0.00011	126481	exon	25238410	25239235	AT1G67365.1	AT1G67365
15869	Chr1	+	25393567	4422	431.769	365.12	447.915	1121.16	1000.06	654.53	670	2.22987	1.16	0.000217	0.0133	127490	3UTR	25393366	25393730	AT1G67730.1	AT1G67730
15874	Chr1	+	25403487	2409	591.864	661.105	652.448	191.967	114.797	329.497	424	0.333922	-1.58	5.95e-12	1.96e-09	127510	3UTR	25403166	25403623	AT1G67750.1	AT1G67750
15905	Chr1	+	25443020	446	3.63851	5.40119	4.57057	170.337	128.043	63.3992	62.6	26.5813	4.73	1.69e-07	2.42e-05	127861	3UTR	25442888	25443139	AT1G67856.1	AT1G67856
15969	Chr1	+	25500369	1424	116.432	108.024	111.979	285.697	318.636	339.32	213	2.80486	1.49	1.56e-09	3.39e-07	128290	3UTR	25500242	25500494	AT1G68020.2	AT1G68020
16015	Chr1	+	25561182	1337	301.996	385.645	335.937	91.9277	88.3055	191.983	233	0.363643	-1.46	3.2e-08	5.41e-06	128635	3UTR	25561005	25561332	AT1G68190.1	AT1G68190
16067	Chr1	+	25659267	2372	86.1113	96.1411	122.263	552.468	660.084	531.303	341	5.72666	2.52	9.31e-29	1.92e-25	129015	3UTR	25659036	25659393	AT1G68440.1	AT1G68440
16097	Chr1	+	25702382	4006	147.966	138.27	155.399	992.279	1370.21	586.666	565	6.6778	2.74	1.15e-05	0.00106	129073	3UTR	25702323	25702631	AT1G68500.1	AT1G68500
16122	Chr1	+	25750206	3546	326.253	219.288	215.959	783.188	869.074	745.61	527	3.14888	1.65	2.34e-17	1.55e-14	129202	3UTR	25750111	25750395	AT1G68570.1	AT1G68570
16131	Chr1	+	25756043	1040	114.007	71.2957	123.405	200.979	236.217	203.592	158	2.07571	1.05	6.34e-05	0.00464	-3432	AMB	25755040	25756196	AT1G68580.x	AT1G68580
16288	Chr1	+	25960191	102	27.8952	33.4874	31.994	3.60501	8.09467	4.46473	18.3	0.17311	-2.53	0.000561	0.0298	130257	3UTR	25960080	25960427	AT1G69040.2	AT1G69040
16337	Chr1	+	26035501	679	65.4931	51.8514	71.9864	129.78	181.762	109.832	102	2.2256	1.15	0.00032	0.0183	130611	3UTR	26035302	26035624	AT1G69250.1	AT1G69250
16345	Chr1	+	26037633	332	30.3209	14.0431	11.4264	75.7052	82.4185	78.5793	48.7	4.24272	2.08	2.81e-06	0.000307	130637	exon	26037400	26037649	AT1G69252.2	AT1G69252
16346	Chr1	+	26037686	302	15.7669	12.9629	6.85585	70.2977	83.8903	70.5428	43.4	6.31522	2.66	5.8e-08	9.33e-06	667180	intergenic.pm	26037660	26039047	AT1G69252.igt	AT1G69252.igt
16462	Chr1	+	26143470	4642	929.032	1176.38	1077.51	431.7	467.283	651.851	789	0.487236	-1.04	1.57e-08	2.83e-06	131263	3UTR	26143201	26143616	AT1G69530.4	AT1G69530
16489	Chr1	+	26183342	449	14.554	4.32095	13.7117	130.682	126.571	92.8664	63.8	10.7442	3.43	4.52e-15	2.29e-12	657864	3UTR	26183199	26183536	AT1G69600.1	AT1G69600
16500	Chr1	+	26189491	1110	52.1519	61.5735	61.7026	222.609	325.995	237.524	160	4.4812	2.16	5.13e-12	1.71e-09	131415	3UTR	26189350	26189609	AT1G69610.1	AT1G69610
16571	Chr1	+	26320220	4269	305.635	267.899	333.651	838.165	1259.09	746.503	625	3.13471	1.65	1.26e-05	0.00115	132014	3UTR	26320098	26320340	AT1G69870.1	AT1G69870
16777	Chr1	+	26615957	3967	514.242	402.929	417.064	805.72	764.579	778.649	614	1.76052	0.816	1.16e-05	0.00107	133400	3UTR	26615846	26616189	AT1G70580.3	AT1G70580
17015	Chr1	+	26939209	78	0	0	0	26.1363	13.9817	26.7884	11.2	Inf	Inf	1.47e-06	0.000174	135356	3UTR	26939044	26939226	AT1G71520.1	AT1G71520
17043	Chr1	+	26973330	319	10.9155	19.4443	17.1396	64.8902	82.4185	83.044	46.3	4.84959	2.28	1.12e-06	0.000136	135568	3UTR	26973178	26973584	AT1G71697.1	AT1G71697
17052	Chr1	+	26986001	987	241.354	209.566	229.671	98.2365	120.684	107.154	168	0.479104	-1.06	6.32e-05	0.00463	135639	3UTR	26985894	26986110	AT1G71720.1	AT1G71720
17107	Chr1	+	27056225	431	107.942	127.468	92.5539	33.3463	41.9451	43.7544	74.5	0.362984	-1.46	4.79e-05	0.00364	136116	3UTR	27056101	27056461	AT1G71880.1	AT1G71880
17176	Chr1	+	27134010	264	13.3412	35.6478	4.57057	59.4827	69.1727	50.005	38.7	3.33573	1.74	0.000475	0.0257	136524	3UTR	27133976	27134105	AT1G72120.1	AT1G72120
17265	Chr1	+	27198278	370	81.26	84.2585	127.976	41.4576	19.1329	36.6108	65.1	0.331186	-1.59	2.42e-05	0.00204	136754	3UTR	27198119	27198434	AT1G72250.1	AT1G72250
17285	Chr1	+	27227502	872	201.331	191.202	198.82	135.188	83.8903	81.2581	149	0.50788	-0.977	0.000276	0.0161	136895	3UTR	27227380	27227665	AT1G72310.1	AT1G72310
17389	Chr1	+	27371740	706	65.4931	61.5735	59.4173	142.398	140.553	173.232	107	2.44623	1.29	3.74e-05	0.00296	138045	3UTR	27371492	27371853	AT1G72700.1	AT1G72700
17438	Chr1	+	27398497	507	32.7466	66.9747	30.8513	132.484	102.287	93.7594	76.5	2.51608	1.33	0.000269	0.0158	138223	3UTR	27398274	27398620	AT1G72800.1	AT1G72800
17487	Chr1	+	27440421	886	171.01	277.621	222.815	84.7177	50.0398	116.976	154	0.374913	-1.42	3.66e-05	0.0029	138464	3UTR	27440148	27440584	AT1G72930.1	AT1G72930
17503	Chr1	+	27455926	5104	1028.48	1097.52	1148.35	548.863	616.667	703.642	857	0.570851	-0.809	4.79e-06	0.00049	138572	3UTR	27455707	27456084	AT1G72970.2	AT1G72970
17518	Chr1	+	27488202	1175	128.561	118.826	123.405	235.227	235.481	241.096	180	1.91968	0.941	0.000234	0.0141	138827	3UTR	27488022	27488321	AT1G73080.1	AT1G73080
17633	Chr1	+	27632801	10847	764.086	499.07	491.336	2126.96	3029.62	2543.11	1580	4.38855	2.13	6.97e-16	3.93e-13	139947	3UTR	27632487	27632926	AT1G73480.1	AT1G73480
17672	Chr1	+	27673570	15760	4069.06	3220.19	4036.95	1456.42	1461.46	2043.95	2710	0.438085	-1.19	1.37e-10	3.57e-08	140167	3UTR	27673227	27673689	AT1G73602.1	AT1G73602
17680	Chr1	+	27683118	68	18.1925	19.4443	36.5645	0.901252	0.735879	0.892946	12.8	0.0340975	-4.87	3.61e-06	0.000381	140209	3UTR	27682955	27683250	AT1G73620.1	AT1G73620
17745	Chr1	+	27761513	105	24.2567	51.8514	28.566	6.30877	0	4.46473	19.2	0.102924	-3.28	1.32e-05	0.0012	140685	3UTR	27761347	27761567	AT1G73830.2	AT1G73830
17781	Chr1	+	27786705	655	20.6182	24.8455	27.4234	136.089	201.631	148.229	93.1	6.66715	2.74	1.09e-14	5.26e-12	140815	3UTR	27786565	27786924	AT1G73880.1	AT1G73880
17797	Chr1	+	27794915	13567	938.735	1169.9	1011.24	2163.01	3546.2	3219.96	2010	2.86203	1.52	1.36e-06	0.000161	140896	3UTR	27794699	27795034	AT1G73920.2	AT1G73920
17831	Chr1	+	27857593	100	3.63851	5.40119	0	18.025	28.6993	29.4672	14.2	8.42856	3.08	0.000462	0.0251	141295	3UTR	27857433	27857654	AT1G74080.1	AT1G74080
17839	Chr1	+	27864194	8384	1848.36	1573.91	1899.07	1057.17	858.035	1251.91	1410	0.595173	-0.749	5.58e-06	0.000563	141321	3UTR	27864056	27864313	AT1G74090.1	AT1G74090
17949	Chr1	+	27984195	564	35.1722	55.0921	36.5645	145.102	131.722	100.01	83.9	2.9712	1.57	7.03e-06	0.000692	141941	3UTR	27983931	27984400	AT1G74450.1	AT1G74450
18039	Chr1	+	28101773	1140	106.73	96.1411	105.123	247.844	265.652	209.842	172	2.34855	1.23	2.21e-06	0.000247	142500	3UTR	28101674	28102016	AT1G74790.1	AT1G74790
18047	Chr1	+	28111696	351	44.8749	21.6048	20.5675	92.829	77.2673	60.7203	53	2.65163	1.41	0.000675	0.0348	657966	3UTR	28111535	28111872	AT1G74810.1	AT1G74810
18129	Chr1	+	28215817	1935	109.155	77.7771	121.12	461.441	476.85	452.724	283	4.51552	2.17	1.11e-20	1.01e-17	143269	3UTR	28215687	28216007	AT1G75170.1	AT1G75170
18135	Chr1	+	28220120	733	150.392	202.004	191.964	54.0751	97.872	54.4697	125	0.379192	-1.4	2.75e-06	0.000302	143351	3UTR	28219994	28220347	AT1G75190.2	AT1G75190
18211	Chr1	+	28299647	1648	189.202	167.437	131.404	385.736	354.694	278.599	251	2.08799	1.06	4.06e-06	0.000422	143862	3UTR	28299465	28299806	AT1G75400.1	AT1G75400
18258	Chr1	+	28391587	215	2.42567	0	1.14264	41.4576	71.3803	61.6133	29.7	48.889	5.61	3.97e-13	1.55e-10	144133	3UTR	28391462	28391613	AT1G75600.1	AT1G75600
18319	Chr1	+	28477702	2795	504.54	598.452	714.151	310.031	317.9	378.609	471	0.553914	-0.852	2.02e-05	0.00175	144536	3UTR	28477378	28477922	AT1G75840.1	AT1G75840
18380	Chr1	+	28564059	906	76.4086	51.8514	82.2702	242.437	188.385	176.803	136	2.88617	1.53	9.94e-08	1.51e-05	145114	3UTR	28563915	28564196	AT1G76130.1	AT1G76130
18469	Chr1	+	28717402	1902	419.641	461.261	385.07	163.127	217.084	282.171	321	0.52322	-0.935	1.32e-05	0.0012	146072	3UTR	28717290	28717536	AT1G76520.2	AT1G76520
18483	Chr1	+	28730839	2000	251.057	194.443	223.958	486.676	342.184	367.894	311	1.78765	0.838	0.000226	0.0137	146182	3UTR	28730755	28730945	AT1G76570.1	AT1G76570
18498	Chr1	+	28747812	901	25.4695	46.4502	43.4204	253.252	208.254	209.842	131	5.82059	2.54	2.46e-16	1.47e-13	146231	3UTR	28747626	28747965	AT1G76600.1	AT1G76600
18516	Chr1	+	28778363	9371	1577.9	2414.33	2195.01	1200.47	1000.06	1092.07	1580	0.53216	-0.91	0.000109	0.00738	146419	3UTR	28778272	28778587	AT1G76680.2	AT1G76680
18702	Chr1	+	28977418	6355	121.284	54.0119	121.12	1755.64	1778.62	1548.37	897	17.147	4.1	1.57e-89	3.28e-85	147351	3UTR	28977217	28977537	AT1G77120.1	AT1G77120
18780	Chr1	+	29101198	6798	202.544	129.629	103.98	1432.09	2312.87	1507.29	948	12.0422	3.59	1e-13	4.32e-11	148080	3UTR	29100982	29101381	AT1G77450.1	AT1G77450
18783	Chr1	+	29101615	52	0	0	0	9.01252	18.397	15.1801	7.1	Inf	Inf	0.000181	0.0113	667614	intergenic.igt	29101382	29101632	AT1G77450.igt	AT1G77450.igt
18807	Chr1	+	29125121	337	16.9797	23.7652	21.7102	77.5077	89.7773	66.078	49.3	3.73649	1.9	1.77e-05	0.00155	148227	3UTR	29124938	29125311	AT1G77500.1	AT1G77500
18809	Chr1	+	29129599	2631	533.648	554.162	567.893	352.39	303.182	337.534	441	0.599809	-0.737	0.000181	0.0113	148252	3UTR	29129434	29129732	AT1G77510.1	AT1G77510
18829	Chr1	+	29175488	380	93.3883	114.505	74.2717	36.9513	40.4734	32.1461	65.3	0.388321	-1.36	0.000324	0.0186	148653	3UTR	29175388	29175650	AT1G77630.1	AT1G77630
18951	Chr1	+	29333074	2862	624.61	1018.66	685.585	310.932	175.875	196.448	502	0.293386	-1.77	3.79e-06	0.000398	149484	3UTR	29332878	29333266	AT1G78000.1	AT1G78000
19124	Chr1	+	29510870	543	138.263	162.036	121.12	27.9388	60.3421	53.5768	93.9	0.336619	-1.57	2.33e-06	0.00026	150221	3UTR	29510680	29511015	AT1G78430.1	AT1G78430
19192	Chr1	+	29596186	18702	2885.34	1957.39	1765.38	3716.76	3545.47	3593.22	2910	1.64275	0.716	3.9e-05	0.00306	150788	3UTR	29596038	29596295	AT1G78680.1	AT1G78680
19324	Chr1	+	29819044	1556	73.983	70.2154	61.7026	411.872	403.998	330.39	225	5.56704	2.48	2.02e-22	2.27e-19	152554	3UTR	29818812	29819224	AT1G79270.1	AT1G79270
19422	Chr1	+	29976774	1929	198.905	181.48	251.381	394.749	387.073	368.787	297	1.82126	0.865	8.16e-05	0.00576	154042	3UTR	29976576	29976893	AT1G79660.1	AT1G79660
19454	Chr1	+	30015079	39	12.1284	16.2036	13.7117	0	0	1.78589	7.3	0.0424771	-4.56	0.000836	0.0418	154284	3UTR	30014875	30015198	AT1G79770.1	AT1G79770
19507	Chr1	+	30083895	4001	397.81	358.639	347.363	930.994	873.489	729.537	606	2.2957	1.2	2.03e-10	5.15e-08	-4115	AMB	30083869	30084014	AT1G79970.x	AT1G79970
19539	Chr1	+	30131941	55	0	0	0	11.7163	24.284	8.03652	7.34	Inf	Inf	0.000124	0.00824	155689	3UTR	30131856	30132060	AT1G80090.1	AT1G80090
19569	Chr1	+	30152119	653	7.27701	16.2036	25.1381	161.324	197.216	145.55	92.1	10.3682	3.37	2.29e-19	1.89e-16	155796	3UTR	30151931	30152310	AT1G80160.2	AT1G80160
19628	Chr1	+	30219993	888	46.0878	61.5735	74.2717	193.769	207.518	206.271	132	3.33946	1.74	3.66e-09	7.46e-07	-4154	AMB	30219930	30220124	AT1G80380.x	AT1G80380
19755	Chr1	+	30364666	1423	140.689	208.486	108.551	289.302	253.143	316.103	219	1.87568	0.907	0.000234	0.0141	667781	intergenic.pm	30364311	30365286	AT1G80800.igt	AT1G80800.igt
19770	Chr1	+	30372661	529	23.0439	23.7652	29.7087	123.472	128.043	134.835	77.1	5.04915	2.34	4.59e-10	1.09e-07	157387	3UTR	30372461	30372790	AT1G80820.1	AT1G80820
19778	Chr1	+	30385497	455	13.3412	0	10.2838	159.522	120.684	83.937	64.6	15.4135	3.95	4.12e-11	1.18e-08	157432	3UTR	30385357	30385619	AT1G80840.1	AT1G80840
19883	Chr1	-	57270	7161	431.769	453.7	638.737	1700.66	1635.12	1533.19	1070	3.19443	1.68	2.34e-21	2.31e-18	455	3UTR	57149	57391	AT1G01120.1	AT1G01120
19894	Chr1	-	64300	615	58.2161	64.8143	53.7041	155.917	119.212	111.618	93.9	2.1883	1.13	0.000613	0.0321	529	3UTR	64047	64397	AT1G01140.2	AT1G01140
19930	Chr1	-	104578	827	59.4289	63.734	41.1351	159.522	192.065	218.772	122	3.47148	1.8	3.09e-09	6.38e-07	733	3UTR	104371	104730	AT1G01250.1	AT1G01250
19932	Chr1	-	116926	77	1.21284	2.16048	0	11.7163	28.6993	19.6448	10.6	17.8046	4.15	0.000228	0.0138	667813	intergenic.igt	113962	120946	AT1G01320.igt	AT1G01320.igt
19937	Chr1	-	121137	6754	1388.7	1275.76	1438.59	782.287	1003.74	836.691	1120	0.639213	-0.646	0.00023	0.0139	863	3UTR	121004	121406	AT1G01320.1	AT1G01320
19987	Chr1	-	156811	1460	325.04	366.201	318.797	171.238	147.176	164.302	249	0.477919	-1.07	3.32e-06	0.000354	1095	3UTR	156681	156952	AT1G01430.1	AT1G01430
19999	Chr1	-	171980	248	0	7.56166	4.57057	54.0751	71.3803	71.4357	34.8	16.2288	4.02	6.46e-11	1.78e-08	667822	intergenic.igt	169843	172025	AT1G01470.igt	AT1G01470.igt
20000	Chr1	-	172189	92443	3551.18	3334.69	3198.25	23575.9	26424	19253.7	13200	6.86758	2.78	9.1e-30	2.05e-26	1179	3UTR	172026	172294	AT1G01470.1	AT1G01470
20020	Chr1	-	221795	3848	470.58	352.157	495.906	885.03	687.311	700.07	599	1.72329	0.785	4.29e-05	0.0033	1437	3UTR	221571	221949	AT1G01610.1	AT1G01610
20035	Chr1	-	233014	3514	317.763	284.102	257.094	756.151	875.697	656.316	525	2.66388	1.41	3.12e-13	1.25e-10	1563	3UTR	232721	233187	AT1G01650.2	AT1G01650
20083	Chr1	-	298601	1100	116.432	108.024	103.98	229.819	227.387	222.344	168	2.06905	1.05	6.43e-05	0.0047	2031	3UTR	298415	298716	AT1G01830.3	AT1G01830
20180	Chr1	-	428762	452	14.554	17.2838	4.57057	138.793	106.703	108.047	65	9.71045	3.28	3.56e-14	1.62e-11	3461	3UTR	428694	428901	AT1G02220.1	AT1G02220
20210	Chr1	-	458140	266	7.27701	10.8024	11.4264	61.2852	50.0398	92.8664	38.9	6.92038	2.79	4.58e-07	6.05e-05	3651	3UTR	458013	458242	AT1G02310.1	AT1G02310
20235	Chr1	-	471989	1067	281.378	285.183	333.651	77.5077	78.0032	77.6863	189	0.259047	-1.95	5.63e-14	2.5e-11	3717	3UTR	471870	472137	AT1G02360.1	AT1G02360
20282	Chr1	-	572029	996	19.4054	19.4443	26.2808	237.931	284.785	257.169	141	11.9742	3.58	1.25e-28	2.49e-25	4175	3UTR	571835	572186	AT1G02660.1	AT1G02660
20291	Chr1	-	594594	1509	388.107	337.034	387.355	146.904	135.402	170.553	261	0.407065	-1.3	1.5e-08	2.72e-06	4319	3UTR	594453	594696	AT1G02730.1	AT1G02730
20319	Chr1	-	623778	4304	305.635	189.042	191.964	1067.08	1270.86	712.571	623	4.44267	2.15	1.24e-07	1.84e-05	4470	3UTR	623645	623932	AT1G02820.1	AT1G02820
20417	Chr1	-	731703	4256	392.959	404.009	383.927	836.362	1127.37	680.425	638	2.23911	1.16	0.000112	0.00754	5568	3UTR	731491	731793	AT1G03080.1	AT1G03080
20634	Chr1	-	947602	189	63.0674	39.9688	53.7041	18.9263	17.6611	7.14357	33.4	0.279003	-1.84	0.000515	0.0276	-211	AMB	947555	948087	AT1G03780.x	AT1G03780
20728	Chr1	-	1064543	891	83.6857	50.7712	69.7011	189.263	228.123	173.232	132	2.89294	1.53	8.39e-08	1.3e-05	7830	3UTR	1064334	1064847	AT1G04120.1	AT1G04120
20863	Chr1	-	1246776	424	27.8952	20.5245	19.4249	91.9277	128.043	79.4722	61.2	4.41366	2.14	1.08e-07	1.62e-05	8904	3UTR	1246608	1246858	AT1G04570.1	AT1G04570
20902	Chr1	-	1303954	217	70.3445	55.0921	47.9909	27.0376	15.4535	13.3942	38.2	0.32224	-1.63	0.000731	0.0372	9215	3UTR	1303409	1304051	AT1G04680.1	AT1G04680
20923	Chr1	-	1334443	57	0	0	0	10.815	19.1329	16.966	7.82	Inf	Inf	7.47e-05	0.00533	667997	intergenic.pm	1333568	1335567	AT1G04770.igt	AT1G04770.igt
20939	Chr1	-	1340645	1426	164.946	131.789	146.258	335.266	302.446	229.487	218	1.95759	0.969	4.98e-05	0.00376	9415	3UTR	1340549	1340890	AT1G04780.1	AT1G04780
20956	Chr1	-	1356268	24970	5091.48	5870.01	6465.06	2228.8	2635.92	3236.93	4250	0.464902	-1.11	1.1e-10	2.92e-08	9487	3UTR	1356071	1356420	AT1G04820.1	AT1G04820
20960	Chr1	-	1358959	1174	123.709	82.0981	84.5555	275.783	275.219	216.093	176	2.64185	1.4	5.95e-08	9.54e-06	-269	AMB	1358454	1359126	AT1G04830.x	AT1G04830
21010	Chr1	-	1413734	584	183.138	154.474	115.407	54.0751	58.1345	44.6473	102	0.346248	-1.53	1.94e-06	0.00022	10026	3UTR	1413524	1413868	AT1G04980.1	AT1G04980
21020	Chr1	-	1431260	5266	1362.01	1233.63	999.811	504.701	665.235	591.13	893	0.489803	-1.03	1.28e-07	1.89e-05	10124	3UTR	1431070	1431418	AT1G05010.1	AT1G05010
21073	Chr1	-	1491125	1122	141.902	113.425	76.557	269.474	208.254	224.13	172	2.11477	1.08	3.6e-05	0.00287	10399	3UTR	1491044	1491459	AT1G05170.2	AT1G05170
21129	Chr1	-	1558925	10153	88.537	186.881	134.832	2580.29	2975.9	2573.47	1420	19.8163	4.31	1.15e-107	4.21e-103	10908	3UTR	1558724	1559078	AT1G05340.1	AT1G05340
21218	Chr1	-	1661638	89	3.63851	0	3.42792	33.3463	19.8687	16.966	12.9	9.93161	3.31	0.000413	0.0228	11534	3UTR	1661571	1661828	AT1G05575.1	AT1G05575
21287	Chr1	-	1771454	1273	132.199	98.3016	106.266	274.882	253.143	295.565	193	2.44558	1.29	3.23e-07	4.39e-05	-349	AMB	1771337	1772096	AT1G05870.x	AT1G05870
21420	Chr1	-	1960081	4879	537.286	510.952	390.783	1033.74	992.701	1004.56	745	2.10629	1.07	3.75e-09	7.61e-07	13650	3UTR	1959938	1960213	AT1G06430.1	AT1G06430
21456	Chr1	-	2010923	43	0	0	0	9.91378	19.1329	5.35768	5.73	Inf	Inf	0.000942	0.0461	668108	intergenic.igt	2009191	2011764	AT1G06570.igt	AT1G06570.igt
21573	Chr1	-	2130159	4981	1075.79	1019.74	1026.09	466.849	633.592	779.542	834	0.602246	-0.732	4.27e-05	0.0033	14927	3UTR	2130022	2130302	AT1G06950.1	AT1G06950
21605	Chr1	-	2174080	430	99.4525	112.345	129.118	39.6551	29.4352	41.9685	75.3	0.325766	-1.62	5.32e-06	0.000539	15178	3UTR	2173832	2174201	AT1G07090.1	AT1G07090
21620	Chr1	-	2189927	1692	60.6418	45.37	67.4158	566.888	390.016	341.105	245	7.48444	2.9	9.08e-11	2.44e-08	15270	3UTR	2189808	2190156	AT1G07135.1	AT1G07135
21631	Chr1	-	2194428	492	20.6182	9.72214	23.9955	73.0014	159.686	131.263	69.7	6.69817	2.74	3.28e-06	0.000352	15294	CDS	2194362	2195736	AT1G07150.2	AT1G07150
21745	Chr1	-	2296474	1164	99.4525	83.1783	118.835	246.943	302.446	192.876	174	2.46219	1.3	4.38e-06	0.000452	15952	3UTR	2295903	2296705	AT1G07480.1	AT1G07480
21777	Chr1	-	2335482	45	0	0	0	12.6175	16.1893	8.03652	6.14	Inf	Inf	0.000599	0.0314	668167	intergenic.pm	2333739	2335738	AT1G07590.igt	AT1G07590.igt
21792	Chr1	-	2338661	259285	28159.6	32608.1	34627.7	51438.1	51051.6	43867.8	40300	1.53422	0.618	4.28e-05	0.0033	16179	5UTR	2338482	2338985	AT1G07590.1	AT1G07590
21870	Chr1	-	2421218	26074	5376.5	5594.55	5362.42	3190.43	3746.36	2802.07	4350	0.596252	-0.746	2.54e-06	0.000281	16810	3UTR	2421098	2421434	AT1G07820.1	AT1G07820
22002	Chr1	-	2586125	1021	30.3209	77.7771	41.1351	230.721	308.333	190.198	146	4.88666	2.29	1.17e-08	2.17e-06	785759	intron	2585085	2586288	AT1G08230.2	AT1G08230
22027	Chr1	-	2620341	676	59.4289	73.4562	46.8483	157.719	160.422	111.618	102	2.39109	1.26	7.49e-05	0.00534	18412	3UTR	2620215	2620499	AT1G08315.1	AT1G08315
22066	Chr1	-	2691118	3056	309.273	331.633	421.635	560.579	693.934	500.05	470	1.65129	0.724	0.000458	0.0249	18955	3UTR	2690960	2691545	AT1G08510.1	AT1G08510
22080	Chr1	-	2715100	1202	298.358	301.386	223.958	124.373	116.269	165.195	205	0.492699	-1.02	2.51e-05	0.00211	19134	3UTR	2714959	2715295	AT1G08580.1	AT1G08580
22100	Chr1	-	2743839	315	9.70268	6.48143	7.99849	104.545	75.7956	66.971	45.2	10.2269	3.35	4.78e-11	1.34e-08	19527	3UTR	2743641	2743947	AT1G08630.3	AT1G08630
22252	Chr1	-	2971627	7494	1610.65	1823.44	1724.25	637.185	833.751	1008.14	1270	0.480596	-1.06	4.44e-10	1.06e-07	21595	3UTR	2971473	2971721	AT1G09200.1	AT1G09200
22257	Chr1	-	2973033	6017	1311.08	1234.71	1261.48	662.42	748.389	836.691	1010	0.590319	-0.76	1.24e-05	0.00114	21626	3UTR	2972722	2973216	AT1G09210.1	AT1G09210
22327	Chr1	-	3071049	446	41.2364	31.3269	44.563	111.755	105.231	68.7569	67.1	2.43961	1.29	0.000564	0.0299	22313	3UTR	3070826	3071247	AT1G09520.1	AT1G09520
22350	Chr1	-	3118219	443	83.6857	102.623	135.974	30.6426	57.3986	42.8614	75.5	0.406173	-1.3	0.000328	0.0188	22510	3UTR	3118083	3118349	AT1G09630.1	AT1G09630
22460	Chr1	-	3240665	268	0	0	1.14264	72.1002	80.2109	69.6498	37.2	194.252	7.6	1.8e-18	1.37e-15	23410	3UTR	3240486	3240848	AT1G09950.1	AT1G09950
22493	Chr1	-	3290265	747	48.5134	60.4933	91.4113	142.398	191.329	136.621	112	2.34683	1.23	4.96e-05	0.00375	23804	3UTR	3290191	3290571	AT1G10090.1	AT1G10090
22530	Chr1	-	3328799	66	0	0	0	9.91378	13.2458	33.039	9.37	Inf	Inf	0.000265	0.0156	668312	intergenic.pm	3328449	3330448	AT1G10170.igt	AT1G10170.igt
22537	Chr1	-	3333667	2319	101.878	103.703	139.402	584.913	524.682	584.88	340	4.91176	2.3	1.88e-24	2.62e-21	23973	3UTR	3333475	3333924	AT1G10170.1	AT1G10170
22557	Chr1	-	3366492	466	33.9594	50.7712	29.7087	103.644	107.438	92.8664	69.7	2.65598	1.41	0.000171	0.0108	24108	3UTR	3366373	3366794	AT1G10280.1	AT1G10280
22606	Chr1	-	3397100	8989	1043.04	720.518	596.459	1706.07	1791.87	2332.38	1370	2.47045	1.3	4.01e-07	5.35e-05	24253	3UTR	3396961	3397273	AT1G10370.1	AT1G10370
22730	Chr1	-	3568169	607	40.0236	63.734	41.1351	121.669	164.101	108.047	89.8	2.71799	1.44	1.66e-05	0.00148	-712	AMB	3567785	3568323	AT1G10740.x	AT1G10740
22744	Chr1	-	3581033	12446	1415.38	1379.46	1376.88	2576.68	2464.46	2311.84	1920	1.76257	0.818	5.19e-07	6.73e-05	25649	3UTR	3580914	3581209	AT1G10760.1	AT1G10760
22812	Chr1	-	3647918	620	152.817	173.918	100.552	61.2852	68.4368	75.0075	105	0.479137	-1.06	0.000679	0.0349	26066	3UTR	3647774	3648031	AT1G10930.1	AT1G10930
22862	Chr1	-	3755671	802	26.6824	45.37	87.9834	163.127	242.104	134.835	117	3.37466	1.75	0.000248	0.0148	26752	3UTR	3755557	3755875	AT1G11210.1	AT1G11210
22952	Chr1	-	3864067	534	30.3209	61.5735	39.9924	104.545	127.307	114.297	79.7	2.62459	1.39	8.97e-05	0.00627	27379	3UTR	3864033	3864367	AT1G11480.2	AT1G11480
22963	Chr1	-	3878563	340	61.8546	98.3016	135.974	26.1363	16.1893	25.0025	60.6	0.22736	-2.14	9e-05	0.00628	27448	3UTR	3878430	3878688	AT1G11545.1	AT1G11545
23067	Chr1	-	4039710	128	3.63851	6.48143	4.57057	27.9388	44.1528	21.4307	18	6.36618	2.67	0.000356	0.0201	28544	3UTR	4039591	4039870	AT1G11960.1	AT1G11960
23182	Chr1	-	4226361	861	33.9594	48.6107	83.4128	226.214	222.971	143.764	126	3.57236	1.84	8.07e-07	0.000101	29336	3UTR	4226242	4226672	AT1G12420.1	AT1G12420
23212	Chr1	-	4263360	719	137.05	198.764	149.686	75.7052	86.0979	80.3652	121	0.498802	-1	0.000572	0.0302	29544	3UTR	4263030	4263541	AT1G12500.1	AT1G12500
23239	Chr1	-	4289931	48	0	0	0	8.11127	13.2458	18.7519	6.68	Inf	Inf	0.000321	0.0184	29692	3UTR	4289824	4290204	AT1G12610.1	AT1G12610
23300	Chr1	-	4378917	5587	589.438	543.36	771.283	1067.08	1097.2	1114.4	864	1.72192	0.784	9.18e-06	0.000875	30296	3UTR	4378819	4379022	AT1G12845.1	AT1G12845
23305	Chr1	-	4392507	74810	17953.6	16462.8	15180	6448.46	8269.08	11688.7	12700	0.532422	-0.909	6.67e-06	0.000664	30407	3UTR	4392490	4392633	AT1G12900.4	AT1G12900
23399	Chr1	-	4569447	232	14.554	7.56166	19.4249	78.4089	50.0398	36.6108	34.4	3.97345	1.99	0.00066	0.0342	31291	3UTR	4569328	4569621	AT1G13340.1	AT1G13340
23428	Chr1	-	4592496	3234	400.236	329.472	345.078	629.074	726.313	546.483	496	1.76953	0.823	1.64e-05	0.00146	656554	3UTR	4592491	4592828	AT1G13390.1	AT1G13390
23513	Chr1	-	4680440	4077	1308.65	1173.14	754.143	498.393	170.724	417.006	720	0.335645	-1.57	6.57e-05	0.00478	31969	3UTR	4680312	4680570	AT1G13650.1	AT1G13650
23675	Chr1	-	4911175	620	169.797	178.239	100.552	77.5077	59.6062	53.5768	107	0.42509	-1.23	0.000568	0.0301	33461	3UTR	4910973	4911361	AT1G14360.1	AT1G14360
23698	Chr1	-	4938946	394	101.878	102.623	90.2687	36.9513	43.4169	32.1461	67.9	0.381703	-1.39	0.000226	0.0137	33635	3UTR	4938758	4939075	AT1G14440.2	AT1G14440
23727	Chr1	-	4968211	168	9.70268	3.24071	1.14264	50.4701	33.8505	48.2191	24.4	9.40929	3.23	1.64e-06	0.00019	33745	3UTR	4968022	4968375	AT1G14520.1	AT1G14520
23795	Chr1	-	5066642	2603	566.394	542.279	497.049	342.476	363.524	290.208	434	0.620411	-0.689	0.000676	0.0348	34458	3UTR	5066516	5066805	AT1G14720.1	AT1G14720
23829	Chr1	-	5102524	4052	976.333	754.006	838.699	484.874	550.438	472.369	679	0.586866	-0.769	4.21e-05	0.00326	34647	3UTR	5102304	5102683	AT1G14810.1	AT1G14810
23852	Chr1	-	5138441	2039	464.516	416.972	421.635	234.326	244.312	275.92	343	0.579038	-0.788	0.000197	0.0122	34869	3UTR	5138214	5138664	AT1G14900.1	AT1G14900
23877	Chr1	-	5165744	9889	1833.81	1967.11	2255.57	1095.92	1212.73	1534.08	1650	0.634482	-0.656	5.77e-05	0.00427	34990	3UTR	5165508	5165929	AT1G14980.1	AT1G14980
23904	Chr1	-	5179895	354	16.9797	16.2036	3.42792	118.064	105.967	41.9685	50.4	7.26552	2.86	0.000207	0.0127	35128	3UTR	5179774	5180037	AT1G15040.2	AT1G15040
23984	Chr1	-	5242527	1998	215.885	213.887	195.392	404.662	493.039	296.458	303	1.91016	0.934	0.00068	0.0349	35703	3UTR	5242078	5242728	AT1G15230.1	AT1G15230
24065	Chr1	-	5310000	70	0	0	1.14264	19.8276	19.8687	17.8589	9.78	50.3703	5.65	4.87e-05	0.0037	36263	3UTR	5309881	5310195	AT1G15460.1	AT1G15460
24164	Chr1	-	5482119	154	3.63851	4.32095	5.71321	48.6676	30.9069	41.0755	22.4	8.82418	3.14	8.6e-06	0.000827	37339	3UTR	5481545	5482201	AT1G15960.1	AT1G15960
24260	Chr1	-	5647522	145	4.85134	0	0	47.7664	41.2093	28.5743	20.4	24.2304	4.6	3.47e-08	5.84e-06	38606	3UTR	5647429	5647604	AT1G16515.1	AT1G16515
24332	Chr1	-	5762715	2819	249.844	351.077	315.369	577.703	596.798	500.05	432	1.82753	0.87	1.69e-05	0.0015	39499	3UTR	5762593	5762958	AT1G16840.4	AT1G16840
24336	Chr1	-	5764643	66	0	0	0	10.815	14.7176	30.3602	9.32	Inf	Inf	2.33e-05	0.00198	668676	intergenic.pm	5764074	5764686	AT1G16850.igt	AT1G16850.igt
24338	Chr1	-	5764855	11255	268.037	146.912	199.962	2955.21	3368.12	2560.08	1580	14.4466	3.85	1.26e-55	1.08e-51	39508	3UTR	5764687	5765061	AT1G16850.1	AT1G16850
24569	Chr1	-	6135761	66	3.63851	0	0	20.7288	14.7176	17.8589	9.49	14.6503	3.87	0.000819	0.041	41885	3UTR	6135683	6136117	AT1G17830.1	AT1G17830
24581	Chr1	-	6149963	1271	48.5134	44.2897	20.5675	387.538	296.559	302.709	183	8.70425	3.12	5.52e-28	1.05e-24	41975	3UTR	6149819	6150035	AT1G17870.1	AT1G17870
24602	Chr1	-	6169343	5523	149.179	124.227	165.683	1286.09	1721.96	1226.02	779	9.64283	3.27	3.37e-24	4.56e-21	42099	3UTR	6169221	6169620	AT1G17940.1	AT1G17940
24661	Chr1	-	6227789	419	4.85134	2.16048	10.2838	91.9277	121.42	122.334	58.8	19.4085	4.28	2.83e-18	2.11e-15	42568	3UTR	6227097	6228048	AT1G18100.1	AT1G18100
24737	Chr1	-	6319651	574	134.625	156.634	129.118	59.4827	52.2474	60.7203	98.8	0.410227	-1.29	4.77e-05	0.00363	43317	3UTR	6319530	6319731	AT1G18370.1	AT1G18370
24765	Chr1	-	6377331	20702	4231.58	4002.28	3872.41	2327.03	3084.07	2987.8	3420	0.693764	-0.527	0.00101	0.049	43678	3UTR	6377201	6377447	AT1G18540.1	AT1G18540
24797	Chr1	-	6452329	73	0	0	3.42792	11.7163	29.4352	15.1801	9.96	16.4331	4.04	0.000415	0.0229	668768	intergenic.igt	6435465	6457700	AT1G18720.igt	AT1G18720.igt
24917	Chr1	-	6624998	291	15.7669	2.16048	14.8543	69.3964	72.1162	78.5793	42.1	6.71387	2.75	3.4e-08	5.73e-06	45254	3UTR	6624900	6625103	AT1G19200.1	AT1G19200
24966	Chr1	-	6712056	5326	628.249	584.409	587.318	1093.22	1161.95	858.121	819	1.72963	0.79	7.25e-06	0.000712	45662	3UTR	6711918	6712221	AT1G19400.1	AT1G19400
24993	Chr1	-	6751556	188	8.48985	8.6419	15.997	32.4451	51.5116	47.3262	27.4	3.96281	1.99	0.000647	0.0335	45878	3UTR	6751553	6751952	AT1G19490.1	AT1G19490
25034	Chr1	-	6796285	1187	124.922	125.308	141.688	234.326	231.066	241.096	183	1.80264	0.85	0.000855	0.0425	46107	3UTR	6796082	6796430	AT1G19650.1	AT1G19650
25042	Chr1	-	6800007	5410	548.202	506.631	586.175	1211.28	1148.71	956.346	826	2.02091	1.02	1.27e-08	2.34e-06	46164	3UTR	6799861	6800268	AT1G19660.1	AT1G19660
25161	Chr1	-	6931013	1279	69.1316	35.6478	52.5615	319.043	337.033	295.565	185	6.04827	2.6	1.15e-21	1.18e-18	46734	3UTR	6930892	6931193	AT1G19970.1	AT1G19970
25164	Chr1	-	6937875	4053	742.255	1224.99	1048.94	234.326	440.792	473.262	694	0.380738	-1.39	5.14e-05	0.00387	46780	3UTR	6937675	6938032	AT1G20010.1	AT1G20010
25184	Chr1	-	6958024	2525	94.6012	78.8573	127.976	488.479	869.81	480.405	357	6.09981	2.61	3.37e-06	0.000359	46968	3UTR	6957890	6958243	AT1G20070.1	AT1G20070
25281	Chr1	-	7087833	60	0	0	0	13.5188	17.6611	18.7519	8.32	Inf	Inf	4.16e-05	0.00323	668858	intergenic.igt	7087773	7087882	AT1G20450.igt	AT1G20450.igt
25348	Chr1	-	7164132	445	31.5337	34.5676	29.7087	84.7177	128.043	83.044	65.3	3.08741	1.63	2.09e-05	0.0018	48042	3UTR	7164070	7164536	AT1G20670.1	AT1G20670
25409	Chr1	-	7297296	2166	389.32	480.706	511.903	224.412	320.843	238.417	361	0.567085	-0.818	0.000115	0.00772	48768	3UTR	7297119	7297466	AT1G20950.1	AT1G20950
25454	Chr1	-	7378591	1630	194.054	112.345	129.118	361.402	402.526	272.349	245	2.37942	1.25	4.79e-06	0.00049	49041	3UTR	7378473	7378821	AT1G21080.2	AT1G21080
25548	Chr1	-	7511881	3378	388.107	312.189	323.368	733.619	759.428	571.486	515	2.01681	1.01	1.3e-07	1.92e-05	49642	3UTR	7511730	7512029	AT1G21460.1	AT1G21460
25585	Chr1	-	7553155	299	12.1284	16.2036	13.7117	66.6927	100.815	45.5403	42.5	5.06732	2.34	9.56e-05	0.00663	49760	3UTR	7552981	7553316	AT1G21550.1	AT1G21550
25597	Chr1	-	7566231	5413	789.556	606.013	613.598	1050.86	944.133	1084.93	848	1.53293	0.616	0.00049	0.0264	49853	3UTR	7566112	7566612	AT1G21590.1	AT1G21590
25605	Chr1	-	7571161	2965	642.803	694.593	644.45	273.981	365.732	381.288	500	0.515177	-0.957	1.01e-06	0.000124	-1409	AMB	7570766	7571395	AT1G21600.x	AT1G21600
25708	Chr1	-	7828295	403	35.1722	43.2095	21.7102	103.644	62.5498	102.689	61.5	2.68636	1.43	0.000401	0.0222	51378	3UTR	7828208	7828433	AT1G22180.1	AT1G22180
25760	Chr1	-	7892809	544	52.1519	57.2526	28.566	112.657	142.761	92.8664	81	2.52433	1.34	0.00011	0.00748	668969	intergenic.pm	7892091	7892877	AT1G22350.igt	AT1G22350.igt
25772	Chr1	-	7898034	1631	111.581	112.345	107.408	470.454	378.242	272.349	242	3.38343	1.76	1.02e-06	0.000124	51833	3UTR	7897893	7898115	AT1G22370.1	AT1G22370
25804	Chr1	-	7932867	191	1.21284	2.16048	11.4264	42.3589	58.1345	46.4332	27	9.92765	3.31	3.1e-07	4.22e-05	52001	3UTR	7932734	7932907	AT1G22470.1	AT1G22470
25887	Chr1	-	8030726	8249	795.62	698.914	677.586	1832.25	2072.24	1342.99	1240	2.41583	1.27	8.7e-07	0.000108	52434	3UTR	8030521	8030910	AT1G22710.1	AT1G22710
25898	Chr1	-	8073785	51	0	0	0	21.6301	11.0382	10.7154	7.23	Inf	Inf	0.000172	0.0109	668993	intergenic.igt	8063177	8074110	AT1G22810.igt	AT1G22810.igt
25950	Chr1	-	8135211	689	35.1722	24.8455	44.563	146.003	197.216	150.015	99.6	4.7163	2.24	1.65e-11	5.06e-09	53088	3UTR	8135093	8135345	AT1G22985.1	AT1G22985
25993	Chr1	-	8180624	1713	389.32	360.799	414.779	199.177	122.156	275.027	294	0.511942	-0.966	2.49e-05	0.00209	53279	3UTR	8180485	8180767	AT1G23080.2	AT1G23080
26041	Chr1	-	8279710	1119	101.878	109.104	142.83	241.536	220.764	215.2	172	1.91486	0.937	0.000337	0.0192	53949	3UTR	8279468	8279873	AT1G23330.1	AT1G23330
26090	Chr1	-	8398130	9948	1405.68	1235.79	1010.09	2071.08	1691.05	1933.23	1560	1.5597	0.641	0.00012	0.00797	54709	3UTR	8397995	8398244	AT1G23740.1	AT1G23740
26105	Chr1	-	8412051	1137	75.1958	87.4992	124.548	230.721	270.804	233.059	170	2.55736	1.35	2.73e-07	3.74e-05	54781	3UTR	8411931	8412237	AT1G23800.1	AT1G23800
26447	Chr1	-	8911159	212	4.85134	15.1233	11.4264	49.5689	64.7574	36.6108	30.4	4.80675	2.27	6.59e-05	0.00479	57879	3UTR	8911010	8911462	AT1G25400.2	AT1G25400
26456	Chr1	-	8933789	4134	895.073	971.134	920.969	418.181	312.749	716.143	706	0.51919	-0.946	0.000149	0.00956	57953	3UTR	8933596	8933938	AT1G25440.1	AT1G25440
26496	Chr1	-	8981755	698	60.6418	31.3269	19.4249	219.906	179.555	101.796	102	4.49986	2.17	8.89e-05	0.00621	58257	3UTR	8981557	8981890	AT1G25560.1	AT1G25560
26641	Chr1	-	9148715	765	82.4728	46.4502	69.7011	174.843	180.29	137.514	115	2.4803	1.31	1.13e-05	0.00105	59211	3UTR	9148590	9149002	AT1G26450.1	AT1G26450
26680	Chr1	-	9248155	248	41.2364	74.5364	83.4128	27.9388	13.9817	19.6448	43.5	0.309085	-1.69	0.000248	0.0148	59743	3UTR	9248032	9248303	AT1G26760.1	AT1G26760
26721	Chr1	-	9315461	9382	2018.16	1824.52	1937.92	1061.68	1262.77	1284.95	1560	0.624398	-0.679	4.95e-05	0.00375	60015	3UTR	9315263	9315639	AT1G26880.1	AT1G26880
26924	Chr1	-	9648154	4529	49.7263	58.3328	36.5645	1487.07	1376.09	787.579	633	25.243	4.66	3.17e-15	1.65e-12	61678	3UTR	9648021	9648301	AT1G27730.1	AT1G27730
26950	Chr1	-	9720786	531	41.2364	29.1664	30.8513	125.274	142.761	98.2241	77.9	3.61722	1.85	2.36e-07	3.28e-05	62124	3UTR	9720616	9720961	AT1G27910.1	AT1G27910
26960	Chr1	-	9731386	5909	750.745	533.637	657.019	1119.36	1312.07	1067.96	907	1.80251	0.85	8.11e-07	0.000101	62172	3UTR	9731140	9731509	AT1G27930.1	AT1G27930
27067	Chr1	-	9889128	11584	2397.78	2751.37	2677.21	1100.43	1453.36	1358.17	1960	0.499845	-1	1.15e-09	2.55e-07	62997	3UTR	9889005	9889330	AT1G28290.1	AT1G28290
27097	Chr1	-	9933923	4442	208.608	409.41	308.513	1024.72	1117.07	862.586	655	3.24261	1.7	9.16e-15	4.48e-12	63170	3UTR	9933802	9934133	AT1G28330.5	AT1G28330
27111	Chr1	-	9956262	146	3.63851	3.24071	1.14264	33.3463	31.6428	52.6838	20.9	14.669	3.87	5.87e-07	7.54e-05	63262	3UTR	9955849	9956350	AT1G28370.1	AT1G28370
27125	Chr1	-	9972634	330	57.0033	104.783	113.121	18.9263	23.5481	30.3602	58	0.264942	-1.92	4.26e-05	0.00329	63369	3UTR	9972264	9972731	AT1G28400.1	AT1G28400
27176	Chr1	-	10053804	1611	385.682	384.565	330.223	184.757	140.553	225.022	275	0.500088	-1	5.73e-06	0.000577	63814	3UTR	10053497	10053876	AT1G28610.1	AT1G28610
27215	Chr1	-	10086690	417	87.3242	138.27	102.838	21.6301	56.6627	23.2166	71.7	0.309072	-1.69	3.9e-05	0.00306	64076	3UTR	10086517	10086849	AT1G28710.1	AT1G28710
27234	Chr1	-	10109585	1861	196.479	163.116	203.39	418.181	398.111	325.925	284	2.02886	1.02	4.26e-06	0.000441	64232	3UTR	10109536	10109785	AT1G28960.3	AT1G28960
27258	Chr1	-	10136231	1040	77.6215	117.746	81.1275	201.881	259.765	195.555	156	2.3769	1.25	4.11e-06	0.000427	64447	3UTR	10136110	10136375	AT1G29050.1	AT1G29050
27293	Chr1	-	10202545	242	2.42567	1.08024	14.8543	66.6927	79.475	39.2896	34	10.101	3.34	1.6e-07	2.31e-05	64746	3UTR	10202416	10202672	AT1G29195.1	AT1G29195
27315	Chr1	-	10258351	1019	82.4728	79.9376	75.4143	182.954	274.483	209.842	151	2.80576	1.49	5.27e-08	8.55e-06	64990	3UTR	10258128	10258579	AT1G29330.1	AT1G29330
27353	Chr1	-	10288270	11193	637.952	870.672	1095.79	2984.05	2394.55	2086.82	1680	2.86644	1.52	9.72e-09	1.83e-06	65127	3UTR	10288077	10288344	AT1G29395.1	AT1G29395
27359	Chr1	-	10290039	1002	98.2397	83.1783	70.8438	233.424	223.707	195.555	151	2.58734	1.37	5.82e-07	7.48e-05	65156	3UTR	10289920	10290392	AT1G29400.1	AT1G29400
27376	Chr1	-	10304486	310	88.537	65.8945	85.6981	22.5313	14.7176	50.005	54.6	0.363362	-1.46	0.000285	0.0166	65239	3UTR	10304387	10304570	AT1G29440.1	AT1G29440
27383	Chr1	-	10307512	262	46.0878	102.623	79.9849	23.4326	20.6046	4.46473	46.2	0.212081	-2.24	0.000152	0.00975	65253	3UTR	10307387	10307608	AT1G29460.1	AT1G29460
27406	Chr1	-	10328047	271	54.5776	101.542	74.2717	7.21002	22.8123	25.0025	47.6	0.238832	-2.07	1.76e-05	0.00155	669314	intergenic.pm	10326736	10328735	AT1G29640.igt	AT1G29640.igt
27416	Chr1	-	10355701	268	4.85134	1.08024	9.14113	83.8165	90.5132	34.8249	37.4	13.8764	3.79	3.72e-06	0.000391	65641	3UTR	10355583	10355958	AT1G29640.1	AT1G29640
27427	Chr1	-	10379098	782	57.0033	66.9747	82.2702	157.719	182.498	158.944	118	2.4202	1.28	2.15e-05	0.00185	65702	3UTR	10378900	10379309	AT1G29690.1	AT1G29690
27477	Chr1	-	10475254	80	0	0	1.14264	15.3213	36.0581	11.6083	10.7	55.1246	5.78	0.000288	0.0167	66415	CDS	10475089	10475892	AT1G29920.1	AT1G29920
27495	Chr1	-	10499723	1092	116.432	100.462	99.4098	264.067	238.425	177.696	166	2.15042	1.1	2.61e-05	0.00217	-1887	AMB	10498231	10500011	AT1G29970.x	AT1G29970
27502	Chr1	-	10503305	1247	332.317	317.59	255.952	86.5202	104.495	193.769	215	0.424773	-1.24	9.35e-06	0.000887	66638	3UTR	10503160	10503410	AT1G29980.2	AT1G29980
27611	Chr1	-	10804491	642	43.6621	56.1724	58.2747	169.435	137.609	114.297	96.6	2.66488	1.41	1.67e-05	0.00148	67953	3UTR	10804332	10804735	AT1G30500.1	AT1G30500
27910	Chr1	-	11370673	565	8.48985	7.56166	23.9955	155.917	144.968	142.871	80.6	11.0809	3.47	3.8e-18	2.77e-15	70474	3UTR	11370539	11370808	AT1G31750.1	AT1G31750
28210	Chr1	-	11798815	3789	459.665	387.805	252.524	821.942	858.035	671.496	575	2.13772	1.1	2.68e-07	3.69e-05	72393	3UTR	11798690	11799041	AT1G32640.1	AT1G32640
28395	Chr1	-	12148622	1341	103.091	172.838	121.12	233.424	285.521	306.281	204	2.0784	1.06	2.4e-05	0.00203	73881	3UTR	12148482	12148757	AT1G33480.1	AT1G33480
28444	Chr1	-	12208654	372	16.9797	23.7652	20.5675	74.8039	109.646	76.7934	53.8	4.26085	2.09	1.09e-06	0.000132	74154	3UTR	12208188	12208852	AT1G33700.2	AT1G33700
28682	Chr1	-	12936859	854	213.459	248.455	207.961	70.2977	58.8704	96.4382	149	0.336789	-1.57	8.34e-09	1.59e-06	76552	3UTR	12936729	12937058	AT1G35260.1	AT1G35260
28993	Chr1	-	15651141	13907	2907.17	2801.06	2668.07	1595.22	1960.38	1918.05	2310	0.653469	-0.614	0.000162	0.0103	79680	3UTR	15650907	15651303	AT1G41880.1	AT1G41880
29066	Chr1	-	16135882	3166	275.314	288.423	239.955	784.991	703.501	567.021	477	2.55759	1.35	4.06e-11	1.16e-08	80432	3UTR	16135732	16136061	AT1G42990.1	AT1G42990
29124	Chr1	-	16398239	4522	858.688	1055.39	1022.66	390.242	555.589	673.282	759	0.551329	-0.859	1.45e-05	0.0013	81045	3UTR	16397979	16398358	AT1G43560.1	AT1G43560
29195	Chr1	-	16655898	392	15.7669	20.5245	22.8528	120.768	85.362	80.3652	57.6	4.84401	2.28	9.05e-08	1.39e-05	81705	3UTR	16655764	16656049	AT1G43910.1	AT1G43910
29206	Chr1	-	16708068	5608	1221.33	1186.1	1058.09	666.927	691.727	800.973	938	0.623177	-0.682	9.17e-05	0.00639	81777	3UTR	16707948	16708200	AT1G44000.1	AT1G44000
29224	Chr1	-	16774926	381	76.4086	138.27	93.6966	47.7664	25.7558	17.8589	66.6	0.29633	-1.75	0.00014	0.0091	81890	3UTR	16774745	16775034	AT1G44110.1	AT1G44110
29262	Chr1	-	16834584	736	54.5776	48.6107	41.1351	145.102	220.764	133.049	107	3.45692	1.79	4.72e-06	0.000484	82086	3UTR	16834090	16834748	AT1G44350.1	AT1G44350
29310	Chr1	-	16896745	4219	460.878	426.694	447.915	854.387	899.245	787.579	646	1.90283	0.928	5.01e-07	6.55e-05	82287	3UTR	16896566	16896893	AT1G44760.1	AT1G44760
29479	Chr1	-	17282907	23946	2477.82	2374.36	2564.09	5093.88	5195.31	4240.6	3660	1.95918	0.97	5.75e-10	1.34e-07	83832	3UTR	17282705	17283138	AT1G47128.1	AT1G47128
29560	Chr1	-	17435816	387	12.1284	7.56166	2.28528	81.1127	130.987	89.2946	53.9	13.7151	3.78	1.88e-13	7.81e-11	84412	3UTR	17435481	17435990	AT1G47510.1	AT1G47510
29662	Chr1	-	17682333	1394	95.814	123.147	130.261	341.575	330.41	231.273	209	2.58648	1.37	2.09e-07	2.94e-05	795474	intron	17682186	17682442	AT1G47960.1	AT1G47960
29670	Chr1	-	17704178	221	12.1284	9.72214	3.42792	54.9764	61.078	49.112	31.7	6.53389	2.71	1.96e-06	0.000223	85291	3UTR	17704059	17704268	AT1G48000.1	AT1G48000
29730	Chr1	-	17809007	853	200.118	187.961	199.962	91.0265	86.8338	107.154	146	0.484683	-1.04	0.000133	0.00874	85868	3UTR	17808887	17809222	AT1G48240.1	AT1G48240
29748	Chr1	-	17854944	807	63.0674	57.2526	66.2732	164.028	213.405	153.587	120	2.84587	1.51	4.13e-07	5.5e-05	86031	3UTR	17854693	17855023	AT1G48320.1	AT1G48320
29806	Chr1	-	17970688	806	167.371	172.838	202.248	66.6927	94.9285	114.297	136	0.508646	-0.975	0.000534	0.0285	87127	3UTR	17970560	17971026	AT1G48610.2	AT1G48610
29817	Chr1	-	17981812	6015	1239.52	1199.06	1486.58	563.283	721.162	872.409	1010	0.549495	-0.864	3.01e-06	0.000326	87152	3UTR	17981653	17981976	AT1G48630.1	AT1G48630
29922	Chr1	-	18174548	164	48.5134	46.4502	46.8483	11.7163	17.6611	2.67884	29	0.226047	-2.15	0.000214	0.0131	-2378	AMB	18174403	18174620	AT1G49130.x	AT1G49130
30002	Chr1	-	18321797	12892	1046.68	1107.24	1157.5	2773.15	3447.6	1990.38	1920	2.47964	1.31	5.19e-05	0.0039	89024	3UTR	18321175	18321987	AT1G49500.1	AT1G49500
30033	Chr1	-	18378694	2477	331.104	305.707	222.815	518.22	492.303	430.4	383	1.67622	0.745	0.000277	0.0162	89407	3UTR	18378577	18378776	AT1G49660.1	AT1G49660
30046	Chr1	-	18388765	513	47.3006	27.0059	61.7026	91.9277	113.325	124.12	77.6	2.4217	1.28	0.000274	0.016	657297	3UTR	18388454	18388791	AT1G49700.1	AT1G49700
30064	Chr1	-	18410988	2611	754.384	607.094	566.75	146.904	236.953	398.254	452	0.405612	-1.3	2.38e-05	0.00201	89698	3UTR	18410809	18411176	AT1G49750.1	AT1G49750
30363	Chr1	-	18943485	7882	572.458	391.046	450.201	2129.66	2005.27	1398.35	1160	3.91403	1.97	7.44e-11	2.03e-08	92490	3UTR	18943337	18943801	AT1G51140.1	AT1G51140
30424	Chr1	-	19097875	3703	298.358	281.942	271.949	912.969	856.564	697.391	553	2.89461	1.53	2.78e-15	1.45e-12	93205	3UTR	19097677	19097966	AT1G51500.1	AT1G51500
30505	Chr1	-	19221012	2357	481.496	566.045	545.04	272.178	253.143	279.492	400	0.505352	-0.985	1.15e-06	0.000139	94115	3UTR	19220944	19221186	AT1G51805.2	AT1G51805
30527	Chr1	-	19252843	387	114.007	99.3819	111.979	10.815	28.6993	46.4332	68.6	0.264155	-1.92	4.52e-07	5.98e-05	94248	3UTR	19252727	19252963	AT1G51850.1	AT1G51850
30588	Chr1	-	19358805	239	23.0439	12.9629	6.85585	64.8902	63.2856	39.2896	35.1	3.90703	1.97	0.000129	0.00855	657381	3UTR	19358701	19359038	AT1G52060.1	AT1G52060
30632	Chr1	-	19442161	879	228.013	367.281	182.823	45.0626	58.1345	55.3627	156	0.203774	-2.29	3.16e-05	0.00258	95030	3UTR	19441948	19442270	AT1G52200.1	AT1G52200
30707	Chr1	-	19574683	381	6.06418	1.08024	11.4264	74.8039	119.948	106.261	53.3	16.2089	4.02	7.83e-16	4.37e-13	96089	3UTR	19574640	19574782	AT1G52560.1	AT1G52560
30710	Chr1	-	19579978	224	0	2.16048	2.28528	40.5564	83.8903	54.4697	30.6	40.2443	5.33	5.45e-10	1.28e-07	96106	3UTR	19579766	19580060	AT1G52565.1	AT1G52565
30738	Chr1	-	19630950	217	49.7263	61.5735	67.4158	23.4326	14.7176	12.5012	38.2	0.283419	-1.82	0.000172	0.0109	670292	intergenic.igt	19627778	19631005	AT1G52700.igt	AT1G52700.igt
30769	Chr1	-	19671422	2921	160.094	90.74	83.4128	739.027	723.37	740.252	423	6.58988	2.72	3.71e-36	1.29e-32	96545	3UTR	19671328	19671597	AT1G52827.1	AT1G52827
30776	Chr1	-	19682803	175	6.06418	5.40119	0	66.6927	43.4169	28.5743	25	12.0959	3.6	6.11e-06	0.000613	670300	intergenic.pm	19681682	19682825	AT1G52855.igt	AT1G52855.igt
30783	Chr1	-	19688972	958	80.0471	62.6538	70.8438	236.128	228.859	177.696	143	3.00959	1.59	1.67e-08	2.97e-06	96625	3UTR	19688837	19689284	AT1G52880.1	AT1G52880
30791	Chr1	-	19697122	2149	19.4054	20.5245	14.8543	422.687	903.66	360.75	290	30.7953	4.94	1.89e-06	0.000216	96636	3UTR	19696884	19697291	AT1G52890.1	AT1G52890
30861	Chr1	-	19821441	950	54.5776	43.2095	74.2717	191.967	306.862	151.801	137	3.78144	1.92	0.000229	0.0139	97280	3UTR	19821217	19821538	AT1G53170.1	AT1G53170
30871	Chr1	-	19849787	907	189.202	210.646	199.962	113.558	99.3437	107.154	153	0.533593	-0.906	0.000668	0.0344	97398	3UTR	19849668	19850107	AT1G53230.1	AT1G53230
30874	Chr1	-	19854714	4758	1044.25	985.177	917.541	517.319	597.534	710.785	795	0.619497	-0.691	0.000116	0.0078	97421	3UTR	19854495	19854965	AT1G53240.1	AT1G53240
30894	Chr1	-	19891062	2324	316.55	274.38	212.531	454.231	474.642	423.257	359	1.68288	0.751	0.000285	0.0166	97640	3UTR	19890894	19891236	AT1G53320.1	AT1G53320
30966	Chr1	-	19984771	3884	287.442	315.429	351.934	847.177	818.298	888.482	585	2.67485	1.42	1.71e-13	7.18e-11	98184	3UTR	19984622	19984907	AT1G53560.1	AT1G53560
30973	Chr1	-	19991345	5036	382.043	373.762	362.217	1204.07	1276.75	881.338	747	3.00724	1.59	6.98e-11	1.91e-08	98338	3UTR	19991155	19991541	AT1G53580.1	AT1G53580
30985	Chr1	-	20006612	96	40.0236	39.9688	15.997	4.50626	5.15116	0	17.6	0.100609	-3.31	3.66e-05	0.0029	670342	intergenic.igt	19995335	20008657	AT1G53610.igt	AT1G53610.igt
31092	Chr1	-	20154388	1077	257.121	258.177	323.368	100.94	94.1926	91.9735	188	0.342337	-1.55	1.43e-09	3.14e-07	99387	3UTR	20154049	20154547	AT1G54000.1	AT1G54000
31141	Chr1	-	20195299	31824	1038.19	835.024	907.257	9396.46	9531.85	5377.32	4510	8.74156	3.13	5.86e-11	1.62e-08	99613	3UTR	20195144	20195434	AT1G54100.1	AT1G54100
31154	Chr1	-	20217334	837	32.7466	37.8083	23.9955	185.658	237.689	200.913	120	6.60241	2.72	2.39e-17	1.58e-14	99737	3UTR	20217216	20217580	AT1G54160.1	AT1G54160
31197	Chr1	-	20268491	1501	111.581	99.3819	186.251	268.573	319.372	376.823	227	2.42884	1.28	2.79e-06	0.000306	100125	3UTR	20268365	20268709	AT1G54290.1	AT1G54290
31261	Chr1	-	20367571	227	10.9155	9.72214	23.9955	55.8776	36.794	67.8639	34.2	3.59678	1.85	0.000498	0.0268	100972	3UTR	20367452	20367701	AT1G54540.1	AT1G54540
31301	Chr1	-	20414493	2129	473.006	466.663	421.635	224.412	274.483	282.171	357	0.573763	-0.801	0.000143	0.00928	101323	3UTR	20414196	20414606	AT1G54690.1	AT1G54690
31367	Chr1	-	20589190	82	27.8952	24.8455	26.2808	2.70376	2.94352	5.35768	15	0.139265	-2.84	0.000468	0.0254	102250	3UTR	20589009	20589308	AT1G55200.1	AT1G55200
31449	Chr1	-	20715589	14795	3203.1	3194.26	3253.1	1347.37	1677.81	2299.34	2500	0.551737	-0.858	1.91e-07	2.69e-05	103304	3UTR	20715443	20715716	AT1G55490.1	AT1G55490
31543	Chr1	-	20846914	681	48.5134	34.5676	50.2762	134.287	181.026	151.801	100	3.50273	1.81	2.3e-08	3.97e-06	104151	3UTR	20846788	20847116	AT1G55760.1	AT1G55760
31631	Chr1	-	20966548	338	0	0	9.14113	135.188	82.4185	60.7203	47.9	30.4477	4.93	2.03e-08	3.53e-06	104949	3UTR	20966408	20966736	AT1G56060.1	AT1G56060
31709	Chr1	-	21056230	534	0	2.16048	5.71321	291.104	89.7773	73.2216	77	57.6736	5.85	0.000939	0.046	105538	3UTR	21056112	21056350	AT1G56240.1	AT1G56240
31714	Chr1	-	21061599	325	1.21284	0	5.71321	143.299	91.2491	32.1461	45.6	38.506	5.27	7.78e-05	0.00551	105553	3UTR	21061480	21061745	AT1G56250.1	AT1G56250
31742	Chr1	-	21089923	10685	2595.47	2330.07	2280.71	1095.02	1292.2	1268.88	1810	0.507351	-0.979	3.58e-09	7.31e-07	105745	3UTR	21089760	21090021	AT1G56340.2	AT1G56340
31802	Chr1	-	21198304	44473	4720.36	3121.89	2760.62	10859.2	10253.7	8297.26	6670	2.7738	1.47	1.22e-11	3.81e-09	106196	3UTR	21198139	21198401	AT1G56580.1	AT1G56580
31831	Chr1	-	21233593	2768	378.405	137.19	78.8423	789.497	565.891	549.162	416	3.20396	1.68	9.08e-05	0.00633	106312	3UTR	21233475	21233713	AT1G56650.1	AT1G56650
31851	Chr1	-	21327362	1228	88.537	61.5735	59.4173	348.785	248.727	286.636	182	4.21971	2.08	7.44e-15	3.68e-12	106819	3UTR	21327240	21327457	AT1G57590.1	AT1G57590
31980	Chr1	-	21537876	1062	82.4728	109.104	76.557	220.807	280.37	178.589	158	2.53518	1.34	5.53e-06	0.000558	-2881	AMB	21537820	21537914	AT1G58180.x	AT1G58180
32028	Chr1	-	21611942	97	0	0	1.14264	27.9388	28.6993	23.2166	13.5	69.8861	6.13	6.7e-07	8.5e-05	670570	intergenic.igt	21603622	21611995	AT1G58270.igt	AT1G58270.igt
32111	Chr1	-	21742945	148	8.48985	10.8024	3.42792	45.0626	39.0016	22.3237	21.5	4.68253	2.23	0.000881	0.0436	-2900	AMB	21742944	21743159	AT1G58590.x	AT1G58590
32122	Chr1	-	21769839	4959	1049.1	1044.59	1084.37	565.085	546.023	722.394	835	0.576925	-0.794	6.6e-06	0.000658	108860	3UTR	21769642	21770020	AT1G58684.1	AT1G58684
32125	Chr1	-	21806097	4926	1074.57	960.331	1103.79	523.628	594.591	710.785	828	0.582727	-0.779	1.29e-05	0.00118	108980	3UTR	21805900	21806278	AT1G58983.1	AT1G58983
32127	Chr1	-	21842355	4910	950.863	1007.86	1176.92	580.406	534.248	708.106	826	0.581303	-0.783	8.31e-06	0.0008	109098	3UTR	21842184	21842536	AT1G59359.1	AT1G59359
32221	Chr1	-	22076567	470	140.689	115.585	111.979	58.5814	33.1146	34.8249	82.5	0.34357	-1.54	7.11e-06	0.000698	670619	intergenic.igt	22075148	22090117	AT1G59990.igt	AT1G59990.igt
32239	Chr1	-	22093572	5655	1540.3	1293.04	1029.52	618.259	548.966	763.469	966	0.499809	-1	4.36e-05	0.00336	110425	3UTR	22093453	22093677	AT1G60000.2	AT1G60000
32277	Chr1	-	22177008	3495	166.158	292.744	359.932	657.914	1013.31	593.809	514	2.76616	1.47	0.000376	0.021	110714	3UTR	22176814	22177245	AT1G60140.1	AT1G60140
32391	Chr1	-	22324673	1596	354.148	339.195	389.641	127.978	170.724	245.56	271	0.502558	-0.993	1.03e-05	0.000964	111371	3UTR	22324525	22324806	AT1G60600.1	AT1G60600
32426	Chr1	-	22358072	1098	106.73	103.703	117.692	240.634	206.782	234.845	168	2.07928	1.06	6.57e-05	0.00478	-2982	AMB	22357915	22358111	AT1G60730.x	AT1G60730
32429	Chr1	-	22362071	254	15.7669	8.6419	17.1396	75.7052	41.2093	69.6498	38	4.49029	2.17	2.21e-05	0.00189	657598	3UTR	22361955	22362292	AT1G60750.1	AT1G60750
32694	Chr1	-	22753775	3697	408.726	362.96	339.364	760.657	854.356	644.707	562	2.03386	1.02	5.68e-08	9.15e-06	114262	3UTR	22753616	22754002	AT1G61660.4	AT1G61660
32708	Chr1	-	22782651	1249	147.966	95.0609	150.829	264.968	258.294	233.952	192	1.92257	0.943	0.00014	0.00909	114347	3UTR	22782487	22782824	AT1G61690.1	AT1G61690
32733	Chr1	-	22798183	5146	403.874	392.126	383.927	1175.23	1409.95	798.294	761	2.86752	1.52	1.24e-05	0.00114	114409	3UTR	22797949	22798364	AT1G61740.1	AT1G61740
32869	Chr1	-	23016706	1367	71.5573	86.419	102.838	374.02	328.202	247.346	202	3.64079	1.86	1.35e-10	3.54e-08	115354	3UTR	23016563	23016886	AT1G62300.1	AT1G62300
32877	Chr1	-	23026779	193	8.48985	15.1233	3.42792	45.9639	44.8886	50.8979	28.1	5.24204	2.39	6.53e-05	0.00476	115406	3UTR	23026656	23026988	AT1G62305.2	AT1G62305
32947	Chr1	-	23136369	8790	537.286	408.33	443.345	2592	2113.45	1636.77	1290	4.56616	2.19	3.13e-11	9.13e-09	115687	3UTR	23136249	23136631	AT1G62510.1	AT1G62510
33010	Chr1	-	23223916	2157	202.544	141.511	203.39	443.416	518.795	432.186	324	2.5471	1.35	3.74e-10	9.08e-08	116002	3UTR	23223754	23224069	AT1G62710.1	AT1G62710
33101	Chr1	-	23347881	3509	257.121	247.374	245.668	863.4	802.845	717.929	522	3.1782	1.67	3.12e-17	2.03e-14	116570	3UTR	23347598	23347971	AT1G63010.4	AT1G63010
33277	Chr1	-	23635863	361	9.70268	15.1233	28.566	98.2365	100.815	60.7203	52.2	4.86538	2.28	2.31e-07	3.21e-05	118136	3UTR	23635736	23636121	AT1G63720.1	AT1G63720
33286	Chr1	-	23657509	197	8.48985	11.8826	11.4264	30.6426	60.3421	47.3262	28.4	4.34955	2.12	0.000236	0.0142	118526	3UTR	23657386	23657790	AT1G63770.5	AT1G63770
33310	Chr1	-	23689730	1304	95.814	132.869	133.689	253.252	300.975	263.419	197	2.25637	1.17	2.86e-06	0.000311	118716	3UTR	23689577	23689990	AT1G63840.1	AT1G63840
33383	Chr1	-	23796773	1786	61.8546	96.1411	85.6981	492.985	521.003	282.171	257	5.3188	2.41	1.7e-07	2.44e-05	119471	3UTR	23796599	23796886	AT1G64110.3	AT1G64110
33400	Chr1	-	23815076	386	149.179	105.863	115.407	15.3213	27.2275	8.92946	70.3	0.138962	-2.85	1.51e-12	5.39e-10	657712	3UTR	23814901	23815238	AT1G64170.1	AT1G64170
33433	Chr1	-	23890795	451	12.1284	36.7281	28.566	98.2365	138.345	75.9004	65	4.03607	2.01	2e-05	0.00173	119850	3UTR	23890526	23890980	AT1G64380.1	AT1G64380
33569	Chr1	-	24060816	1282	315.337	306.787	287.946	113.558	118.477	177.696	220	0.450219	-1.15	1.4e-06	0.000165	120683	3UTR	24060650	24061020	AT1G64780.1	AT1G64780
33595	Chr1	-	24134159	2465	343.232	217.128	330.223	511.911	440.056	469.69	385	1.59632	0.675	0.000919	0.0451	121147	3UTR	24133965	24134336	AT1G64970.1	AT1G64970
33796	Chr1	-	24418129	2433	248.631	245.214	250.238	563.283	531.305	388.432	371	1.99308	0.995	3.38e-06	0.00036	122754	3UTR	24417987	24418294	AT1G65660.1	AT1G65660
33812	Chr1	-	24436900	359	82.4728	119.906	125.691	15.3213	16.1893	27.6813	64.5	0.180425	-2.47	4.53e-10	1.08e-07	122864	3UTR	24436781	24437056	AT1G65710.1	AT1G65710
34082	Chr1	-	24930526	42	0	0	0	12.6175	15.4535	6.25062	5.72	Inf	Inf	0.00101	0.0488	671028	intergenic.pm	24928804	24930544	AT1G66830.igt	AT1G66830.igt
34286	Chr1	-	25193707	1785	236.503	154.474	94.8392	416.379	390.016	332.176	271	2.34362	1.23	2.71e-06	0.000299	126216	3UTR	25193584	25193831	AT1G67300.2	AT1G67300
34313	Chr1	-	25236875	6633	496.05	341.355	378.214	1735.81	1625.56	1287.63	977	3.82439	1.94	1.7e-18	1.3e-15	126468	3UTR	25236691	25237071	AT1G67360.1	AT1G67360
34321	Chr1	-	25247948	427	118.858	119.906	69.7011	54.9764	33.1146	45.5403	73.7	0.433213	-1.21	0.000656	0.0339	126561	3UTR	25247868	25248098	AT1G67400.1	AT1G67400
34476	Chr1	-	25453913	934	77.6215	72.3759	97.1245	212.696	224.443	158.051	140	2.40849	1.27	5.64e-06	0.000568	127897	3UTR	25453801	25454080	AT1G67880.1	AT1G67880
34553	Chr1	-	25539095	1558	155.243	159.875	158.827	324.451	329.674	299.137	238	2.01133	1.01	1.77e-05	0.00156	128519	3UTR	25538867	25539409	AT1G68140.1	AT1G68140
34699	Chr1	-	25734309	6747	1631.26	1673.29	1414.59	642.593	758.692	777.756	1150	0.461745	-1.11	1.02e-10	2.72e-08	129180	3UTR	25734062	25734434	AT1G68560.1	AT1G68560
34715	Chr1	-	25757435	634	127.348	152.314	150.829	50.4701	85.362	75.0075	107	0.489767	-1.03	0.000955	0.0466	129262	3UTR	25757286	25757592	AT1G68590.2	AT1G68590
34777	Chr1	-	25831811	763	157.669	183.64	183.965	70.2977	61.078	125.905	130	0.489803	-1.03	0.000212	0.013	129603	3UTR	25831683	25831880	AT1G68780.1	AT1G68780
34959	Chr1	-	26040131	128	4.85134	1.08024	0	26.1363	25.0199	53.5768	18.4	17.6568	4.14	1.51e-05	0.00135	671171	intergenic.igt	26032235	26040568	AT1G69270.igt	AT1G69270.igt
34961	Chr1	-	26040688	717	50.9391	73.4562	36.5645	177.547	183.234	115.19	106	2.95708	1.56	7.38e-06	0.000722	130652	3UTR	26040569	26040876	AT1G69270.1	AT1G69270
35030	Chr1	-	26114085	1091	29.1081	9.72214	6.85585	285.697	307.598	283.064	154	19.1822	4.26	3.41e-38	1.38e-34	131052	3UTR	26113992	26114186	AT1G69480.1	AT1G69480
35090	Chr1	-	26182389	50	0	0	0	15.3213	19.1329	6.25062	6.78	Inf	Inf	0.000263	0.0155	671188	intergenic.igt	26182245	26191301	AT1G69630.igt	AT1G69630.igt
35093	Chr1	-	26193658	2164	289.868	211.727	268.521	364.106	495.247	372.359	334	1.59939	0.678	0.00104	0.0499	131445	3UTR	26193539	26193932	AT1G69640.1	AT1G69640
35136	Chr1	-	26274289	636	65.4931	63.734	54.8468	115.36	156.742	119.655	96	2.12826	1.09	0.000629	0.0328	131768	3UTR	26274110	26274415	AT1G69800.1	AT1G69800
35156	Chr1	-	26293679	1218	114.007	125.308	121.12	298.315	247.991	208.949	186	2.0954	1.07	2.97e-05	0.00244	131958	3UTR	26293540	26293931	AT1G69840.6	AT1G69840
35228	Chr1	-	26389879	565	134.625	126.388	133.689	50.4701	51.5116	83.937	96.8	0.471036	-1.09	0.000611	0.032	657874	3UTR	26389678	26390015	AT1G70070.1	AT1G70070
35253	Chr1	-	26432377	2103	522.732	437.496	489.05	212.696	257.558	225.915	358	0.480355	-1.06	7.12e-07	9e-05	132531	3UTR	26432177	26432513	AT1G70200.1	AT1G70200
35283	Chr1	-	26470813	46	0	0	0	9.01252	11.0382	18.7519	6.47	Inf	Inf	0.000432	0.0237	671227	intergenic.igt	26470707	26470957	AT1G70290.igt	AT1G70290.igt
35286	Chr1	-	26470958	130	1.21284	8.6419	0	33.3463	41.2093	25.0025	18.2	10.1026	3.34	2.75e-05	0.00228	132664	3UTR	26470958	26471285	AT1G70290.1	AT1G70290
35303	Chr1	-	26477788	1554	88.537	119.906	122.263	381.23	417.98	242.881	229	3.15111	1.66	4e-06	0.000417	132681	3UTR	26477760	26477992	AT1G70300.1	AT1G70300
35340	Chr1	-	26512815	7275	1938.11	1786.71	1485.43	661.519	821.977	778.649	1250	0.434172	-1.2	2.89e-12	9.9e-10	-3513	AMB	26512693	26512818	AT1G70370.x	AT1G70370
35360	Chr1	-	26548868	44	0	0	0	18.025	11.0382	8.03652	6.18	Inf	Inf	0.000614	0.0321	132972	3UTR	26548832	26549135	AT1G70440.1	AT1G70440
35420	Chr1	-	26668869	4732	583.374	480.706	403.352	989.575	1024.34	859.907	724	1.95841	0.97	7.94e-08	1.23e-05	133828	3UTR	26668745	26669019	AT1G70730.1	AT1G70730
35497	Chr1	-	26725715	5039	932.671	1200.14	1006.67	602.938	540.136	781.328	844	0.612968	-0.706	0.000108	0.00732	134241	3UTR	26725506	26725911	AT1G70890.1	AT1G70890
35519	Chr1	-	26768994	321	0	0	0	65.7914	94.1926	107.154	44.5	Inf	Inf	2.68e-23	3.44e-20	671264	intergenic.pm	26768077	26768997	AT1G71000.igt	AT1G71000.igt
35535	Chr1	-	26795255	2516	550.627	649.223	620.454	219.004	278.898	264.312	430	0.418729	-1.26	6.09e-10	1.41e-07	134462	3UTR	26795003	26795382	AT1G71030.1	AT1G71030
35565	Chr1	-	26809840	4639	701.019	467.743	486.765	771.472	1010.36	868.837	718	1.6011	0.679	0.000788	0.0398	134515	3UTR	26809721	26809986	AT1G71080.1	AT1G71080
35764	Chr1	-	27080324	4964	616.12	603.853	589.603	854.387	1028.02	925.092	770	1.55147	0.634	0.000358	0.0202	136266	3UTR	27080064	27080452	AT1G71950.1	AT1G71950
35768	Chr1	-	27082393	1213	72.7701	71.2957	91.4113	273.981	318.636	241.096	178	3.54052	1.82	4.73e-12	1.58e-09	136279	3UTR	27082274	27082586	AT1G71960.1	AT1G71960
35868	Chr1	-	27264978	456	115.219	153.394	149.686	23.4326	12.51	40.1826	82.4	0.181987	-2.46	3.85e-12	1.31e-09	137335	3UTR	27264791	27265149	AT1G72430.1	AT1G72430
35919	Chr1	-	27339130	23390	5997.47	8048.85	7598.56	684.05	1032.44	1948.41	4220	0.169319	-2.56	5.31e-22	5.7e-19	137775	3UTR	27338994	27339301	AT1G72610.1	AT1G72610
35932	Chr1	-	27359231	1860	137.05	131.789	170.254	393.847	481.265	343.784	276	2.77594	1.47	8.66e-11	2.33e-08	138008	3UTR	27359112	27359345	AT1G72680.1	AT1G72680
35938	Chr1	-	27377857	668	175.861	124.227	158.827	65.7914	95.6643	58.9345	113	0.480241	-1.06	0.000699	0.0358	138099	3UTR	27377678	27378039	AT1G72730.1	AT1G72730
35946	Chr1	-	27384925	86	0	0	0	22.5313	31.6428	16.073	11.7	Inf	Inf	5.89e-07	7.55e-05	671338	intergenic.igt	27384925	27385082	AT1G72760.igt	AT1G72760.igt
36028	Chr1	-	27508543	90	0	0	1.14264	21.6301	27.2275	25.0025	12.5	64.6398	6.01	2.09e-06	0.000236	657930	3UTR	27508387	27508724	AT1G73165.1	AT1G73165
36075	Chr1	-	27547273	1934	101.878	127.468	177.109	537.146	484.945	287.529	286	3.22205	1.69	5.58e-05	0.00416	139204	3UTR	27547154	27547409	AT1G73260.1	AT1G73260
36131	Chr1	-	27590815	10376	255.908	214.967	250.238	2475.74	3249.64	2307.37	1460	11.1394	3.48	1.94e-27	3.5e-24	139671	3UTR	27590690	27591078	AT1G73390.4	AT1G73390
36144	Chr1	-	27595366	45	0	0	0	5.40751	13.2458	18.7519	6.23	Inf	Inf	0.000555	0.0295	671374	intergenic.pm	27595143	27597142	AT1G73445.igt	AT1G73445.igt
36164	Chr1	-	27639221	889	61.8546	55.0921	46.8483	214.498	251.671	148.229	130	3.75102	1.91	1.11e-07	1.66e-05	139986	3UTR	27638971	27639418	AT1G73500.1	AT1G73500
36170	Chr1	-	27645667	972	107.942	97.2214	86.8407	181.152	188.385	232.166	149	2.06059	1.04	0.000145	0.00938	140015	3UTR	27645538	27645879	AT1G73540.1	AT1G73540
36194	Chr1	-	27690432	6648	1186.15	1662.49	1319.75	708.384	855.828	917.056	1110	0.595258	-0.748	0.000241	0.0144	140326	3UTR	27690239	27690467	AT1G73655.1	AT1G73655
36203	Chr1	-	27704035	1831	124.922	139.351	150.829	444.317	384.865	402.719	275	2.96771	1.57	1.12e-11	3.53e-09	-3717	AMB	27703824	27704074	AT1G73680.x	AT1G73680
36345	Chr1	-	27851600	2877	730.127	692.432	612.456	248.746	273.011	402.719	493	0.454284	-1.14	5.22e-09	1.04e-06	141283	3UTR	27851368	27851748	AT1G74070.1	AT1G74070
36572	Chr1	-	28115908	2220	189.202	202.004	204.533	492.084	476.85	450.045	336	2.38188	1.25	6.53e-09	1.27e-06	142584	3UTR	28115788	28116200	AT1G74840.2	AT1G74840
36611	Chr1	-	28148580	1289	139.476	132.869	76.557	213.597	342.184	251.811	193	2.31466	1.21	0.000226	0.0137	142873	3UTR	28148455	28148918	AT1G74950.1	AT1G74950
36708	Chr1	-	28250092	3646	848.985	1125.61	891.26	336.167	245.048	373.252	637	0.333048	-1.59	3.61e-13	1.42e-10	143506	3UTR	28249955	28250254	AT1G75270.1	AT1G75270
36735	Chr1	-	28276425	3109	375.979	293.825	345.078	588.518	721.162	528.624	476	1.81135	0.857	8.24e-06	0.000795	143712	3UTR	28276306	28276439	AT1G75370.1	AT1G75370
36774	Chr1	-	28337907	4733	1233.45	1556.62	1256.91	289.302	324.523	368.787	838	0.242801	-2.04	4.36e-26	6.92e-23	-3808	AMB	28337782	28338187	AT1G75500.x	AT1G75500
36834	Chr1	-	28422113	15886	3161.86	3286.08	2911.45	1861.09	1911.81	2702.06	2640	0.691814	-0.532	0.000924	0.0454	144293	3UTR	28421990	28422272	AT1G75690.1	AT1G75690
36869	Chr1	-	28484165	1524	160.094	146.912	153.114	269.474	353.958	305.388	231	2.01865	1.01	1.49e-05	0.00134	144595	3UTR	28484043	28484254	AT1G75860.1	AT1G75860
36944	Chr1	-	28553986	22929	4738.55	4862.15	4328.33	2614.53	2595.45	3844.13	3830	0.650018	-0.621	0.0002	0.0123	145050	3UTR	28553867	28554216	AT1G76100.1	AT1G76100
36946	Chr1	-	28555078	1229	294.719	304.627	211.389	124.373	162.629	142.871	207	0.530227	-0.915	0.000209	0.0128	145067	3UTR	28554922	28555286	AT1G76110.1	AT1G76110
36960	Chr1	-	28577969	2956	334.743	359.719	330.223	502.899	571.778	645.6	457	1.67884	0.747	0.000169	0.0107	145221	3UTR	28577822	28578210	AT1G76160.1	AT1G76160
37032	Chr1	-	28668729	61	0	2.16048	0	9.01252	20.6046	18.7519	8.42	22.3881	4.48	0.000772	0.0391	671528	intergenic.igt	28663711	28671690	AT1G76420.igt	AT1G76420.igt
37085	Chr1	-	28766802	538	21.831	7.56166	37.7072	188.362	120.684	95.5453	78.6	6.02969	2.59	1.01e-05	0.000948	146373	3UTR	28766687	28766908	AT1G76650.3	AT1G76650
37094	Chr1	-	28772811	3156	357.786	349.997	412.494	593.925	634.328	584.88	489	1.61847	0.695	0.000343	0.0194	146399	3UTR	28772480	28772889	AT1G76670.1	AT1G76670
37240	Chr1	-	28947756	2216	480.283	422.373	468.483	248.746	266.388	340.213	371	0.623822	-0.681	0.000994	0.0482	147192	3UTR	28947623	28947886	AT1G77030.1	AT1G77030
37258	Chr1	-	28977363	1099	276.527	212.807	253.666	132.484	121.42	125.012	187	0.509982	-0.971	0.000127	0.00838	147363	3UTR	28977237	28977426	AT1G77122.1	AT1G77122
37369	Chr1	-	29144014	475	107.942	130.709	99.4098	46.8651	57.3986	42.8614	80.9	0.435203	-1.2	0.00055	0.0293	148361	3UTR	29143907	29144190	AT1G77580.2	AT1G77580
37415	Chr1	-	29191872	3501	254.695	198.764	247.953	655.21	972.833	750.968	513	3.39174	1.76	2.61e-10	6.45e-08	148710	3UTR	29191714	29192187	AT1G77680.1	AT1G77680
37424	Chr1	-	29200918	159	32.7466	48.6107	51.4189	9.01252	19.8687	4.46473	27.7	0.251145	-1.99	0.000706	0.0361	148736	3UTR	29200821	29201231	AT1G77690.1	AT1G77690
37493	Chr1	-	29317900	123	35.1722	25.9257	52.5615	5.40751	7.35879	7.14357	22.3	0.175171	-2.51	0.000141	0.00915	149448	3UTR	29317779	29317964	AT1G77990.1	AT1G77990
37519	Chr1	-	29342436	444	92.1755	118.826	105.123	50.4701	31.6428	59.8274	76.3	0.449001	-1.16	0.000737	0.0375	671618	intergenic.igt	29325353	29349558	AT1G78060.igt	AT1G78060.igt
37572	Chr1	-	29422747	3904	369.915	337.034	340.507	878.721	863.923	750.075	590	2.37978	1.25	4.35e-11	1.23e-08	149872	3UTR	29422596	29422819	AT1G78210.1	AT1G78210
37623	Chr1	-	29484271	8645	2015.73	1648.44	1510.57	1266.26	1010.36	1211.73	1440	0.67411	-0.569	0.00091	0.0448	150131	3UTR	29484149	29484427	AT1G78370.1	AT1G78370
37644	Chr1	-	29511686	76	2.42567	1.08024	2.28528	25.2351	10.3023	25.8954	11.2	10.608	3.41	0.000955	0.0466	150231	3UTR	29511479	29511771	AT1G78440.1	AT1G78440
37651	Chr1	-	29518323	415	70.3445	120.987	115.407	37.8526	31.6428	52.6838	71.5	0.398318	-1.33	0.000185	0.0116	150249	3UTR	29518196	29518546	AT1G78460.1	AT1G78460
37702	Chr1	-	29569078	1050	69.1316	52.9316	27.4234	261.363	248.727	260.74	153	5.15652	2.37	1.64e-16	1.01e-13	150586	3UTR	29568910	29569225	AT1G78610.1	AT1G78610
37774	Chr1	-	29636954	890	84.8985	93.9807	89.126	193.769	203.839	145.55	135	2.02667	1.02	0.000299	0.0172	151106	3UTR	29636835	29637140	AT1G78830.1	AT1G78830
37778	Chr1	-	29641946	16606	1332.91	1451.84	1376.88	4379.18	3801.55	2619.01	2490	2.59508	1.38	9.49e-06	0.000897	151124	3UTR	29641806	29642071	AT1G78850.1	AT1G78850
37938	Chr1	-	29804734	4122	300.783	381.324	353.076	882.326	1058.93	708.999	614	2.56018	1.36	6.69e-08	1.06e-05	671686	intergenic.igt	29800784	29804734	AT1G79245.igt	AT1G79245.igt
37939	Chr1	-	29804735	1258	104.304	141.511	85.6981	265.869	283.314	255.383	189	2.42695	1.28	5.64e-07	7.27e-05	152495	pseudogenic_exon	29804735	29809514	AT1G79245.1	AT1G79245
38004	Chr1	-	29854055	257	9.70268	16.2036	22.8528	57.6801	61.078	59.8274	37.9	3.66261	1.87	0.000191	0.0119	152968	3UTR	29853918	29854139	AT1G79360.1	AT1G79360
38116	Chr1	-	29990380	501	29.1081	37.8083	31.994	136.089	130.251	76.7934	73.7	3.46913	1.79	6.83e-06	0.000677	154161	3UTR	29990216	29990439	AT1G79700.2	AT1G79700
38148	Chr1	-	30016902	3560	682.826	897.677	727.863	393.847	317.164	590.238	602	0.56371	-0.827	0.000812	0.0408	154312	3UTR	30016782	30016986	AT1G79790.1	AT1G79790
38188	Chr1	-	30052299	127	0	3.24071	12.5691	39.6551	37.5299	16.073	18.2	5.89876	2.56	0.000874	0.0433	154873	3UTR	30052177	30052523	AT1G79900.1	AT1G79900
38229	Chr1	-	30111589	1010	223.162	307.868	259.38	68.4952	107.438	82.1511	175	0.32652	-1.61	9.8e-10	2.2e-07	155600	3UTR	30111394	30111707	AT1G80050.1	AT1G80050
38244	Chr1	-	30141083	703	99.4525	18.364	29.7087	188.362	164.101	130.37	105	3.27288	1.71	7.2e-05	0.00518	155744	3UTR	30140841	30141249	AT1G80130.1	AT1G80130
38277	Chr1	-	30183619	411	99.4525	93.9807	133.689	33.3463	35.3222	35.7179	71.9	0.319105	-1.65	7.63e-06	0.000746	156070	3UTR	30183421	30183838	AT1G80280.1	AT1G80280
38338	Chr1	-	30258173	4303	856.262	890.116	965.532	469.552	553.381	584.88	720	0.592871	-0.754	3.55e-05	0.00284	156603	3UTR	30257956	30258271	AT1G80480.1	AT1G80480
38632	Chr2	+	223408	2200	218.31	251.695	262.808	418.181	521.003	343.784	336	1.75074	0.808	0.000453	0.0247	159079	3UTR	223188	223538	AT2G01490.1	AT2G01490
38633	Chr2	+	223798	305	18.1925	20.5245	31.994	66.6927	79.475	54.4697	45.2	2.83743	1.5	0.000814	0.0409	671799	intergenic.igt	223539	233924	AT2G01490.igt	AT2G01490.igt
38644	Chr2	+	237132	10025	1868.98	2722.2	1929.92	1231.11	1014.78	1366.21	1690	0.553909	-0.852	0.000619	0.0323	159112	3UTR	236882	237267	AT2G01520.1	AT2G01520
38666	Chr2	+	267450	4417	870.816	1065.11	796.421	528.134	501.134	668.817	738	0.621474	-0.686	0.000226	0.0137	159187	3UTR	267380	267918	AT2G01590.1	AT2G01590
38836	Chr2	+	520653	131	40.0236	27.0059	50.2762	8.11127	8.09467	8.03652	23.6	0.20666	-2.27	0.00032	0.0183	671830	intergenic.igt	509546	521283	AT2G02070.igt	AT2G02070.igt
38847	Chr2	+	529064	11909	2406.27	3049.51	2719.49	1067.08	1537.99	1292.99	2010	0.476811	-1.07	4.01e-10	9.63e-08	160360	3UTR	528886	529228	AT2G02100.1	AT2G02100
38854	Chr2	+	540620	6847	1343.82	1619.28	1180.35	874.215	888.207	919.735	1140	0.647325	-0.627	0.000203	0.0125	160387	3UTR	540408	540754	AT2G02130.1	AT2G02130
38883	Chr2	+	631095	2159	240.141	173.918	215.959	510.109	472.435	359.857	329	2.13073	1.09	7.11e-07	8.99e-05	-4273	AMB	630590	631234	AT2G02390.x	AT2G02390
39038	Chr2	+	874797	621	41.2364	82.0981	23.9955	123.472	154.535	127.691	92.2	2.75367	1.46	1.35e-05	0.00122	162010	3UTR	874668	874931	AT2G02990.1	AT2G02990
39380	Chr2	+	1519305	8388	488.773	408.33	414.779	2158.5	2185.56	1677.85	1220	4.59028	2.2	5.9e-26	9.08e-23	164669	3UTR	1519179	1519427	AT2G04350.2	AT2G04350
39437	Chr2	+	1596350	2448	244.993	229.01	306.228	489.38	443.735	553.627	378	1.90552	0.93	8.61e-06	0.000828	165011	3UTR	1596130	1596469	AT2G04570.1	AT2G04570
39464	Chr2	+	1678418	2237	493.624	534.718	559.894	216.301	227.387	264.312	383	0.445777	-1.17	1.65e-08	2.95e-06	165265	3UTR	1678253	1678575	AT2G04780.1	AT2G04780
39587	Chr2	+	1994103	322105	63384	73400	60346.3	39462.2	49965.5	33394.4	53300	0.62305	-0.683	0.000104	0.00711	166229	3UTR	1993957	1994286	AT2G05440.5	AT2G05440
39611	Chr2	+	2027100	73322	5746.41	6128.19	6251.39	18542.4	14920	14814.9	11100	2.66342	1.41	2.89e-17	1.9e-14	166364	3UTR	2026883	2027219	AT2G05520.1	AT2G05520
39668	Chr2	+	2201484	3392	688.891	714.037	694.726	388.44	441.528	467.904	566	0.618725	-0.693	0.000261	0.0154	166794	3UTR	2201294	2201606	AT2G05790.1	AT2G05790
39821	Chr2	+	2978820	313	57.0033	84.2585	103.98	27.0376	18.397	37.5037	54.7	0.338189	-1.56	0.0001	0.0069	168178	3UTR	2978693	2978940	AT2G07170.1	AT2G07170
39834	Chr2	+	3046720	1944	417.215	432.095	415.921	192.868	223.707	283.957	328	0.553679	-0.853	6.23e-05	0.00457	168406	3UTR	3046607	3046863	AT2G07340.2	AT2G07340
40669	Chr2	+	4482849	856	208.608	209.566	169.111	91.0265	62.5498	139.3	147	0.498695	-1	0.000159	0.0101	672349	intergenic.pm	4482720	4484719	AT2G11235.igt	AT2G11235.igt
41052	Chr2	+	6273085	795	169.797	180.4	231.956	70.2977	80.2109	87.5087	137	0.408857	-1.29	4.97e-06	0.000506	173831	3UTR	6272983	6273203	AT2G14660.1	AT2G14660
41126	Chr2	+	6400977	15022	2623.36	2984.7	3233.68	1852.07	2095.05	2110.93	2480	0.685165	-0.545	0.000632	0.0329	174396	3UTR	6400756	6401102	AT2G14890.1	AT2G14890
41191	Chr2	+	6543892	3401	715.573	1100.76	1061.51	217.202	234.746	270.563	600	0.251059	-1.99	1.48e-10	3.84e-08	174655	3UTR	6543782	6544067	AT2G15090.1	AT2G15090
41344	Chr2	+	6947760	10253	633.1	688.111	637.594	1944	3323.23	1663.56	1480	3.53827	1.82	0.000433	0.0237	175660	3UTR	6947587	6947808	AT2G15960.1	AT2G15960
41345	Chr2	+	6947815	301	4.85134	14.0431	11.4264	76.6064	86.8338	63.3992	42.9	7.4813	2.9	9.6e-09	1.81e-06	672646	intergenic.igt	6947809	6948040	AT2G15960.igt	AT2G15960.igt
41349	Chr2	+	6951122	76089	3934.44	4046.57	4848.23	20621.6	17503.6	16241.8	11200	4.23774	2.08	1.43e-30	3.37e-27	175687	3UTR	6951061	6951312	AT2G15970.2	AT2G15970
41450	Chr2	+	7201563	8992	1668.86	1841.81	1812.23	1194.16	1353.28	1036.71	1480	0.673346	-0.571	0.000702	0.0359	176533	3UTR	7201384	7201694	AT2G16600.1	AT2G16600
41459	Chr2	+	7211007	2305	204.969	144.752	202.248	563.283	479.793	489.335	347	2.77626	1.47	6.75e-12	2.2e-09	176562	3UTR	7210873	7211157	AT2G16630.1	AT2G16630
41470	Chr2	+	7245741	1393	81.26	141.511	135.974	310.031	359.109	217.879	208	2.47256	1.31	7.45e-05	0.00532	176645	3UTR	7245468	7245813	AT2G16700.2	AT2G16700
41517	Chr2	+	7303306	727	143.115	238.733	157.685	45.0626	87.5697	72.3287	124	0.379887	-1.4	0.000377	0.021	176888	3UTR	7303181	7303557	AT2G16850.1	AT2G16850
41701	Chr2	+	7573711	569	48.5134	29.1664	54.8468	116.262	103.023	165.195	86.2	2.90115	1.54	2.26e-05	0.00193	178373	3UTR	7573546	7573919	AT2G17440.1	AT2G17440
41753	Chr2	+	7673713	109	0	0	3.42792	36.0501	41.2093	8.92946	14.9	25.1431	4.65	0.000378	0.0211	179065	3UTR	7673569	7673832	AT2G17660.1	AT2G17660
41770	Chr2	+	7680281	226	0	0	0	95.5327	58.1345	36.6108	31.7	Inf	Inf	2.21e-09	4.66e-07	179087	3UTR	7680120	7680498	AT2G17680.1	AT2G17680
41802	Chr2	+	7716399	458	50.9391	17.2838	28.566	98.2365	108.174	106.261	68.2	3.23045	1.69	6.13e-06	0.000614	179294	3UTR	7716270	7716584	AT2G17760.1	AT2G17760
41894	Chr2	+	7867767	641	59.4289	66.9747	55.9894	139.694	140.553	120.548	97.2	2.19742	1.14	0.000427	0.0234	180006	3UTR	7867318	7867886	AT2G18090.1	AT2G18090
41930	Chr2	+	7936722	1296	145.54	70.2154	134.832	296.512	263.445	273.242	197	2.37658	1.25	4.87e-07	6.37e-05	180274	3UTR	7936465	7936841	AT2G18240.2	AT2G18240
41960	Chr2	+	7971131	90	0	0	0	27.9388	28.6993	17.8589	12.4	Inf	Inf	2.65e-07	3.65e-05	180475	3UTR	7971026	7971181	AT2G18340.2	AT2G18340
42026	Chr2	+	8095787	130	3.63851	2.16048	10.2838	32.4451	34.5863	29.4672	18.8	6.00013	2.58	0.000402	0.0222	180883	3UTR	8094453	8095849	AT2G18670.1	AT2G18670
42028	Chr2	+	8098806	1234	70.3445	139.351	123.405	302.821	261.237	221.451	186	2.35817	1.24	1.83e-06	0.00021	180904	3UTR	8098619	8098947	AT2G18690.2	AT2G18690
42035	Chr2	+	8112011	2774	138.263	164.196	124.548	584.913	888.207	484.87	397	4.58538	2.2	2.64e-06	0.000292	180914	3UTR	8111800	8112130	AT2G18700.1	AT2G18700
42089	Chr2	+	8146408	33	8.48985	9.72214	18.2823	0	0	0.892946	6.23	0.0244681	-5.35	0.00103	0.0496	658502	3UTR	8146266	8146603	AT2G18800.1	AT2G18800
42280	Chr2	+	8459476	2290	504.54	472.064	501.62	232.523	230.33	381.288	387	0.571052	-0.808	6.43e-05	0.00469	182502	3UTR	8459236	8459645	AT2G19520.1	AT2G19520
42331	Chr2	+	8504738	258	77.6215	56.1724	75.4143	13.5188	33.1146	14.2871	45	0.291196	-1.78	0.00015	0.00962	182839	3UTR	8504636	8504860	AT2G19690.2	AT2G19690
42349	Chr2	+	8516091	6289	1340.18	1337.33	1203.2	703.878	786.655	931.343	1050	0.624079	-0.68	7.7e-05	0.00547	182933	3UTR	8515807	8516258	AT2G19750.1	AT2G19750
42368	Chr2	+	8551857	4080	190.415	154.474	172.539	1095.02	1035.38	899.197	591	5.85512	2.55	4.29e-37	1.57e-33	183032	3UTR	8551499	8551978	AT2G19810.1	AT2G19810
42375	Chr2	+	8573984	799	83.6857	69.1352	60.56	160.423	191.329	156.266	120	2.3808	1.25	2.14e-05	0.00184	183126	3UTR	8573763	8574120	AT2G19860.2	AT2G19860
42403	Chr2	+	8647211	1954	426.918	425.614	407.923	225.313	275.955	201.806	327	0.557794	-0.842	0.000111	0.00754	183652	3UTR	8647091	8647311	AT2G20020.1	AT2G20020
42434	Chr2	+	8695041	2012	445.111	447.218	377.072	217.202	308.333	215.2	335	0.583532	-0.777	0.000375	0.021	183909	3UTR	8694838	8695204	AT2G20140.1	AT2G20140
42498	Chr2	+	8794403	1550	211.033	83.1783	132.546	352.39	339.24	295.565	236	2.31324	1.21	2.02e-06	0.000229	184521	3UTR	8794215	8794521	AT2G20370.1	AT2G20370
42515	Chr2	+	8815215	5805	1409.31	1131.01	1179.21	666.025	729.992	743.824	977	0.575299	-0.798	6.16e-06	0.000617	184702	3UTR	8815072	8815373	AT2G20450.1	AT2G20450
42593	Chr2	+	8942690	1031	240.141	237.652	236.527	98.2365	71.3803	178.589	177	0.487465	-1.04	7.81e-05	0.00553	185514	3UTR	8942431	8942809	AT2G20750.1	AT2G20750
42627	Chr2	+	8987259	289	0	0	1.14264	50.4701	130.987	48.2191	38.5	201.004	7.65	3.19e-06	0.000342	185853	3UTR	8987064	8987383	AT2G20880.1	AT2G20880
42673	Chr2	+	9036663	285	72.7701	88.5795	76.557	16.2225	18.397	29.4672	50.3	0.269378	-1.89	1.04e-05	0.000975	186317	3UTR	9036440	9036756	AT2G21050.1	AT2G21050
42831	Chr2	+	9242441	320	19.4054	9.72214	6.85585	109.052	78.0032	55.3627	46.4	6.73693	2.75	9.6e-07	0.000118	187901	3UTR	9242151	9242560	AT2G21590.2	AT2G21590
42842	Chr2	+	9250195	7167	667.06	615.735	574.749	1564.57	1791.87	1226.02	1070	2.46694	1.3	1.24e-08	2.29e-06	187942	3UTR	9249987	9250376	AT2G21620.1	AT2G21620
42873	Chr2	+	9297839	1970	408.726	520.675	466.198	146.003	189.121	289.315	337	0.447434	-1.16	6.29e-07	8.02e-05	188198	3UTR	9297581	9297962	AT2G21790.1	AT2G21790
42922	Chr2	+	9388162	5111	651.293	527.156	551.896	1023.82	1147.24	810.795	785	1.72327	0.785	4.98e-05	0.00377	188756	3UTR	9387998	9388303	AT2G22080.1	AT2G22080
42932	Chr2	+	9403678	78	14.554	25.9257	33.1366	1.8025	0.735879	8.92946	14.2	0.155779	-2.68	0.000903	0.0445	188841	3UTR	9403545	9403928	AT2G22122.1	AT2G22122
43078	Chr2	+	9604776	325	71.5573	79.9376	108.551	26.1363	21.3405	34.8249	57.1	0.316489	-1.66	3.46e-05	0.00278	189806	3UTR	9604627	9604896	AT2G22610.2	AT2G22610
43128	Chr2	+	9697058	125	4.85134	6.48143	3.42792	34.2476	41.9451	15.1801	17.7	6.19028	2.63	0.000474	0.0257	658609	3UTR	9696910	9697247	AT2G22790.1	AT2G22790
43160	Chr2	+	9738299	325	18.1925	10.8024	33.1366	71.1989	79.475	75.0075	48	3.63232	1.86	2.9e-05	0.00239	190367	3UTR	9738078	9738418	AT2G22860.1	AT2G22860
43209	Chr2	+	9783249	535	103.091	155.554	125.691	41.4576	42.681	82.1511	91.8	0.432668	-1.21	0.000171	0.0108	190805	3UTR	9783089	9783289	AT2G22980.4	AT2G22980
43221	Chr2	+	9790079	14914	2964.17	3143.49	2976.58	1893.53	1911.81	2014.49	2480	0.640651	-0.642	5.46e-05	0.00408	190899	3UTR	9789999	9790251	AT2G22990.3	AT2G22990
43264	Chr2	+	9842575	39246	2943.55	2356	2817.75	8657.43	9433.97	8702.65	5820	3.30086	1.72	5.13e-28	9.87e-25	191323	3UTR	9842354	9842754	AT2G23120.1	AT2G23120
43306	Chr2	+	9926266	1087	73.983	95.0609	77.6996	292.907	265.652	164.302	162	2.92961	1.55	3.04e-05	0.00249	191554	3UTR	9926155	9926492	AT2G23320.1	AT2G23320
43357	Chr2	+	10026127	677	109.155	177.159	193.106	70.2977	56.6627	88.4017	116	0.449213	-1.15	0.00077	0.039	191930	3UTR	10026059	10026353	AT2G23540.1	AT2G23540
43396	Chr2	+	10072936	89	15.7669	45.37	27.4234	0.901252	2.20764	5.35768	16.2	0.0956024	-3.39	0.000208	0.0128	192140	3UTR	10072789	10073246	AT2G23690.1	AT2G23690
43461	Chr2	+	10231555	1240	257.121	299.226	237.669	116.262	148.648	189.305	208	0.572046	-0.806	0.00084	0.0419	192804	3UTR	10231391	10231683	AT2G24060.1	AT2G24060
43469	Chr2	+	10246919	345	16.9797	24.8455	37.7072	62.1864	82.4185	83.937	51.3	2.87357	1.52	0.000379	0.0211	192869	3UTR	10246716	10247039	AT2G24100.1	AT2G24100
43557	Chr2	+	10383263	1991	253.483	189.042	258.237	412.774	407.677	329.497	308	1.641	0.715	0.000823	0.0412	193654	3UTR	10383151	10383520	AT2G24420.2	AT2G24420
43591	Chr2	+	10427576	2455	200.118	195.523	197.677	532.64	542.343	542.911	369	2.72686	1.45	8.34e-12	2.68e-09	193846	3UTR	10427533	10427714	AT2G24540.1	AT2G24540
43639	Chr2	+	10560084	1129	272.888	360.799	293.659	120.768	76.5315	66.971	199	0.284975	-1.81	5.06e-13	1.94e-10	194332	3UTR	10559950	10560295	AT2G24762.1	AT2G24762
43652	Chr2	+	10576939	5257	720.424	615.735	633.023	898.549	1019.93	1032.25	820	1.49845	0.583	0.000898	0.0443	194431	3UTR	10576830	10577058	AT2G24820.1	AT2G24820
43704	Chr2	+	10663083	2588	539.712	687.031	891.26	183.855	155.271	278.599	456	0.291655	-1.78	5.6e-07	7.23e-05	194772	3UTR	10662931	10663223	AT2G25060.1	AT2G25060
43712	Chr2	+	10685981	4057	893.86	937.646	697.011	473.157	523.946	540.233	678	0.607999	-0.718	9.34e-05	0.00648	194884	3UTR	10685839	10686205	AT2G25110.1	AT2G25110
43806	Chr2	+	10862276	4843	510.604	529.316	620.454	898.549	949.285	984.027	749	1.70555	0.77	2.13e-05	0.00183	195670	3UTR	10861994	10862477	AT2G25520.1	AT2G25520
43840	Chr2	+	10907220	5438	213.459	189.042	177.109	1390.63	1651.31	1022.42	774	7.01225	2.81	2.74e-14	1.27e-11	195934	3UTR	10907100	10907399	AT2G25625.2	AT2G25625
43956	Chr2	+	11137397	554	10.9155	11.8826	1.14264	202.782	128.779	118.762	79	18.8099	4.23	2.14e-12	7.53e-10	197296	3UTR	11137218	11137516	AT2G26150.2	AT2G26150
44073	Chr2	+	11280825	53	10.9155	23.7652	21.7102	0	1.47176	0.892946	9.79	0.0419341	-4.58	0.000111	0.00752	198208	3UTR	11280718	11281060	AT2G26520.1	AT2G26520
44107	Chr2	+	11318443	1614	169.797	158.795	162.255	370.415	367.94	244.667	246	2.00271	1	6.01e-05	0.00442	198472	3UTR	11318216	11318603	AT2G26600.2	AT2G26600
44154	Chr2	+	11365918	697	134.625	146.912	225.1	70.2977	57.3986	86.6158	120	0.423009	-1.24	0.000627	0.0327	198640	3UTR	11365790	11366085	AT2G26695.1	AT2G26695
44287	Chr2	+	11607163	758	23.0439	56.1724	60.56	200.979	179.555	149.122	112	3.78931	1.92	1.61e-09	3.48e-07	-5235	AMB	11607026	11608570	AT2G27150.x	AT2G27150
44367	Chr2	+	11774683	533	50.9391	31.3269	44.563	111.755	106.703	137.514	80.5	2.8067	1.49	2.25e-05	0.00192	201184	3UTR	11774510	11774801	AT2G27550.1	AT2G27550
44386	Chr2	+	11817812	50237	9822.76	9608.71	10235.8	6361.94	7560.43	6207.76	8300	0.67853	-0.56	0.000343	0.0194	201452	3UTR	11817671	11817987	AT2G27710.4	AT2G27710
44425	Chr2	+	11863885	1499	317.763	303.547	348.506	175.744	175.875	193.769	253	0.562364	-0.83	0.000291	0.0168	201755	3UTR	11863708	11864004	AT2G27840.2	AT2G27840
44452	Chr2	+	11929331	13981	2873.21	2959.85	3168.54	1232.01	1724.9	2132.36	2350	0.565374	-0.823	1.95e-06	0.000221	202174	3UTR	11929185	11929509	AT2G28000.1	AT2G28000
44580	Chr2	+	12099611	820	82.4728	83.1783	58.2747	201.881	183.97	133.942	124	2.32127	1.21	3.49e-05	0.00281	202955	3UTR	12099425	12099764	AT2G28320.1	AT2G28320
44688	Chr2	+	12297065	278	75.1958	59.4131	77.6996	31.5438	20.6046	26.7884	48.5	0.371803	-1.43	0.000881	0.0436	203786	3UTR	12296945	12297237	AT2G28660.1	AT2G28660
44781	Chr2	+	12496484	95	0	0	0	38.7538	36.0581	2.67884	12.9	Inf	Inf	0.000647	0.0335	673395	intergenic.igt	12489639	12521341	AT2G29070.igt	AT2G29070.igt
44805	Chr2	+	12543790	2972	642.803	653.544	700.439	258.659	309.069	461.653	504	0.51552	-0.956	7.2e-07	9.09e-05	204753	3UTR	12543703	12543955	AT2G29180.1	AT2G29180
44831	Chr2	+	12586314	107	23.0439	47.5305	31.994	0.901252	6.62292	5.35768	19.2	0.125593	-2.99	4.2e-05	0.00325	204904	pseudogenic_exon	12585889	12586330	AT2G29280.1	AT2G29280
44835	Chr2	+	12587762	3516	705.87	905.239	893.546	337.97	403.998	348.249	599	0.435276	-1.2	2.44e-10	6.04e-08	204921	3UTR	12587685	12587862	AT2G29290.1	AT2G29290
44843	Chr2	+	12589540	1042	41.2364	87.4992	36.5645	305.525	249.463	193.769	152	4.52968	2.18	5.01e-09	9.96e-07	-5338	AMB	12589340	12589643	AT2G29300.x	AT2G29300
44847	Chr2	+	12591336	2769	556.692	556.322	622.74	332.562	321.579	396.468	464	0.605276	-0.724	0.000208	0.0127	204997	3UTR	12591261	12591449	AT2G29310.2	AT2G29310
44853	Chr2	+	12593433	942	175.861	274.38	231.956	84.7177	80.9467	121.441	162	0.420853	-1.25	1.07e-05	0.000999	205012	3UTR	12593378	12593806	AT2G29320.1	AT2G29320
44879	Chr2	+	12607547	98	6.06418	0	0	31.5438	16.1893	32.1461	14.3	13.1723	3.72	5.23e-05	0.00393	205140	3UTR	12607364	12607738	AT2G29370.1	AT2G29370
44887	Chr2	+	12610275	110	0	0	0	38.7538	33.1146	19.6448	15.3	Inf	Inf	8.74e-09	1.66e-06	205151	3UTR	12610125	12610287	AT2G29380.1	AT2G29380
44888	Chr2	+	12610304	463	0	0	0	177.547	119.948	91.9735	64.9	Inf	Inf	4.88e-18	3.51e-15	673412	intergenic.igt	12610288	12614563	AT2G29380.igt	AT2G29380.igt
44918	Chr2	+	12638016	1184	221.949	292.744	241.097	120.768	132.458	183.054	199	0.57725	-0.793	0.00104	0.0498	205353	3UTR	12637839	12638138	AT2G29510.1	AT2G29510
44977	Chr2	+	12708356	434	33.9594	22.685	39.9924	95.5327	107.438	87.5087	64.5	3.00589	1.59	3.56e-05	0.00285	205950	3UTR	12708172	12708487	AT2G29740.1	AT2G29740
45028	Chr2	+	12809337	160	41.2364	74.5364	45.7057	0	1.47176	13.3942	29.4	0.0920615	-3.44	7.73e-08	1.2e-05	206488	3UTR	12809227	12809506	AT2G30010.1	AT2G30010
45037	Chr2	+	12823064	1005	32.7466	58.3328	124.548	182.053	253.878	239.31	148	3.13152	1.65	4.56e-06	0.000468	206508	CDS	12821747	12823138	AT2G30040.1	AT2G30040
45078	Chr2	+	12873805	3500	218.31	208.486	278.804	702.076	1033.17	625.062	511	3.34511	1.74	2.75e-06	0.000302	206666	3UTR	12873692	12873940	AT2G30140.1	AT2G30140
45141	Chr2	+	13017707	76	0	0	0	9.01252	27.2275	25.8954	10.4	Inf	Inf	3.13e-06	0.000337	725952	intron	13017570	13018564	AT2G30560.1	AT2G30560
45184	Chr2	+	13108387	605	174.648	187.961	105.123	45.0626	47.8322	71.4357	105	0.351334	-1.51	8.47e-05	0.00596	-5425	AMB	13108228	13108983	AT2G30766.x	AT2G30766
45225	Chr2	+	13142571	15287	1935.69	1875.29	1836.22	2914.65	2844.17	2901.18	2380	1.5335	0.617	0.00012	0.00797	208316	3UTR	13142393	13142733	AT2G30870.1	AT2G30870
45342	Chr2	+	13331779	413	100.665	87.4992	117.692	36.9513	54.4551	27.6813	70.8	0.389358	-1.36	0.000296	0.0171	209399	3UTR	13331545	13331950	AT2G31270.1	AT2G31270
45378	Chr2	+	13370979	1468	111.581	145.832	106.266	351.488	384.129	210.735	218	2.60217	1.38	0.000226	0.0137	209697	3UTR	13370803	13371113	AT2G31350.2	AT2G31350
45417	Chr2	+	13437530	682	88.537	63.734	50.2762	121.669	162.629	133.942	103	2.0649	1.05	0.00065	0.0337	-5482	AMB	13437423	13437534	AT2G31560.x	AT2G31560
45430	Chr2	+	13446723	326	21.831	30.2467	22.8528	81.1127	80.9467	53.5768	48.4	2.87782	1.52	0.00052	0.0279	210176	exon	13446266	13446727	AT2G31585.2	AT2G31585
45468	Chr2	+	13520258	4620	1140.07	1000.3	930.11	476.762	428.282	740.252	786	0.535844	-0.9	2.37e-05	0.00201	210507	3UTR	13520168	13520484	AT2G31790.1	AT2G31790
45511	Chr2	+	13581120	593	12.1284	14.0431	17.1396	138.793	225.915	83.937	82	10.3587	3.37	4.59e-05	0.00351	210970	3UTR	13580963	13581232	AT2G31940.1	AT2G31940
45518	Chr2	+	13582125	541	20.6182	24.8455	49.1336	143.299	114.061	128.584	80.1	4.07987	2.03	2.64e-08	4.51e-06	210977	3UTR	13581979	13582246	AT2G31945.1	AT2G31945
45585	Chr2	+	13660725	12527	1016.36	1210.95	1059.23	2480.25	2848.59	2694.91	1890	2.4414	1.29	5.89e-15	2.94e-12	211664	3UTR	13660532	13660884	AT2G32150.1	AT2G32150
45605	Chr2	+	13675285	999	31.5337	21.6048	52.5615	378.526	147.176	256.276	148	7.39809	2.89	8.57e-05	0.006	211894	3UTR	13675093	13675406	AT2G32190.1	AT2G32190
45609	Chr2	+	13678720	778	25.4695	31.3269	10.2838	302.821	164.101	142.871	113	9.09051	3.18	1.45e-05	0.0013	211924	3UTR	13678555	13678950	AT2G32210.1	AT2G32210
45699	Chr2	+	13812330	167	40.0236	59.4131	41.1351	10.815	16.9252	7.14357	29.2	0.248157	-2.01	0.000379	0.0211	726873	intron	13812271	13812369	AT2G32530.1	AT2G32530
45735	Chr2	+	13852079	1749	352.935	391.046	372.501	176.645	233.274	229.487	293	0.572697	-0.804	0.000286	0.0166	213080	3UTR	13851967	13852200	AT2G32650.2	AT2G32650
45775	Chr2	+	13919111	2388	124.922	97.2214	127.976	510.109	721.898	478.619	343	4.88584	2.29	2.7e-11	8.03e-09	213632	3UTR	13919034	13919299	AT2G32800.1	AT2G32800
45850	Chr2	+	14067460	1860	519.094	383.484	386.213	142.398	211.933	261.633	317	0.47794	-1.07	7.18e-05	0.00516	214497	3UTR	14067315	14067587	AT2G33180.1	AT2G33180
45916	Chr2	+	14165035	3989	783.492	784.252	888.975	374.921	541.607	613.454	664	0.622775	-0.683	0.000236	0.0142	215179	3UTR	14164730	14165162	AT2G33430.1	AT2G33430
46013	Chr2	+	14255934	1564	154.03	160.955	141.688	355.995	317.9	300.923	239	2.13461	1.09	3.7e-06	0.00039	215752	3UTR	14255785	14256113	AT2G33700.1	AT2G33700
46104	Chr2	+	14439513	357	65.4931	82.0981	117.692	44.1614	31.6428	28.5743	61.6	0.39346	-1.35	0.000562	0.0298	216695	3UTR	14439408	14439636	AT2G34190.1	AT2G34190
46123	Chr2	+	14468526	590	166.158	137.19	105.123	54.0751	82.4185	55.3627	100	0.469693	-1.09	0.000814	0.0409	216914	3UTR	14468417	14468651	AT2G34260.2	AT2G34260
46203	Chr2	+	14576483	354	13.3412	5.40119	13.7117	97.3352	98.6078	75.0075	50.6	8.34874	3.06	7.5e-11	2.04e-08	217639	3UTR	14576340	14576637	AT2G34610.1	AT2G34610
46271	Chr2	+	14687149	8512	713.147	531.477	239.955	1734.91	2513.03	1680.52	1240	3.99336	2	5.24e-08	8.51e-06	218232	3UTR	14686915	14687182	AT2G34810.1	AT2G34810
46418	Chr2	+	14893993	231	55.7904	77.7771	65.1306	19.8276	20.6046	5.35768	40.7	0.230449	-2.12	1.27e-05	0.00116	219493	3UTR	14893959	14894113	AT2G35380.2	AT2G35380
46422	Chr2	+	14899728	4491	855.049	934.406	980.386	490.281	584.288	647.386	749	0.62168	-0.686	0.000144	0.00933	219566	3UTR	14899591	14899870	AT2G35410.1	AT2G35410
46509	Chr2	+	15033307	761	32.7466	61.5735	45.7057	168.534	211.933	144.657	111	3.7502	1.91	1.63e-09	3.52e-07	220385	3UTR	15033095	15033427	AT2G35760.1	AT2G35760
46539	Chr2	+	15056006	10560	1375.36	1070.52	1099.22	2228.8	2284.17	1693.03	1630	1.75059	0.808	1.9e-05	0.00166	-5780	AMB	15055777	15057546	AT2G35840.x	AT2G35840
46566	Chr2	+	15106063	152	1.21284	1.08024	5.71321	35.1488	47.0963	37.5037	21.3	14.9569	3.9	3.5e-07	4.71e-05	220762	3UTR	15105854	15106208	AT2G35950.1	AT2G35950
46622	Chr2	+	15166465	68082	12949.4	16025.3	13707.1	9293.71	9444.28	6632.81	11300	0.594416	-0.75	9.46e-06	0.000896	221112	3UTR	15166236	15166585	AT2G36120.1	AT2G36120
46644	Chr2	+	15193627	1539	66.706	122.067	106.266	419.984	380.45	263.419	226	3.60581	1.85	4.36e-08	7.16e-06	221309	3UTR	15193348	15193818	AT2G36220.1	AT2G36220
46717	Chr2	+	15270081	3110	349.297	398.608	310.798	613.753	606.365	603.632	480	1.72263	0.785	7.04e-05	0.00508	221897	3UTR	15269941	15270212	AT2G36390.1	AT2G36390
46742	Chr2	+	15289047	1967	106.73	214.967	131.404	464.145	487.152	346.463	292	2.86418	1.52	8.9e-08	1.37e-05	658960	3UTR	15288991	15289328	AT2G36420.1	AT2G36420
46765	Chr2	+	15337932	402	124.922	92.9004	94.8392	33.3463	39.0016	35.7179	70.1	0.345632	-1.53	4.2e-05	0.00325	222197	3UTR	15337726	15338047	AT2G36570.1	AT2G36570
46779	Chr2	+	15361329	311	12.1284	20.5245	28.566	81.1127	66.2292	68.7569	46.2	3.52993	1.82	7.48e-05	0.00533	222335	3UTR	15361195	15361448	AT2G36650.1	AT2G36650
46791	Chr2	+	15382009	194	70.3445	44.2897	53.7041	16.2225	10.3023	14.2871	34.9	0.24244	-2.04	7.14e-05	0.00514	658970	3UTR	15381988	15382325	AT2G36690.1	AT2G36690
46818	Chr2	+	15446465	38733	2850.16	3504.29	3069.13	7101.87	10086.7	7916.86	5750	2.6641	1.41	1.73e-09	3.72e-07	222792	3UTR	15446337	15446694	AT2G36830.1	AT2G36830
46896	Chr2	+	15619073	3749	253.483	190.122	166.826	538.949	1290	774.184	536	4.26442	2.09	0.000876	0.0434	223831	3UTR	15618938	15619275	AT2G37180.1	AT2G37180
46947	Chr2	+	15688004	102	33.9594	32.4071	29.7087	6.30877	5.15116	3.57179	18.5	0.156458	-2.68	0.000229	0.0139	224296	3UTR	15687794	15688123	AT2G37380.1	AT2G37380
46979	Chr2	+	15737367	3952	802.897	845.826	782.709	410.971	527.626	579.522	658	0.624372	-0.68	0.000241	0.0145	224510	3UTR	15737249	15737488	AT2G37470.1	AT2G37470
47038	Chr2	+	15831519	1041	44.8749	116.666	73.129	294.709	177.347	235.738	157	3.01613	1.59	5.65e-05	0.00421	225077	3UTR	15831266	15831678	AT2G37750.1	AT2G37750
47042	Chr2	+	15833921	2958	269.249	227.93	217.102	674.137	660.82	615.24	444	2.73029	1.45	7.74e-13	2.91e-10	225096	3UTR	15833743	15833986	AT2G37760.1	AT2G37760
47097	Chr2	+	15891844	4501	368.702	342.435	391.926	1113.95	1127.37	686.676	672	2.65442	1.41	1.16e-05	0.00107	225531	3UTR	15891705	15891963	AT2G37970.1	AT2G37970
47149	Chr2	+	15977095	395	100.665	104.783	122.263	38.7538	27.9634	24.1096	69.8	0.277155	-1.85	7.25e-07	9.14e-05	225899	3UTR	15976793	15977300	AT2G38120.1	AT2G38120
47179	Chr2	+	16019653	497	12.1284	11.8826	19.4249	138.793	136.874	106.261	70.9	8.79289	3.14	2.01e-14	9.49e-12	658998	3UTR	16019501	16019838	AT2G38250.1	AT2G38250
47181	Chr2	+	16019887	53	0	0	1.14264	15.3213	19.1329	8.03652	7.27	37.1864	5.22	0.000804	0.0405	673899	intergenic.igt	16019839	16048062	AT2G38250.igt	AT2G38250.igt
47196	Chr2	+	16051007	685	156.456	302.467	206.818	28.8401	36.0581	12.5012	124	0.116261	-3.1	4.35e-08	7.16e-06	226456	3UTR	16050875	16051288	AT2G38310.1	AT2G38310
47209	Chr2	+	16067435	2336	528.796	552.001	497.049	256.857	212.669	339.32	398	0.512626	-0.964	1.56e-06	0.000182	226505	3UTR	16067319	16067557	AT2G38330.1	AT2G38330
47215	Chr2	+	16078423	4232	901.137	765.888	1011.24	461.441	476.114	657.208	712	0.595447	-0.748	0.000131	0.00863	226555	3UTR	16078315	16078703	AT2G38380.1	AT2G38380
47225	Chr2	+	16086159	1550	82.4728	106.944	116.549	374.921	390.752	298.244	228	3.47724	1.8	2.1e-13	8.65e-11	226605	3UTR	16086116	16086279	AT2G38400.2	AT2G38400
47256	Chr2	+	16129147	7274	677.975	769.129	776.996	1720.49	1311.34	1457.29	1120	2.0184	1.01	6.56e-09	1.27e-06	226780	3UTR	16128949	16129278	AT2G38530.1	AT2G38530
47259	Chr2	+	16131108	73516	11241.8	9112.88	8280.72	14840	13026.5	12854.9	11600	1.42207	0.508	0.000769	0.039	226789	3UTR	16130894	16131294	AT2G38540.1	AT2G38540
47273	Chr2	+	16146957	91	33.9594	42.1293	20.5675	3.60501	0.735879	0.892946	17	0.054149	-4.21	6.47e-07	8.22e-05	659004	3UTR	16146858	16147195	AT2G38600.1	AT2G38600
47300	Chr2	+	16202614	879	83.6857	90.74	87.9834	173.04	192.8	174.125	134	2.05772	1.04	0.000247	0.0147	227380	3UTR	16202491	16202789	AT2G38760.1	AT2G38760
47319	Chr2	+	16223605	1562	83.6857	91.8202	65.1306	292.907	473.906	341.105	225	4.60412	2.2	3.79e-09	7.68e-07	227499	3UTR	16223394	16223782	AT2G38820.2	AT2G38820
47336	Chr2	+	16260229	305	104.304	72.3759	82.2702	29.7413	26.4917	9.82241	54.2	0.255089	-1.97	3.87e-06	0.000404	227877	3UTR	16260105	16260345	AT2G38940.1	AT2G38940
47387	Chr2	+	16305568	3571	187.99	168.517	170.254	1036.44	911.755	644.707	520	4.92236	2.3	1.96e-11	5.91e-09	228103	3UTR	16305337	16305749	AT2G39050.1	AT2G39050
47394	Chr2	+	16321678	125	0	7.56166	2.28528	35.1488	20.6046	43.7544	18.2	10.1055	3.34	3.63e-05	0.00289	228254	3UTR	16321569	16321805	AT2G39110.1	AT2G39110
47428	Chr2	+	16401524	1423	129.773	155.554	148.543	319.043	251.671	308.959	219	2.0275	1.02	3.25e-05	0.00264	228570	3UTR	16401409	16401791	AT2G39270.1	AT2G39270
47500	Chr2	+	16510116	797	27.8952	76.6969	53.7041	202.782	167.781	181.268	118	3.48606	1.8	7.93e-09	1.52e-06	229231	3UTR	16509742	16510318	AT2G39570.1	AT2G39570
47610	Chr2	+	16645378	462	98.2397	133.949	135.974	31.5438	30.1711	55.3627	80.9	0.318004	-1.65	1.59e-06	0.000185	230115	3UTR	16644951	16645497	AT2G39870.1	AT2G39870
47620	Chr2	+	16660373	1117	237.716	258.177	239.955	155.917	107.438	136.621	189	0.543558	-0.879	0.000335	0.0191	230181	3UTR	16660268	16660557	AT2G39900.1	AT2G39900
47702	Chr2	+	16769212	525	50.9391	35.6478	45.7057	100.94	132.458	105.368	78.5	2.56073	1.36	9.78e-05	0.00675	230740	3UTR	16769075	16769388	AT2G40130.2	AT2G40130
47708	Chr2	+	16774552	2634	171.01	195.523	215.959	650.704	621.818	496.478	392	3.03695	1.6	2.34e-14	1.1e-11	230757	3UTR	16774331	16774777	AT2G40140.2	AT2G40140
47832	Chr2	+	16915157	4662	1035.76	1004.62	948.392	448.824	676.273	563.449	780	0.564963	-0.824	7.6e-06	0.000744	231484	3UTR	16914989	16915297	AT2G40490.1	AT2G40490
47992	Chr2	+	17136809	1149	351.722	288.423	255.952	60.3839	79.475	172.339	201	0.348397	-1.52	4.25e-06	0.000441	232839	3UTR	17136619	17136972	AT2G41090.1	AT2G41090
47995	Chr2	+	17139610	2485	58.2161	142.591	65.1306	888.635	557.797	450.045	360	7.13127	2.83	2.17e-06	0.000244	232872	3UTR	17139407	17139727	AT2G41100.3	AT2G41100
48020	Chr2	+	17165885	513	43.6621	38.8886	45.7057	123.472	89.7773	126.798	78.1	2.65131	1.41	9.02e-05	0.00629	233030	3UTR	17165668	17166145	AT2G41180.1	AT2G41180
48028	Chr2	+	17173034	451	37.5979	36.7281	28.566	115.36	111.854	72.3287	67.1	2.91123	1.54	4.73e-05	0.00361	233070	3UTR	17172930	17173251	AT2G41200.1	AT2G41200
48031	Chr2	+	17176816	220	16.9797	11.8826	9.14113	62.1864	51.5116	42.8614	32.4	4.11961	2.04	0.000158	0.01	233091	3UTR	17176576	17176927	AT2G41210.1	AT2G41210
48053	Chr2	+	17210412	55	0	0	0	20.7288	21.3405	2.67884	7.46	Inf	Inf	0.000846	0.0422	233257	3UTR	17210212	17210543	AT2G41280.1	AT2G41280
48079	Chr2	+	17226045	986	103.091	120.987	66.2732	183.855	238.425	181.268	149	2.07869	1.06	0.000103	0.00705	-6169	AMB	17225873	17226693	AT2G41312.x	AT2G41312
48087	Chr2	+	17230562	104	43.6621	35.6478	17.1396	4.50626	8.09467	3.57179	18.8	0.167681	-2.58	0.000411	0.0227	233323	3UTR	17230443	17230602	AT2G41340.1	AT2G41340
48107	Chr2	+	17270538	16895	1369.29	1684.09	1700.25	3566.26	4078.98	2874.39	2550	2.21297	1.15	6.28e-08	1e-05	233459	3UTR	17270315	17270657	AT2G41430.2	AT2G41430
48150	Chr2	+	17362452	251	8.48985	10.8024	18.2823	80.2115	66.965	33.932	36.4	4.81998	2.27	0.000228	0.0138	-6190	AMB	17362319	17363908	AT2G41640.x	AT2G41640
48179	Chr2	+	17409953	1528	10.9155	37.8083	36.5645	572.295	339.976	316.996	219	14.4131	3.85	1.05e-09	2.36e-07	234529	3UTR	17409848	17410057	AT2G41730.1	AT2G41730
48210	Chr2	+	17477261	881	90.9627	28.0862	60.56	204.584	211.197	190.198	131	3.37388	1.75	1.38e-09	3.04e-07	234878	3UTR	17477077	17477343	AT2G41880.1	AT2G41880
48232	Chr2	+	17508534	399	110.368	93.9807	90.2687	63.9889	27.2275	30.3602	69.4	0.412659	-1.28	0.000417	0.0229	234923	3UTR	17508330	17508736	AT2G41940.1	AT2G41940
48239	Chr2	+	17514119	528	134.625	132.869	109.694	42.3589	61.078	60.7203	90.2	0.435214	-1.2	0.000317	0.0182	234993	3UTR	17514030	17514287	AT2G41950.1	AT2G41950
48283	Chr2	+	17593445	12377	2437.8	2402.45	2439.54	1453.72	1698.41	1863.58	2050	0.688991	-0.537	0.000939	0.046	235514	3UTR	17593306	17593620	AT2G42220.1	AT2G42220
48470	Chr2	+	17874843	1730	161.307	209.566	172.539	363.205	351.015	332.176	265	1.9256	0.945	3.84e-05	0.00302	237162	3UTR	17874821	17875056	AT2G42975.1	AT2G42975
48493	Chr2	+	17894625	8636	886.583	601.692	642.164	1918.77	2187.77	1503.72	1290	2.63338	1.4	1.82e-08	3.22e-06	237247	3UTR	17893702	17894753	AT2G43018.1	AT2G43018
48578	Chr2	+	18004049	3584	391.746	340.275	318.797	643.494	848.469	714.357	543	2.09962	1.07	1.71e-08	3.04e-06	238185	3UTR	18003855	18004203	AT2G43330.1	AT2G43330
48620	Chr2	+	18066635	843	73.983	35.6478	45.7057	180.25	205.31	205.378	124	3.80425	1.93	1.22e-10	3.21e-08	238762	3UTR	18066451	18066759	AT2G43500.2	AT2G43500
48638	Chr2	+	18071659	10925	2446.29	2380.84	2567.52	1029.23	1236.28	1459.97	1850	0.503807	-0.989	1.72e-09	3.7e-07	238798	3UTR	18071561	18071796	AT2G43535.1	AT2G43535
48641	Chr2	+	18072957	2908	406.3	294.905	234.241	578.604	640.215	520.588	446	1.85944	0.895	6.87e-06	0.00068	238805	3UTR	18072895	18073083	AT2G43540.1	AT2G43540
48772	Chr2	+	18228154	18643	1989.05	2311.71	2453.25	3726.68	3607.28	3285.15	2900	1.57227	0.653	4.19e-05	0.00325	239909	3UTR	18227989	18228271	AT2G44060.2	AT2G44060
48830	Chr2	+	18282679	2361	493.624	552.001	602.172	231.622	196.48	350.035	404	0.472228	-1.08	7.66e-08	1.2e-05	240336	3UTR	18282592	18282996	AT2G44210.1	AT2G44210
48953	Chr2	+	18426050	4783	443.898	409.41	337.079	1042.75	1025.82	1064.39	721	2.63188	1.4	4.14e-14	1.87e-11	241431	3UTR	18425674	18426180	AT2G44670.1	AT2G44670
49016	Chr2	+	18496255	305	2.42567	0	0	114.459	75.0597	66.078	43	105.372	6.72	1.91e-16	1.17e-13	241719	3UTR	18496121	18496392	AT2G44840.1	AT2G44840
49112	Chr2	+	18626997	15055	3850.75	5389.31	4279.19	800.312	734.408	1125.11	2700	0.196744	-2.35	2.07e-18	1.56e-15	242509	3UTR	18626782	18627117	AT2G45180.1	AT2G45180
49239	Chr2	+	18790953	946	89.7498	91.8202	55.9894	194.67	204.574	217.879	142	2.59777	1.38	1.02e-06	0.000124	243439	3UTR	18790789	18791072	AT2G45600.1	AT2G45600
49333	Chr2	+	18911870	53141	5765.82	6392.85	6041.14	10507.7	11065.4	9363.44	8190	1.69983	0.765	5.58e-07	7.21e-05	244266	3UTR	18911745	18912102	AT2G45960.3	AT2G45960
49373	Chr2	+	18954609	6516	952.076	752.926	683.3	1312.22	1336.36	1039.39	1010	1.54418	0.627	0.000408	0.0225	244628	3UTR	18954468	18954739	AT2G46100.1	AT2G46100
49413	Chr2	+	18984162	236	61.8546	61.5735	66.2732	26.1363	20.6046	11.6083	41.3	0.307585	-1.7	0.000302	0.0174	244847	3UTR	18984075	18984363	AT2G46225.1	AT2G46225
49482	Chr2	+	19057091	402	30.3209	28.0862	45.7057	60.3839	97.1361	100.01	60.3	2.47357	1.31	0.000851	0.0423	245381	3UTR	19056831	19057216	AT2G46420.1	AT2G46420
49639	Chr2	+	19205114	1456	174.648	146.912	125.691	344.278	274.483	277.706	224	2.00439	1	2.91e-05	0.0024	246139	3UTR	19204958	19205232	AT2G46735.1	AT2G46735
49665	Chr2	+	19239405	5391	553.053	599.532	484.48	1068.89	1251	955.453	819	2.00074	1	1.87e-08	3.29e-06	246262	3UTR	19239325	19239525	AT2G46800.2	AT2G46800
49682	Chr2	+	19248882	3454	254.695	206.325	190.821	765.163	1004.48	600.06	504	3.63539	1.86	1.46e-07	2.13e-05	246344	3UTR	19248718	19249029	AT2G46830.2	AT2G46830
49843	Chr2	+	19473915	5438	1251.65	1404.31	1166.64	515.516	437.848	819.725	933	0.463845	-1.11	1.53e-07	2.22e-05	247779	3UTR	19473903	19474434	AT2G47450.1	AT2G47450
49865	Chr2	+	19486557	260	6.06418	16.2036	1.14264	68.4952	73.5879	56.2556	37	8.47226	3.08	2.25e-08	3.89e-06	247901	3UTR	19486430	19486673	AT2G47485.1	AT2G47485
49940	Chr2	+	19559452	28228	2990.85	3160.78	3299.95	6350.22	5212.23	5196.05	4370	1.77309	0.826	1.56e-07	2.27e-05	248441	3UTR	19559267	19559583	AT2G47730.1	AT2G47730
49947	Chr2	+	19569399	15172	8.48985	5.40119	9.14113	3888	5343.96	3193.18	2070	539.469	9.08	1.98e-43	1.11e-39	248554	3UTR	19569292	19569627	AT2G47770.1	AT2G47770
49948	Chr2	+	19570992	2120	30.3209	17.2838	5.71321	461.441	782.976	444.687	290	31.6799	4.99	8.95e-14	3.87e-11	248563	3UTR	19570865	19571154	AT2G47780.1	AT2G47780
49955	Chr2	+	19580538	741	55.7904	83.1783	60.56	166.732	175.875	125.905	111	2.34809	1.23	6.15e-05	0.00451	248611	3UTR	19580384	19580719	AT2G47800.1	AT2G47800
50000	Chr2	+	19615659	1236	243.78	258.177	342.792	119.867	134.666	160.73	210	0.491581	-1.02	2.39e-05	0.00202	248888	3UTR	19615560	19615889	AT2G47910.1	AT2G47910
50009	Chr2	+	19624811	328	24.2567	5.40119	3.42792	69.3964	88.3055	91.9735	47.1	7.5463	2.92	9.48e-10	2.13e-07	249004	3UTR	19624667	19624929	AT2G47950.1	AT2G47950
50144	Chr2	-	148942	1862	402.661	475.305	415.921	185.658	176.611	250.025	318	0.47322	-1.08	4.22e-07	5.61e-05	158417	3UTR	148799	149191	AT2G01290.1	AT2G01290
50176	Chr2	-	180110	2152	624.61	582.248	501.62	143.299	165.573	245.56	377	0.324518	-1.62	1.14e-14	5.49e-12	158725	3UTR	179985	180477	AT2G01420.1	AT2G01420
50358	Chr2	-	464995	429	147.966	127.468	108.551	24.3338	20.6046	34.8249	77.3	0.207725	-2.27	5.19e-10	1.22e-07	160153	3UTR	464881	465196	AT2G01990.1	AT2G01990
50366	Chr2	-	474181	187	12.1284	3.24071	19.4249	45.0626	46.3604	39.2896	27.6	3.75676	1.91	0.000894	0.0442	160187	3UTR	474045	474374	AT2G02010.1	AT2G02010
50398	Chr2	-	553109	1867	180.713	224.689	217.102	354.192	409.149	331.283	286	1.75842	0.814	0.000236	0.0142	160445	3UTR	552990	553406	AT2G02160.1	AT2G02160
50528	Chr2	-	756283	54	0	0	0	14.42	13.2458	17.8589	7.59	Inf	Inf	0.000108	0.00733	674554	intergenic.igt	702918	758572	AT2G02710.igt	AT2G02710.igt
50540	Chr2	-	758696	3975	133.412	196.603	207.961	808.423	1152.39	926.878	571	5.36769	2.42	6.71e-18	4.7e-15	161358	3UTR	758577	758811	AT2G02710.3	AT2G02710
50665	Chr2	-	1006333	1641	334.743	380.244	343.935	228.017	161.158	214.307	277	0.569902	-0.811	0.000195	0.0121	162545	3UTR	1006136	1006475	AT2G03310.1	AT2G03310
50671	Chr2	-	1014746	32	14.554	12.9629	9.14113	0	0	0	6.11	0	NAME	0.000249	0.0148	162573	CDS	1014724	1014961	AT2G03340.1	AT2G03340
50677	Chr2	-	1019583	1100	298.358	226.85	214.817	127.978	120.684	133.942	187	0.517016	-0.952	0.000172	0.0109	162585	3UTR	1019459	1019732	AT2G03350.1	AT2G03350
50700	Chr2	-	1039244	16331	3012.68	3659.84	3473.63	1917.86	2384.99	1830.54	2710	0.604504	-0.726	6.54e-06	0.000652	162701	3UTR	1039085	1039408	AT2G03440.1	AT2G03440
50758	Chr2	-	1149338	2859	47.3006	98.3016	105.123	780.484	941.926	438.437	402	8.61839	3.11	1.76e-07	2.5e-05	163422	3UTR	1149217	1149474	AT2G03760.1	AT2G03760
50899	Chr2	-	1461628	2584	220.736	180.4	203.39	676.84	521.003	533.982	389	2.86477	1.52	4.86e-13	1.89e-10	164370	3UTR	1461510	1461815	AT2G04240.1	AT2G04240
50900	Chr2	-	1480129	3328	731.34	604.933	690.155	393.847	401.79	516.123	556	0.647326	-0.627	0.000947	0.0463	164533	3UTR	1479948	1480276	AT2G04280.1	AT2G04280
51904	Chr2	-	4310576	20001	4731.27	5340.69	6226.25	1191.46	1527.69	2061.81	3510	0.293342	-1.77	1.99e-16	1.21e-13	170567	3UTR	4310292	4310782	AT2G10940.1	AT2G10940
52002	Chr2	-	5004997	2565	276.527	237.652	275.377	630.877	501.87	441.115	394	1.99335	0.995	4.27e-06	0.000443	171431	3UTR	5004823	5005143	AT2G12400.1	AT2G12400
52155	Chr2	-	5774172	1070	217.098	271.14	233.099	109.052	118.477	137.514	181	0.506064	-0.983	9.94e-05	0.00685	-4543	AMB	5774026	5775839	AT2G13820.x	AT2G13820
52222	Chr2	-	6041307	2890	310.486	366.201	353.076	540.751	602.685	506.301	447	1.60206	0.68	0.000603	0.0316	173460	3UTR	6041133	6041440	AT2G14260.2	AT2G14260
52307	Chr2	-	6393492	3874	977.545	862.03	790.708	379.427	440.792	498.264	658	0.50127	-0.996	8.93e-08	1.37e-05	174386	3UTR	6393212	6393685	AT2G14880.1	AT2G14880
52675	Chr2	-	7150633	4040	824.728	899.838	954.106	371.316	504.813	530.41	681	0.525088	-0.929	5.05e-07	6.58e-05	176383	3UTR	7150502	7150795	AT2G16500.1	AT2G16500
52752	Chr2	-	7255522	765	37.5979	34.5676	66.2732	184.757	187.649	164.302	113	3.87686	1.95	4.98e-10	1.18e-07	176684	3UTR	7255409	7255668	AT2G16720.1	AT2G16720
52797	Chr2	-	7323672	1731	218.31	146.912	215.959	359.6	345.863	318.782	268	1.76235	0.817	0.000251	0.0149	176982	3UTR	7323587	7323856	AT2G16900.3	AT2G16900
52888	Chr2	-	7494766	292	75.1958	87.4992	74.2717	19.8276	27.9634	21.4307	51	0.292116	-1.78	3.86e-05	0.00303	177921	3UTR	7494416	7494891	AT2G17230.1	AT2G17230
53116	Chr2	-	7907865	965	80.0471	110.184	111.979	212.696	197.952	173.232	148	1.93203	0.95	0.000593	0.0312	180134	3UTR	7907684	7908177	AT2G18170.1	AT2G18170
53126	Chr2	-	7917516	833	8.48985	52.9316	43.4204	273.079	129.515	232.166	123	6.05445	2.6	9.97e-06	0.000938	180177	3UTR	7917385	7917620	AT2G18193.1	AT2G18193
53143	Chr2	-	7931926	1641	151.604	138.27	113.121	366.81	426.81	269.67	244	2.63846	1.4	1.05e-06	0.000127	180252	3UTR	7931803	7932138	AT2G18230.1	AT2G18230
53337	Chr2	-	8233304	395	63.0674	152.314	161.112	25.2351	21.3405	3.57179	71.1	0.133196	-2.91	5.87e-05	0.00435	181578	3UTR	8233215	8233418	AT2G18980.1	AT2G18980
53369	Chr2	-	8314004	649	135.838	170.678	138.26	53.1739	65.4933	98.2241	110	0.487643	-1.04	0.000551	0.0293	181826	3UTR	8313885	8314153	AT2G19170.1	AT2G19170
53372	Chr2	-	8325874	73	0	1.08024	0	14.42	19.8687	25.8954	10.2	55.7139	5.8	3e-05	0.00246	675466	intergenic.igt	8320597	8325928	AT2G19190.igt	AT2G19190.igt
53478	Chr2	-	8510016	656	133.412	146.912	178.252	73.0014	75.7956	62.5062	112	0.460781	-1.12	0.000238	0.0143	182875	3UTR	8509900	8510222	AT2G19720.1	AT2G19720
53767	Chr2	-	8970886	155	4.85134	2.16048	1.14264	51.3714	43.4169	28.5743	21.9	15.1282	3.92	2.11e-07	2.96e-05	185752	3UTR	8970766	8971058	AT2G20835.1	AT2G20835
53829	Chr2	-	9051802	899	99.4525	103.703	81.1275	206.387	184.706	151.801	138	1.90969	0.933	0.0009	0.0444	186443	3UTR	9051628	9052102	AT2G21120.1	AT2G21120
53838	Chr2	-	9055475	5458	287.442	261.417	341.65	1148.2	1610.1	1087.61	789	4.31877	2.11	4.25e-11	1.21e-08	186450	3UTR	9055278	9055618	AT2G21130.1	AT2G21130
53847	Chr2	-	9074826	2292	162.52	174.998	187.393	529.936	590.911	393.789	340	2.88551	1.53	3.47e-09	7.1e-07	186580	3UTR	9074540	9074955	AT2G21180.1	AT2G21180
53967	Chr2	-	9265252	138469	32017.6	34553.6	41157.9	11512.6	14555.7	10276.9	24000	0.337376	-1.57	1.34e-16	8.35e-14	188017	3UTR	9265129	9265476	AT2G21660.1	AT2G21660
53981	Chr2	-	9302869	268	8.48985	12.9629	0	72.1002	79.475	54.4697	37.9	9.60461	3.26	2.89e-09	5.99e-07	188266	3UTR	9302765	9302982	AT2G21820.1	AT2G21820
54032	Chr2	-	9363721	1714	120.071	152.314	171.396	347.883	456.981	283.064	255	2.4515	1.29	2.59e-05	0.00216	188656	3UTR	9363601	9363945	AT2G22010.1	AT2G22010
54082	Chr2	-	9433763	1532	135.838	152.314	162.255	306.426	320.843	322.354	233	2.10837	1.08	5.91e-06	0.000593	188952	3UTR	9433645	9433896	AT2G22190.1	AT2G22190
54100	Chr2	-	9451695	3953	298.358	227.93	197.677	1043.65	972.097	753.647	582	3.82532	1.94	7.61e-16	4.26e-13	189020	3UTR	9451485	9451900	AT2G22240.2	AT2G22240
54139	Chr2	-	9526261	11239	1266.2	1105.08	1271.76	2080.09	2281.23	2367.2	1730	1.84695	0.885	6.33e-08	1.01e-05	189418	3UTR	9525975	9526469	AT2G22430.1	AT2G22430
54151	Chr2	-	9538196	14186	316.55	439.657	529.043	3860.06	3569.02	3502.14	2040	8.50513	3.09	9.11e-69	1.21e-64	189458	3UTR	9538077	9538399	AT2G22470.1	AT2G22470
54184	Chr2	-	9563336	849	25.4695	28.0862	55.9894	248.746	232.538	143.764	122	5.70585	2.51	1.06e-08	1.97e-06	189558	3UTR	9563104	9563530	AT2G22500.1	AT2G22500
54390	Chr2	-	9856228	1002	118.858	106.944	81.1275	165.83	208.254	238.417	153	1.99558	0.997	0.000218	0.0133	191396	3UTR	9856072	9856421	AT2G23150.1	AT2G23150
54468	Chr2	-	9988753	587	33.9594	65.8945	53.7041	138.793	130.987	106.261	88.3	2.44885	1.29	0.000149	0.00957	191815	3UTR	9988634	9988925	AT2G23450.1	AT2G23450
54501	Chr2	-	10042273	2522	516.668	730.241	484.48	235.227	255.35	346.463	428	0.48345	-1.05	0.000266	0.0156	192016	3UTR	10042079	10042324	AT2G23600.1	AT2G23600
54582	Chr2	-	10135664	4155	354.148	424.533	375.929	974.254	857.3	799.187	631	2.27847	1.19	3.37e-10	8.23e-08	192327	3UTR	10135485	10135858	AT2G23810.1	AT2G23810
54628	Chr2	-	10248916	536	135.838	137.19	137.117	28.8401	58.8704	58.0415	92.6	0.355367	-1.49	7.72e-06	0.000753	192955	3UTR	10248797	10249357	AT2G24120.2	AT2G24120
54675	Chr2	-	10319379	1011	101.878	97.2214	129.118	210.893	208.254	184.84	155	1.8402	0.88	0.00103	0.0495	193227	3UTR	10319214	10319645	AT2G24260.1	AT2G24260
54732	Chr2	-	10427971	1867	162.52	244.134	222.815	325.352	402.526	360.75	286	1.72944	0.79	0.000393	0.0218	193861	3UTR	10427736	10428059	AT2G24550.1	AT2G24550
54756	Chr2	-	10444860	2445	497.263	604.933	571.321	259.561	278.898	275.027	415	0.486094	-1.04	2.7e-07	3.7e-05	193888	3UTR	10444670	10444927	AT2G24580.1	AT2G24580
54765	Chr2	-	10452162	121	9.70268	3.24071	1.14264	45.0626	27.9634	18.7519	17.6	6.51552	2.7	0.000429	0.0236	193925	3UTR	10451996	10452300	AT2G24600.1	AT2G24600
54909	Chr2	-	10670419	192	7.27701	1.08024	15.997	44.1614	59.6062	36.6108	27.5	5.76403	2.53	2.28e-05	0.00195	194822	3UTR	10670347	10670541	AT2G25090.1	AT2G25090
55013	Chr2	-	10829993	16078	1593.67	1656	1477.44	3050.74	3741.21	3097.63	2440	2.0921	1.06	2.71e-11	8.04e-09	195571	3UTR	10829796	10830285	AT2G25450.1	AT2G25450
55025	Chr2	-	10832738	147	0	5.40119	0	41.4576	47.8322	27.6813	20.4	21.6566	4.44	1.02e-07	1.54e-05	195586	3UTR	10832634	10833174	AT2G25460.1	AT2G25460
55065	Chr2	-	10902941	2046	138.263	144.752	177.109	360.501	568.099	420.578	302	2.9322	1.55	5.89e-07	7.55e-05	195916	3UTR	10902823	10903153	AT2G25620.1	AT2G25620
55262	Chr2	-	11170505	4355	386.895	529.316	483.337	953.525	846.261	817.046	669	1.86977	0.903	1.43e-06	0.000169	197514	3UTR	11170298	11170798	AT2G26250.1	AT2G26250
55338	Chr2	-	11282885	424	24.2567	49.6909	28.566	80.2115	89.7773	108.939	63.6	2.72089	1.44	0.000254	0.0151	198214	3UTR	11282655	11283035	AT2G26530.1	AT2G26530
55392	Chr2	-	11343799	799	152.817	213.887	202.248	58.5814	94.1926	93.7594	136	0.433311	-1.21	2.05e-05	0.00177	198605	3UTR	11343681	11344002	AT2G26680.1	AT2G26680
55394	Chr2	-	11347246	5385	641.59	489.348	529.043	1049.96	1133.25	1102.79	824	1.97954	0.985	2.72e-08	4.64e-06	198624	3UTR	11347027	11347346	AT2G26690.1	AT2G26690
55441	Chr2	-	11429039	2544	326.253	291.664	206.818	553.369	568.099	391.11	390	1.83402	0.875	0.000482	0.0261	-5211	AMB	11428902	11429884	AT2G26800.x	AT2G26800
55465	Chr2	-	11457004	185	49.7263	61.5735	45.7057	12.6175	10.3023	16.966	32.8	0.254041	-1.98	0.000153	0.00982	199114	3UTR	11456888	11457116	AT2G26870.1	AT2G26870
55496	Chr2	-	11515036	1899	235.29	202.004	210.246	352.39	391.488	367.001	293	1.71554	0.779	0.000358	0.0202	199523	3UTR	11514583	11515233	AT2G26980.5	AT2G26980
55604	Chr2	-	11716489	9753	1679.78	2020.04	2048.76	1134.68	1360.64	1426.04	1610	0.682143	-0.552	0.00078	0.0394	-5256	AMB	11715881	11716551	AT2G27385.x	AT2G27385
55759	Chr2	-	11912216	839	177.074	226.85	177.109	72.1002	91.2491	110.725	143	0.471702	-1.08	8.13e-05	0.00573	202095	3UTR	11912092	11912459	AT2G27970.1	AT2G27970
55849	Chr2	-	12148307	3196	25.4695	49.6909	52.5615	770.571	1204.63	527.731	438	19.5968	4.29	1.97e-08	3.43e-06	203096	3UTR	12148184	12148512	AT2G28400.1	AT2G28400
55922	Chr2	-	12265010	422	86.1113	124.227	114.264	13.5188	31.6428	69.6498	73.2	0.353698	-1.5	0.000244	0.0146	658771	3UTR	12264829	12265166	AT2G28620.1	AT2G28620
55951	Chr2	-	12329492	6092	1335.33	1246.59	1180.35	810.226	771.202	765.255	1020	0.62374	-0.681	8.57e-05	0.006	203869	3UTR	12329368	12329642	AT2G28740.1	AT2G28740
56025	Chr2	-	12416296	3222	333.53	358.639	271.949	654.309	752.069	561.663	489	2.04129	1.03	1.28e-07	1.89e-05	204229	CDS	12415992	12416990	AT2G28910.1	AT2G28910
56068	Chr2	-	12494876	435	38.8107	21.6048	20.5675	122.57	122.156	56.2556	63.7	3.7166	1.89	0.000521	0.0279	204604	3UTR	12494731	12495037	AT2G29090.1	AT2G29090
56150	Chr2	-	12624660	19079	2007.24	1720.82	1404.31	3806.89	4783.95	3461.95	2860	2.34839	1.23	2.52e-08	4.32e-06	205293	3UTR	12624466	12624773	AT2G29450.1	AT2G29450
56155	Chr2	-	12626589	591	24.2567	17.2838	26.2808	117.163	161.893	162.516	84.9	6.51083	2.7	1.72e-13	7.2e-11	205307	3UTR	12626416	12626688	AT2G29460.1	AT2G29460
56165	Chr2	-	12630263	274	7.27701	10.8024	7.99849	76.6064	62.5498	72.3287	39.6	8.10974	3.02	1.3e-08	2.38e-06	205325	3UTR	12630078	12630381	AT2G29480.1	AT2G29480
56211	Chr2	-	12681886	114	3.63851	8.6419	1.14264	27.0376	37.5299	18.7519	16.1	6.20718	2.63	0.000918	0.0451	205801	3UTR	12681838	12682308	AT2G29670.1	AT2G29670
56297	Chr2	-	12887505	747	198.905	165.276	191.964	99.1378	78.7391	40.1826	129	0.392091	-1.35	3.65e-06	0.000385	206808	3UTR	12887326	12887734	AT2G30210.1	AT2G30210
56303	Chr2	-	12903236	483	14.554	62.6538	41.1351	119.867	100.815	95.5453	72.4	2.67213	1.42	0.00017	0.0108	206850	3UTR	12903116	12903552	AT2G30250.1	AT2G30250
56329	Chr2	-	12937127	1379	41.2364	21.6048	41.1351	290.203	495.247	262.526	192	10.079	3.33	6.94e-08	1.1e-05	207050	3UTR	12936859	12937264	AT2G30360.1	AT2G30360
56393	Chr2	-	12993699	9952	1160.68	913.881	900.401	2311.71	2235.6	1569.8	1520	2.0562	1.04	1.67e-05	0.00148	207465	3UTR	12993543	12993860	AT2G30490.1	AT2G30490
56415	Chr2	-	13002754	3370	624.61	788.573	709.58	471.355	359.109	440.223	566	0.5986	-0.74	5.94e-05	0.00438	207508	3UTR	13002622	13002919	AT2G30520.1	AT2G30520
56574	Chr2	-	13220637	687	174.648	166.357	129.118	78.4089	82.4185	68.7569	117	0.488349	-1.03	0.000571	0.0302	209035	3UTR	13220358	13220862	AT2G31070.1	AT2G31070
56579	Chr2	-	13258364	157	41.2364	61.5735	38.8498	0	11.7741	14.2871	28	0.18397	-2.44	3.31e-05	0.00268	209096	3UTR	13258209	13258521	AT2G31110.1	AT2G31110
56663	Chr2	-	13371939	8029	1711.31	1663.57	1620.27	925.586	1181.09	917.949	1340	0.605513	-0.724	2.5e-05	0.0021	209711	3UTR	13371538	13372120	AT2G31360.1	AT2G31360
56721	Chr2	-	13438037	7926	806.536	884.715	845.555	1728.6	1652.79	1373.35	1220	1.8743	0.906	1.02e-07	1.55e-05	210136	3UTR	13437854	13438210	AT2G31570.1	AT2G31570
56833	Chr2	-	13546625	336	12.1284	8.6419	9.14113	132.484	64.0215	67.8639	49	8.83842	3.14	3.04e-05	0.00249	210741	3UTR	13546476	13546789	AT2G31865.1	AT2G31865
56862	Chr2	-	13584242	584	65.4931	38.8886	33.1366	131.583	147.176	106.261	87.1	2.79977	1.49	9.28e-06	0.000881	211040	3UTR	13584147	13584453	AT2G31955.3	AT2G31955
56885	Chr2	-	13631061	1050	13.3412	3.24071	7.99849	463.244	210.462	204.485	150	35.7273	5.16	4.61e-07	6.07e-05	211459	3UTR	13630942	13631192	AT2G32020.1	AT2G32020
56903	Chr2	-	13672249	1774	371.128	435.336	318.797	180.25	260.501	207.164	296	0.575791	-0.796	0.000356	0.0201	211882	3UTR	13672130	13672361	AT2G32180.1	AT2G32180
56967	Chr2	-	13761152	546	60.6418	19.4443	33.1366	110.854	117.005	149.122	81.7	3.32955	1.74	6.71e-07	8.5e-05	212599	3UTR	13761022	13761306	AT2G32415.2	AT2G32415
56986	Chr2	-	13798652	1321	44.8749	10.8024	20.5675	350.587	398.847	290.208	186	13.6356	3.77	6.28e-35	1.91e-31	658863	3UTR	13798483	13798820	AT2G32510.1	AT2G32510
57124	Chr2	-	14047572	8278	816.238	898.758	1130.07	1754.74	1683.69	1383.17	1280	1.69472	0.761	7.81e-06	0.00076	214460	3UTR	14047358	14047813	AT2G33150.1	AT2G33150
57137	Chr2	-	14074908	3102	704.657	737.802	626.167	303.722	417.98	343.784	522	0.515069	-0.957	1.04e-06	0.000127	214572	3UTR	14074787	14075092	AT2G33210.1	AT2G33210
57145	Chr2	-	14114294	536	43.6621	43.2095	44.563	155.917	84.6261	118.762	81.8	2.73371	1.45	0.000195	0.0121	-5607	AMB	14112905	14114540	AT2G33310.x	AT2G33310
57154	Chr2	-	14122903	489	129.773	133.949	147.401	16.2225	29.4352	63.3992	86.7	0.265265	-1.91	2.07e-08	3.59e-06	214850	3UTR	14122770	14123180	AT2G33330.1	AT2G33330
57326	Chr2	-	14321073	3421	782.279	795.055	682.157	384.835	362.053	467.904	579	0.537639	-0.895	1.75e-06	0.000201	216073	3UTR	14320942	14321220	AT2G33850.1	AT2G33850
57372	Chr2	-	14387393	638	52.1519	47.5305	50.2762	125.274	167.045	125.905	94.7	2.78893	1.48	5.58e-06	0.000563	216365	3UTR	14387301	14387630	AT2G34070.1	AT2G34070
57408	Chr2	-	14477781	2748	386.895	303.547	266.235	548.863	599.742	438.437	424	1.65891	0.73	0.000308	0.0177	217000	3UTR	14477664	14477985	AT2G34310.2	AT2G34310
57457	Chr2	-	14539367	762	18.1925	47.5305	39.9924	205.486	139.817	223.237	112	5.37802	2.43	2.94e-10	7.21e-08	217424	3UTR	14539359	14539711	AT2G34500.1	AT2G34500
57461	Chr2	-	14543993	1988	506.965	609.254	542.755	103.644	105.967	242.881	352	0.272754	-1.87	1.06e-15	5.77e-13	217435	3UTR	14543877	14544113	AT2G34510.1	AT2G34510
57483	Chr2	-	14581889	2142	452.388	502.31	399.924	213.597	283.314	296.458	358	0.585675	-0.772	0.000236	0.0142	217725	3UTR	14581766	14582060	AT2G34640.1	AT2G34640
57526	Chr2	-	14649792	3783	298.358	420.212	388.498	890.437	752.069	712.571	577	2.12731	1.09	1.66e-08	2.96e-06	218042	3UTR	14649647	14650017	AT2G34720.1	AT2G34720
57563	Chr2	-	14704499	221	0	2.16048	5.71321	55.8776	84.6261	33.039	30.2	22.0409	4.46	1.23e-06	0.000147	676370	intergenic.igt	14703887	14704511	AT2G34850.igt	AT2G34850.igt
57564	Chr2	-	14704579	288	15.7669	4.32095	9.14113	69.3964	92.7208	53.5768	40.8	7.37947	2.88	1.28e-08	2.35e-06	218310	3UTR	14704512	14704791	AT2G34850.1	AT2G34850
57622	Chr2	-	14775098	5550	503.327	368.361	397.639	1469.04	1239.96	1009.92	831	2.92984	1.55	4.97e-10	1.18e-07	218803	3UTR	14774943	14775183	AT2G35060.2	AT2G35060
57652	Chr2	-	14817143	219	55.7904	76.6969	45.7057	20.7288	19.1329	11.6083	38.3	0.288844	-1.79	0.000237	0.0142	219096	3UTR	14816927	14817219	AT2G35150.1	AT2G35150
57669	Chr2	-	14862978	997	0	3.24071	0	264.067	373.827	172.339	136	250.017	7.97	2.59e-16	1.55e-13	219313	3UTR	14862781	14863065	AT2G35300.1	AT2G35300
57762	Chr2	-	14996755	3482	386.895	393.206	401.067	784.089	693.198	567.914	538	1.73151	0.792	3.65e-05	0.0029	220216	3UTR	14996593	14997003	AT2G35680.1	AT2G35680
57770	Chr2	-	15010825	217	6.06418	7.56166	25.1381	67.5939	47.8322	38.3967	32.1	3.96819	1.99	0.000273	0.016	-5768	AMB	15010677	15014284	AT2G35710.x	AT2G35710
57859	Chr2	-	15088903	2734	206.182	149.073	210.246	648.902	653.461	566.128	406	3.30413	1.72	1.11e-16	6.94e-14	220731	3UTR	15088713	15089170	AT2G35940.2	AT2G35940
57871	Chr2	-	15127110	380	25.4695	17.2838	19.4249	79.3102	97.1361	94.6523	55.5	4.36002	2.12	5.07e-07	6.6e-05	676435	intergenic.pm	15125589	15127220	AT2G36030.igt	AT2G36030.igt
57982	Chr2	-	15270244	40	19.4054	9.72214	15.997	0.901252	0	0	7.67	0.0199726	-5.65	0.000174	0.011	221909	3UTR	15269968	15270299	AT2G36400.1	AT2G36400
58042	Chr2	-	15350407	12366	2812.57	2754.61	2570.94	1159.01	1433.49	1797.5	2090	0.539438	-0.89	4.1e-08	6.8e-06	222284	3UTR	15350227	15350547	AT2G36620.1	AT2G36620
58046	Chr2	-	15352494	1428	92.1755	58.3328	76.557	288.401	468.019	245.56	205	4.41274	2.14	2.61e-05	0.00217	222309	3UTR	15352371	15352766	AT2G36630.1	AT2G36630
58118	Chr2	-	15417530	520	8.48985	3.24071	15.997	118.064	212.669	67.8639	71.1	14.3755	3.85	0.000139	0.00906	222642	3UTR	15417370	15417617	AT2G36780.1	AT2G36780
58181	Chr2	-	15479511	4689	956.927	927.924	952.963	565.986	610.78	668.817	781	0.650354	-0.621	0.000547	0.0291	222976	3UTR	15479256	15479720	AT2G36880.2	AT2G36880
58192	Chr2	-	15488907	85	1.21284	1.08024	3.42792	15.3213	33.8505	15.1801	11.7	11.2484	3.49	0.00045	0.0245	676492	intergenic.igt	15485712	15488907	AT2G36895.igt	AT2G36895.igt
58194	Chr2	-	15489064	6663	697.38	712.957	626.167	1451.92	1312.07	1326.92	1020	2.00879	1.01	8.61e-09	1.64e-06	223040	3UTR	15488909	15489175	AT2G36895.1	AT2G36895
58244	Chr2	-	15581386	1012	220.736	216.048	265.093	98.2365	114.797	118.762	172	0.472726	-1.08	3.36e-05	0.00272	223623	3UTR	15581266	15581564	AT2G37080.1	AT2G37080
58276	Chr2	-	15603583	569	33.9594	36.7281	29.7087	114.459	177.347	100.903	82.2	3.91159	1.97	8.06e-06	0.00078	223714	3UTR	15603464	15603747	AT2G37150.1	AT2G37150
58377	Chr2	-	15722627	33	21.831	7.56166	9.14113	0	0	0	6.42	0	NAME	0.000176	0.0111	224471	3UTR	15722448	15722827	AT2G37450.1	AT2G37450
58392	Chr2	-	15726524	209	46.0878	84.2585	61.7026	8.11127	17.6611	5.35768	37.2	0.162094	-2.63	5.19e-07	6.73e-05	224502	3UTR	15726328	15726666	AT2G37460.1	AT2G37460
58419	Chr2	-	15761258	956	94.6012	72.3759	93.6966	178.448	264.181	153.587	143	2.28721	1.19	0.000662	0.0342	224769	3UTR	15761180	15761465	AT2G37570.1	AT2G37570
58424	Chr2	-	15764677	857	70.3445	111.264	76.557	139.694	195.744	185.733	130	2.01874	1.01	0.000447	0.0244	676527	intergenic.pm	15763384	15765383	AT2G37600.igt	AT2G37600.igt
58460	Chr2	-	15787892	618	133.412	118.826	175.967	58.5814	52.9833	95.5453	106	0.48367	-1.05	0.000578	0.0305	224885	3UTR	15787585	15788076	AT2G37640.1	AT2G37640
58524	Chr2	-	15864213	152	8.48985	4.32095	5.71321	31.5438	48.568	31.2531	21.6	6.01193	2.59	0.000121	0.00804	658992	3UTR	15864058	15864395	AT2G37900.1	AT2G37900
58539	Chr2	-	15882486	259	43.6621	99.3819	81.1275	5.40751	25.0199	17.8589	45.4	0.215399	-2.21	0.000248	0.0148	225484	3UTR	15882368	15882535	AT2G37950.1	AT2G37950
58622	Chr2	-	16012628	333	3.63851	43.2095	14.8543	73.9027	71.3803	87.5087	49.1	3.77282	1.92	2.9e-05	0.00239	226274	3UTR	16012415	16012722	AT2G38240.1	AT2G38240
58671	Chr2	-	16067395	56	0	0	1.14264	15.3213	18.397	11.6083	7.74	39.6682	5.31	0.000481	0.026	226511	3UTR	16067276	16067446	AT2G38340.1	AT2G38340
58697	Chr2	-	16106285	415	18.1925	19.4443	25.1381	88.3227	120.684	87.5087	59.9	4.72347	2.24	5.51e-08	8.91e-06	226718	3UTR	16106143	16106392	AT2G38465.1	AT2G38465
58732	Chr2	-	16157608	1220	54.5776	55.0921	61.7026	246.943	373.827	257.169	175	5.12299	2.36	7.52e-11	2.04e-08	226982	3UTR	16157484	16157724	AT2G38640.1	AT2G38640
58759	Chr2	-	16194518	1846	196.479	186.881	206.818	376.723	326.73	417.899	285	1.90002	0.926	3.9e-05	0.00306	227345	3UTR	16194207	16194638	AT2G38740.1	AT2G38740
58771	Chr2	-	16214190	345	32.7466	11.8826	14.8543	91.9277	86.0979	66.971	50.7	4.11873	2.04	2.67e-06	0.000294	227438	3UTR	16214069	16214545	AT2G38790.1	AT2G38790
58786	Chr2	-	16233565	2522	580.948	529.316	483.337	301.018	317.164	325.925	423	0.592436	-0.755	0.000188	0.0117	227571	3UTR	16233195	16233628	AT2G38860.1	AT2G38860
58798	Chr2	-	16244098	394	0	17.2838	5.71321	144.2	102.287	66.078	55.9	13.5916	3.76	1.84e-07	2.61e-05	227795	3UTR	16243979	16244217	AT2G38905.1	AT2G38905
58940	Chr2	-	16430088	1050	32.7466	17.2838	29.7087	276.684	323.787	208.949	148	10.1509	3.34	6.07e-19	4.8e-16	228805	3UTR	16429965	16430173	AT2G39350.1	AT2G39350
58953	Chr2	-	16447015	373	93.3883	126.388	95.9819	42.3589	30.1711	6.25062	65.8	0.249497	-2	2.33e-07	3.24e-05	228825	3UTR	16446886	16447095	AT2G39380.1	AT2G39380
58977	Chr2	-	16471635	5133	560.33	420.212	500.477	1092.32	1167.84	933.129	779	2.15614	1.11	5.56e-10	1.3e-07	228993	3UTR	16471512	16471743	AT2G39450.1	AT2G39450
59011	Chr2	-	16527724	516	21.831	18.364	18.2823	153.213	101.551	140.193	75.6	6.75401	2.76	1.7e-12	6.02e-10	229343	3UTR	16527672	16528093	AT2G39650.1	AT2G39650
59032	Chr2	-	16543831	4828	916.904	1094.28	946.107	598.432	500.398	792.043	808	0.639394	-0.645	0.000314	0.018	229471	3UTR	16543712	16544245	AT2G39700.1	AT2G39700
59046	Chr2	-	16567341	2317	271.675	257.097	262.808	528.134	483.473	341.105	357	1.70888	0.773	0.00087	0.0431	229492	3UTR	16567089	16567505	AT2G39720.1	AT2G39720
59080	Chr2	-	16598204	86637	6105.41	4670.95	4845.94	21803.1	22437.7	16390	12700	3.88104	1.96	4.8e-17	3.08e-14	-6055	AMB	16598157	16598253	AT2G39800.x	AT2G39800
59128	Chr2	-	16647864	80	27.8952	23.7652	28.566	4.50626	0	4.46473	14.9	0.111821	-3.16	0.000118	0.00787	659026	3UTR	16647607	16647944	AT2G39880.1	AT2G39880
59169	Chr2	-	16688303	1441	89.7498	78.8573	118.835	347.883	403.262	228.594	211	3.40848	1.77	2.72e-06	0.0003	230377	3UTR	16687553	16688436	AT2G39980.1	AT2G39980
59176	Chr2	-	16700512	4935	63.0674	102.623	188.536	1202.27	1462.93	1161.72	697	10.8036	3.43	6.06e-47	4.21e-43	230401	3UTR	16700390	16700648	AT2G40000.1	AT2G40000
59225	Chr2	-	16779629	781	7.27701	4.32095	5.71321	307.327	214.141	119.655	110	37.0352	5.21	8.48e-09	1.61e-06	230811	3UTR	16779432	16779791	AT2G40170.1	AT2G40170
59232	Chr2	-	16792220	25096	4806.47	4839.46	5512.1	2709.16	3266.57	3914.68	4170	0.652486	-0.616	7.84e-05	0.00555	230856	3UTR	16792197	16792354	AT2G40205.1	AT2G40205
59326	Chr2	-	16948942	1117	211.033	494.749	508.475	0.901252	2.20764	32.1461	208	0.0290342	-5.11	5.52e-10	1.29e-07	231771	3UTR	16948743	16949120	AT2G40610.1	AT2G40610
59416	Chr2	-	17063249	1359	145.54	145.832	142.83	267.672	306.862	236.631	208	1.86817	0.902	0.000193	0.012	232436	3UTR	17063002	17063395	AT2G40900.1	AT2G40900
59467	Chr2	-	17113888	458	33.9594	27.0059	39.9924	109.052	123.628	72.3287	67.7	3.02114	1.6	2.16e-05	0.00185	232659	3UTR	17113746	17114014	AT2G41010.1	AT2G41010
59491	Chr2	-	17159146	1090	35.1722	27.0059	73.129	264.968	349.543	181.268	155	5.88128	2.56	5.02e-07	6.55e-05	233018	3UTR	17158984	17159309	AT2G41170.1	AT2G41170
59507	Chr2	-	17167422	19482	168.584	112.345	124.548	5411.12	6502.23	3830.74	2690	38.8286	5.28	1.36e-25	2.07e-22	233056	3UTR	17167159	17167560	AT2G41190.1	AT2G41190
59563	Chr2	-	17261892	3515	244.993	308.948	302.8	932.796	768.994	608.989	528	2.69717	1.43	1.6e-07	2.31e-05	233417	3UTR	17261608	17262084	AT2G41410.1	AT2G41410
59580	Chr2	-	17295074	1291	160.094	133.949	115.407	292.006	220.028	277.706	200	1.92878	0.948	0.00015	0.00962	233735	3UTR	17294954	17295258	AT2G41475.1	AT2G41475
59585	Chr2	-	17296909	363	110.368	106.944	138.26	18.9263	10.3023	15.1801	66.7	0.124894	-3	1.27e-13	5.38e-11	233748	3UTR	17296692	17296985	AT2G41480.1	AT2G41480
59627	Chr2	-	17355350	1618	145.54	165.276	186.251	328.957	376.77	272.349	246	1.96769	0.977	2.34e-05	0.00198	234108	3UTR	17355211	17355554	AT2G41630.1	AT2G41630
59722	Chr2	-	17471001	5913	563.969	486.107	412.494	1450.11	1276.02	1155.47	891	2.65396	1.41	3.35e-15	1.73e-12	234850	3UTR	17470746	17471118	AT2G41870.1	AT2G41870
59921	Chr2	-	17709097	34251	2559.08	2361.4	1955.06	7015.35	10494.4	5535.37	4990	3.35175	1.74	7.77e-05	0.00551	236202	3UTR	17708916	17709190	AT2G42530.1	AT2G42530
60006	Chr2	-	17802872	4308	274.101	298.146	340.507	1080.6	1069.23	764.362	638	3.19275	1.67	1.67e-11	5.1e-09	236759	3UTR	17801351	17803131	AT2G42790.1	AT2G42790
60106	Chr2	-	17970933	974	67.9188	76.6969	83.4128	225.313	233.274	184.84	145	2.82169	1.5	9.28e-08	1.42e-05	237934	3UTR	17970739	17971184	AT2G43240.1	AT2G43240
60208	Chr2	-	18076223	1143	66.706	64.8143	67.4158	301.018	314.221	185.733	167	4.02628	2.01	8.4e-08	1.3e-05	238841	3UTR	18076104	18076388	AT2G43570.1	AT2G43570
60222	Chr2	-	18093759	1175	64.2803	55.0921	91.4113	290.203	228.123	320.568	175	3.97988	1.99	1.84e-13	7.67e-11	238883	3UTR	18093650	18093953	AT2G43620.1	AT2G43620
60275	Chr2	-	18184517	12219	2252.24	2770.81	3036	1271.67	1293.68	1760	2060	0.536706	-0.898	5.29e-06	0.000537	239560	3UTR	18184371	18184595	AT2G43910.3	AT2G43910
60390	Chr2	-	18321953	319	133.412	113.425	49.1336	21.6301	20.6046	8.03652	57.7	0.169852	-2.56	0.000353	0.0199	240722	3UTR	18321874	18322101	AT2G44370.1	AT2G44370
60523	Chr2	-	18548826	1046	88.537	99.3819	77.6996	236.128	250.199	188.412	157	2.54026	1.34	6.88e-07	8.71e-05	242013	3UTR	18548703	18548998	AT2G44970.2	AT2G44970
60576	Chr2	-	18644084	287	4.85134	20.5245	7.99849	72.1002	85.362	54.4697	40.9	6.35014	2.67	1.69e-07	2.42e-05	242576	3UTR	18643964	18644280	AT2G45220.1	AT2G45220
60642	Chr2	-	18742630	5114	1186.15	1324.37	1120.93	464.145	473.171	688.462	876	0.447693	-1.16	4.41e-11	1.25e-08	243111	3UTR	18742420	18742796	AT2G45470.1	AT2G45470
60685	Chr2	-	18779815	1560	3.63851	3.24071	7.99849	329.858	660.084	253.597	210	83.584	6.39	2.12e-08	3.68e-06	243411	3UTR	18779673	18779934	AT2G45570.1	AT2G45570
60705	Chr2	-	18807605	2648	323.827	244.134	230.814	512.813	626.969	475.047	402	2.02163	1.02	4.22e-07	5.61e-05	243549	3UTR	18807418	18807798	AT2G45660.1	AT2G45660
60716	Chr2	-	18814708	1990	241.354	241.973	191.964	383.933	445.943	327.711	305	1.71421	0.778	0.000298	0.0172	243582	3UTR	18814589	18815069	AT2G45670.1	AT2G45670
60738	Chr2	-	18846977	51	0	0	0	21.6301	11.0382	10.7154	7.23	Inf	Inf	0.000172	0.0109	243821	3UTR	18846887	18847124	AT2G45760.1	AT2G45760
60753	Chr2	-	18862969	10780	1108.53	1235.79	1275.19	2019.71	2566.01	1676.95	1650	1.73025	0.791	0.000654	0.0338	243959	3UTR	18862833	18863146	AT2G45820.1	AT2G45820
60842	Chr2	-	18948132	716	86.1113	59.4131	71.9864	165.83	131.722	146.443	110	2.04126	1.03	0.000759	0.0386	244583	3UTR	18947997	18948316	AT2G46080.1	AT2G46080
60892	Chr2	-	19018600	3310	561.543	788.573	737.004	380.328	395.167	458.081	553	0.591043	-0.759	6.76e-05	0.00489	245211	3UTR	19018389	19018729	AT2G46330.1	AT2G46330
60926	Chr2	-	19049176	385	21.831	45.37	27.4234	73.9027	100.815	73.2216	57.1	2.62025	1.39	0.000643	0.0333	245357	3UTR	19049052	19049314	AT2G46410.1	AT2G46410
60941	Chr2	-	19086560	2176	234.077	227.93	195.392	450.626	512.172	361.643	330	2.01467	1.01	1.93e-06	0.00022	-6568	AMB	19086441	19087121	AT2G46500.x	AT2G46500
60947	Chr2	-	19090956	294	14.554	19.4443	7.99849	75.7052	86.0979	50.005	42.3	5.04343	2.33	1.58e-06	0.000184	245665	3UTR	19090833	19091186	AT2G46510.1	AT2G46510
61200	Chr2	-	19404947	300	9.70268	28.0862	26.2808	79.3102	66.965	57.1486	44.6	3.17504	1.67	0.000348	0.0197	247374	3UTR	19404700	19405044	AT2G47260.1	AT2G47260
61206	Chr2	-	19411611	209	7.27701	10.8024	19.4249	38.7538	55.191	51.7909	30.5	3.88584	1.96	0.000415	0.0229	247381	3UTR	19411440	19411740	AT2G47270.1	AT2G47270
61218	Chr2	-	19438998	507	129.773	109.104	135.974	35.1488	57.3986	56.2556	87.3	0.396965	-1.33	9.22e-05	0.00642	247574	3UTR	19438831	19439129	AT2G47370.1	AT2G47370
61266	Chr2	-	19524385	427	30.3209	16.2036	41.1351	102.743	114.797	72.3287	62.9	3.30675	1.73	9.19e-06	0.000875	248166	3UTR	19524040	19524517	AT2G47600.1	AT2G47600
61276	Chr2	-	19552313	2124	200.118	219.288	223.958	381.23	456.245	461.653	324	2.01927	1.01	2.61e-06	0.000288	248403	3UTR	19552194	19552505	AT2G47700.1	AT2G47700
61460	Chr3	+	58908	983	129.773	71.2957	97.1245	219.906	216.349	166.981	150	2.02296	1.02	0.000142	0.00921	250020	3UTR	58691	59029	AT3G01170.1	AT3G01170
61532	Chr3	+	169586	672	134.625	178.239	155.399	54.0751	80.2109	81.2581	114	0.460305	-1.12	0.000203	0.0125	250786	3UTR	169408	169738	AT3G01440.1	AT3G01440
61556	Chr3	+	190768	4050	816.238	879.313	755.286	468.651	528.361	592.916	673	0.648729	-0.624	0.000641	0.0333	250872	3UTR	190675	190971	AT3G01480.1	AT3G01480
61579	Chr3	+	228614	1569	157.669	125.308	124.548	294.709	373.091	339.32	236	2.47131	1.31	2.87e-08	4.87e-06	251228	3UTR	228347	228743	AT3G01590.2	AT3G01590
61598	Chr3	+	245269	532	33.9594	48.6107	44.563	113.558	125.1	110.725	79.4	2.74816	1.46	3.95e-05	0.00308	251325	3UTR	245063	245388	AT3G01650.1	AT3G01650
61630	Chr3	+	268839	69	2.42567	0	0	25.2351	8.09467	25.0025	10.1	24.0479	4.59	0.000161	0.0103	251479	3UTR	268499	268958	AT3G01740.1	AT3G01740
61656	Chr3	+	296610	206	6.06418	9.72214	1.14264	56.7789	57.3986	44.6473	29.3	9.38184	3.23	1.96e-07	2.76e-05	-6746	AMB	296451	299383	AT3G01830.x	AT3G01830
61810	Chr3	+	484113	6385	830.792	860.949	714.151	1303.21	1186.24	1089.39	997	1.48753	0.573	0.000995	0.0482	252774	3UTR	483959	484267	AT3G02360.2	AT3G02360
61855	Chr3	+	511489	62978	8212.11	7320.77	7614.56	11144	13159.7	11177.9	9770	1.53285	0.616	3.8e-05	0.003	252989	3UTR	510069	511677	AT3G02468.1	AT3G02468
61862	Chr3	+	513028	67738	129.773	68.055	90.2687	23710.1	20267.6	12178.9	9410	194.923	7.61	6.63e-27	1.18e-23	253037	3UTR	512858	513147	AT3G02480.1	AT3G02480
61925	Chr3	+	570027	832	197.692	219.288	140.545	111.755	105.967	66.971	140	0.510637	-0.97	0.000876	0.0434	253494	3UTR	569866	570223	AT3G02650.1	AT3G02650
61973	Chr3	+	619685	136	0	1.08024	1.14264	66.6927	30.1711	16.966	19.3	51.2082	5.68	0.000403	0.0223	253815	3UTR	619620	619806	AT3G02840.1	AT3G02840
62013	Chr3	+	676252	231	3.63851	7.56166	1.14264	45.9639	66.2292	70.5428	32.5	14.805	3.89	5.23e-10	1.23e-07	254214	3UTR	676121	676523	AT3G02990.1	AT3G02990
62060	Chr3	+	732876	1311	58.2161	62.6538	70.8438	337.97	351.015	259.847	190	4.94921	2.31	3.89e-18	2.83e-15	254561	3UTR	732730	732995	AT3G03170.1	AT3G03170
62068	Chr3	+	735987	1279	331.104	300.306	262.808	114.459	142.025	158.944	218	0.464572	-1.11	4.98e-06	0.000507	254589	3UTR	735878	736107	AT3G03190.1	AT3G03190
62169	Chr3	+	873460	247	54.5776	63.734	107.408	12.6175	11.0382	17.8589	44.5	0.183921	-2.44	2.47e-05	0.00208	677225	intergenic.igt	871933	879005	AT3G03610.igt	AT3G03610.igt
62176	Chr3	+	884155	3846	312.912	356.478	401.067	797.608	873.489	745.61	581	2.25764	1.17	6.64e-10	1.53e-07	255561	3UTR	884029	884277	AT3G03640.1	AT3G03640
62205	Chr3	+	925294	1523	303.209	326.232	367.931	154.114	192.065	193.769	256	0.541371	-0.885	0.000117	0.00781	255693	3UTR	925091	925458	AT3G03710.1	AT3G03710
62288	Chr3	+	1036572	720	66.706	65.8945	58.2747	121.669	152.327	188.412	109	2.42257	1.28	3.81e-05	0.003	256540	3UTR	1036436	1036792	AT3G04000.1	AT3G04000
62424	Chr3	+	1227403	8340	1981.77	1934.71	2065.9	701.174	844.054	1055.46	1430	0.434725	-1.2	9.42e-13	3.47e-10	257581	3UTR	1227311	1227556	AT3G04550.1	AT3G04550
62431	Chr3	+	1232340	1033	200.118	238.733	239.955	136.99	116.269	113.404	174	0.54016	-0.889	0.000486	0.0263	257605	3UTR	1232169	1232448	AT3G04570.1	AT3G04570
62510	Chr3	+	1346356	2612	280.165	266.819	317.654	518.22	545.287	482.191	402	1.78768	0.838	3.61e-05	0.00287	258464	3UTR	1346190	1346507	AT3G04870.1	AT3G04870
62569	Chr3	+	1432319	81	15.7669	33.4874	31.994	2.70376	4.41528	0	14.7	0.0876208	-3.51	5.71e-05	0.00424	259119	3UTR	1432288	1432898	AT3G05120.1	AT3G05120
62593	Chr3	+	1478678	877	75.1958	65.8945	91.4113	201.881	183.234	179.482	133	2.42836	1.28	8.5e-06	0.000817	259585	3UTR	1478574	1478850	AT3G05200.1	AT3G05200
62725	Chr3	+	1640366	191	1.21284	8.6419	5.71321	40.5564	51.5116	55.3627	27.2	9.47014	3.24	5.57e-07	7.2e-05	260757	3UTR	1640106	1640468	AT3G05630.1	AT3G05630
62806	Chr3	+	1743163	3953	486.347	461.261	462.77	696.668	837.431	722.394	611	1.59992	0.678	0.000231	0.014	261422	3UTR	1742928	1743283	AT3G05840.2	AT3G05840
63072	Chr3	+	2127387	471	114.007	116.666	139.402	48.6676	25.7558	51.7909	82.7	0.341051	-1.55	4.51e-06	0.000463	263882	3UTR	2127266	2127587	AT3G06740.1	AT3G06740
63080	Chr3	+	2134557	1358	146.753	120.987	147.401	257.758	256.086	323.247	209	2.0164	1.01	3.67e-05	0.00291	263922	3UTR	2134356	2134676	AT3G06760.2	AT3G06760
63086	Chr3	+	2144365	4240	414.79	438.576	390.783	772.373	918.378	933.129	645	2.10897	1.08	7.57e-09	1.46e-06	263989	3UTR	2144240	2144641	AT3G06780.1	AT3G06780
63103	Chr3	+	2169124	512	133.412	129.629	123.405	37.8526	39.0016	70.5428	89	0.381417	-1.39	2.54e-05	0.00213	264207	3UTR	2168982	2169342	AT3G06868.1	AT3G06868
63124	Chr3	+	2204773	4380	872.029	893.356	1020.38	538.949	537.192	547.376	735	0.582791	-0.779	1.69e-05	0.0015	264490	3UTR	2204663	2204953	AT3G06980.1	AT3G06980
63153	Chr3	+	2253461	11114	2071.52	2281.46	2275	1269.86	1596.86	1539.44	1840	0.664782	-0.589	0.000341	0.0193	264786	3UTR	2253333	2253648	AT3G07110.1	AT3G07110
63211	Chr3	+	2356739	4728	380.83	424.533	401.067	1099.53	1108.23	842.941	710	2.5287	1.34	4.68e-13	1.82e-10	265423	3UTR	2356614	2356761	AT3G07360.3	AT3G07360
63443	Chr3	+	2622197	1591	126.135	126.388	158.827	361.402	363.524	300.03	239	2.49169	1.32	2.46e-08	4.23e-06	267505	3UTR	2621963	2622340	AT3G08630.1	AT3G08630
63601	Chr3	+	2873252	671	72.7701	65.8945	43.4204	187.46	118.477	127.691	103	2.38146	1.25	0.000307	0.0177	269086	3UTR	2873110	2873432	AT3G09350.1	AT3G09350
63758	Chr3	+	3071380	2743	585.8	546.6	549.61	413.675	308.333	352.714	459	0.638951	-0.646	0.000881	0.0436	270520	3UTR	3071146	3071549	AT3G09980.1	AT3G09980
63846	Chr3	+	3207975	1501	112.794	153.394	97.1245	273.079	359.845	347.356	224	2.69818	1.43	3.8e-09	7.69e-07	271356	3UTR	3207810	3208142	AT3G10340.1	AT3G10340
63876	Chr3	+	3242525	6685	670.698	618.976	662.732	1482.56	1301.77	1397.46	1020	2.14187	1.1	3.37e-10	8.23e-08	271618	3UTR	3242275	3242657	AT3G10420.2	AT3G10420
63909	Chr3	+	3274003	1530	123.709	170.678	189.678	351.488	323.787	244.667	234	1.90045	0.926	0.000112	0.00758	271836	3UTR	3273888	3274150	AT3G10500.1	AT3G10500
63941	Chr3	+	3320106	2834	625.823	652.464	593.031	290.203	392.96	302.709	476	0.526833	-0.925	3.78e-06	0.000397	272061	3UTR	3319882	3320269	AT3G10610.1	AT3G10610
63997	Chr3	+	3391167	45	0	0	0	12.6175	15.4535	8.92946	6.17	Inf	Inf	0.000586	0.0309	677590	intergenic.igt	3391124	3392008	AT3G10820.igt	AT3G10820.igt
64039	Chr3	+	3443438	4988	389.32	472.064	567.893	1084.21	949.285	1107.25	762	2.19744	1.14	6.67e-10	1.53e-07	272897	3UTR	3443109	3443565	AT3G10985.1	AT3G10985
64040	Chr3	+	3443607	75	1.21284	0	0	19.8276	27.2275	13.3942	10.3	49.8413	5.64	2.54e-05	0.00213	677598	intergenic.igt	3443566	3445567	AT3G10985.igt	AT3G10985.igt
64054	Chr3	+	3457199	314	12.1284	7.56166	19.4249	45.0626	84.6261	102.689	45.2	5.94089	2.57	2.91e-05	0.0024	272968	3UTR	3457002	3457334	AT3G11020.1	AT3G11020
64087	Chr3	+	3481418	23562	4711.87	4432.21	4831.09	2676.72	3309.25	3463.74	3900	0.676178	-0.565	0.000361	0.0203	273083	3UTR	3481305	3481568	AT3G11120.1	AT3G11120
64108	Chr3	+	3523001	2161	485.134	414.811	502.762	257.758	239.897	290.208	365	0.561673	-0.832	6.18e-05	0.00454	273389	3UTR	3522827	3523121	AT3G11250.1	AT3G11250
64121	Chr3	+	3558286	1837	87.3242	204.165	172.539	439.811	359.109	400.933	277	2.58573	1.37	3.91e-09	7.89e-07	273547	3UTR	3558150	3558389	AT3G11340.1	AT3G11340
64155	Chr3	+	3594340	2712	94.6012	98.3016	115.407	806.621	732.936	492.013	390	6.58938	2.72	1.4e-12	5.01e-10	273683	3UTR	3594324	3594690	AT3G11420.1	AT3G11420
64240	Chr3	+	3696447	6799	369.915	266.819	219.387	1661.01	2162.75	1136.72	969	5.79413	2.53	9.51e-08	1.45e-05	274396	3UTR	3696243	3696598	AT3G11690.1	AT3G11690
64366	Chr3	+	3869308	940	92.1755	68.055	55.9894	219.004	230.33	175.017	140	2.88758	1.53	5.63e-08	9.09e-06	677657	intergenic.igt	3859919	3878999	AT3G12110.igt	AT3G12110.igt
64393	Chr3	+	3925389	1891	252.27	186.881	133.689	404.662	387.073	373.252	290	2.0337	1.02	3.44e-06	0.000365	276401	3UTR	3925263	3925585	AT3G12320.1	AT3G12320
64409	Chr3	+	3936695	1821	180.713	212.807	211.389	355.093	370.147	350.928	280	1.77906	0.831	0.000211	0.0129	276467	3UTR	3936496	3936814	AT3G12360.1	AT3G12360
64427	Chr3	+	3967823	3152	27.8952	29.1664	53.7041	580.406	838.167	1135.83	444	23.0613	4.53	3.14e-13	1.26e-10	276656	3UTR	3967649	3967942	AT3G12510.1	AT3G12510
64460	Chr3	+	4013437	3009	356.574	322.991	398.782	575.9	644.63	492.906	465	1.58895	0.668	0.000554	0.0295	277034	3UTR	4013190	4013703	AT3G12630.1	AT3G12630
64461	Chr3	+	4013718	541	19.4054	17.2838	43.4204	168.534	119.948	108.047	79.4	4.94984	2.31	1.36e-08	2.47e-06	677677	intergenic.pm	4013704	4014212	AT3G12630.igt	AT3G12630.igt
64534	Chr3	+	4129897	1840	451.175	398.608	413.636	178.448	184.706	257.169	314	0.490987	-1.03	2.06e-06	0.000232	277563	3UTR	4129617	4130076	AT3G12930.1	AT3G12930
64540	Chr3	+	4136893	149	0	0	0	77.5077	30.1711	19.6448	21.2	Inf	Inf	9.32e-05	0.00647	277605	3UTR	4136807	4136948	AT3G12960.1	AT3G12960
64741	Chr3	+	4392802	3677	715.573	874.992	786.137	307.327	422.395	601.846	618	0.560258	-0.836	0.00028	0.0163	279362	3UTR	4392625	4392921	AT3G13470.1	AT3G13470
64783	Chr3	+	4450802	435	127.348	127.468	109.694	31.5438	41.9451	21.4307	76.6	0.260404	-1.94	1.26e-07	1.87e-05	279671	3UTR	4450617	4450931	AT3G13610.1	AT3G13610
64815	Chr3	+	4490184	759	214.672	159.875	164.54	75.7052	95.6643	67.8639	130	0.443775	-1.17	6.69e-05	0.00484	279890	3UTR	4490012	4490351	AT3G13690.1	AT3G13690
64834	Chr3	+	4516240	4261	760.448	1227.15	1318.61	262.264	403.998	450.045	737	0.33764	-1.57	2.3e-05	0.00195	280070	3UTR	4515757	4516418	AT3G13750.1	AT3G13750
64963	Chr3	+	4731702	29965	7534.13	6720.16	8249.87	2357.68	1562.27	4976.39	5230	0.39532	-1.34	1.76e-05	0.00155	281570	3UTR	4731563	4731923	AT3G14210.1	AT3G14210
65001	Chr3	+	4809048	2162	399.023	451.539	509.618	209.992	289.201	306.281	361	0.592181	-0.756	0.00031	0.0179	281927	3UTR	4808955	4809553	AT3G14390.1	AT3G14390
65042	Chr3	+	4902744	373	31.5337	14.0431	21.7102	96.434	89.7773	76.7934	55	3.9087	1.97	2.74e-06	0.000302	659459	3UTR	4902629	4902966	AT3G14570.2	AT3G14570
65063	Chr3	+	4924215	1463	342.02	286.263	390.783	128.879	162.629	187.519	250	0.470065	-1.09	2.97e-06	0.000322	282735	3UTR	4924166	4924814	AT3G14650.1	AT3G14650
65092	Chr3	+	4939416	5637	613.695	518.514	547.325	1082.4	1325.32	1044.75	855	2.05561	1.04	3.25e-09	6.68e-07	282794	3UTR	4939311	4939585	AT3G14690.1	AT3G14690
65127	Chr3	+	4994005	421	95.814	110.184	108.551	30.6426	44.8886	44.6473	72.5	0.382066	-1.39	0.000142	0.00918	-7582	AMB	4988638	4994178	AT3G14840.x	AT3G14840
65184	Chr3	+	5052358	7226	1472.38	1559.86	1434.01	850.782	952.964	959.024	1200	0.618587	-0.693	4.63e-05	0.00354	283509	3UTR	5052122	5052552	AT3G15000.1	AT3G15000
65280	Chr3	+	5169114	1174	101.878	56.1724	105.123	308.228	271.54	209.842	175	3.00034	1.59	1.7e-08	3.03e-06	284169	3UTR	5168883	5169271	AT3G15350.1	AT3G15350
65325	Chr3	+	5214120	5302	208.608	456.941	375.929	1454.62	1220.82	986.706	784	3.5163	1.81	1.5e-09	3.26e-07	284628	3UTR	5213999	5214239	AT3G15450.1	AT3G15450
65349	Chr3	+	5249665	159	2.42567	5.40119	3.42792	62.1864	43.4169	18.7519	22.6	11.0491	3.47	0.000368	0.0206	284736	3UTR	5249542	5249874	AT3G15518.1	AT3G15518
65433	Chr3	+	5342512	2587	236.503	361.88	261.665	533.541	559.268	425.042	396	1.76485	0.82	0.000105	0.00717	285403	3UTR	5342352	5342677	AT3G15780.1	AT3G15780
65446	Chr3	+	5344595	3279	382.043	302.467	253.666	690.359	765.315	585.773	497	2.17597	1.12	6.73e-09	1.3e-06	285414	3UTR	5344387	5344820	AT3G15790.1	AT3G15790
65477	Chr3	+	5430880	889	49.7263	28.0862	12.5691	224.412	231.802	220.558	128	7.48794	2.9	4.27e-20	3.65e-17	286315	3UTR	5430680	5431000	AT3G15990.1	AT3G15990
65501	Chr3	+	5460698	1930	439.046	418.052	359.932	214.498	225.179	287.529	324	0.597525	-0.743	0.000491	0.0265	286468	3UTR	5460557	5460910	AT3G16100.1	AT3G16100
65528	Chr3	+	5499237	719	92.1755	59.4131	59.4173	165.83	157.478	123.227	110	2.11622	1.08	0.000348	0.0197	286679	3UTR	5499069	5499355	AT3G16220.1	AT3G16220
65566	Chr3	+	5536065	338	15.7669	8.6419	18.2823	56.7789	88.3055	105.368	48.9	5.86662	2.55	1.02e-07	1.54e-05	286948	3UTR	5535881	5536183	AT3G16330.1	AT3G16330
65588	Chr3	+	5546446	1150	65.4931	97.2214	138.26	280.289	256.086	201.806	173	2.45264	1.29	2.26e-06	0.000253	286990	3UTR	5546264	5546537	AT3G16340.1	AT3G16340
65603	Chr3	+	5558490	29882	3589.99	3470.8	3587.89	6169.07	5976.81	5002.29	4630	1.61035	0.687	8.71e-06	0.000836	287087	3UTR	5558352	5558709	AT3G16370.1	AT3G16370
65678	Chr3	+	5645392	2938	299.57	203.085	231.956	771.472	633.592	520.588	443	2.62132	1.39	1.1e-07	1.64e-05	287552	3UTR	5645165	5645534	AT3G16570.1	AT3G16570
65722	Chr3	+	5710412	4836	1102.47	992.738	1035.23	546.159	614.459	590.238	814	0.5593	-0.838	3.44e-06	0.000365	287906	3UTR	5710250	5710699	AT3G16780.1	AT3G16780
65743	Chr3	+	5723182	2927	64.2803	144.752	86.8407	612.852	715.275	903.662	421	7.54306	2.92	4.96e-18	3.56e-15	287968	3UTR	5722924	5723301	AT3G16800.1	AT3G16800
65776	Chr3	+	5786277	1090	106.73	132.869	109.694	195.572	263.445	185.733	166	1.84587	0.884	0.000668	0.0344	288285	3UTR	5785986	5786400	AT3G16940.1	AT3G16940
65782	Chr3	+	5799554	5235	317.763	305.707	295.944	1131.97	1439.38	1088.5	763	3.98064	1.99	1.23e-19	1.04e-16	288407	3UTR	5799468	5799803	AT3G17000.1	AT3G17000
65802	Chr3	+	5829634	332	19.4054	29.1664	28.566	46.8651	85.362	85.7228	49.2	2.82546	1.5	0.000567	0.03	288551	3UTR	5829328	5829741	AT3G17090.1	AT3G17090
65813	Chr3	+	5838678	9811	115.219	73.4562	146.258	2753.33	2990.61	2143.96	1370	23.5506	4.56	2.49e-47	1.82e-43	288581	pseudogenic_exon	5837842	5838701	AT3G17110.1	AT3G17110
65846	Chr3	+	5862249	558	112.794	152.314	146.258	45.9639	47.8322	71.4357	96.1	0.401667	-1.32	3.55e-05	0.00284	288696	exon	5861998	5862437	AT3G17185.1	AT3G17185
65873	Chr3	+	5908873	1569	361.425	366.201	289.088	185.658	186.913	195.555	264	0.558787	-0.84	0.000206	0.0127	289015	3UTR	5908696	5909013	AT3G17300.2	AT3G17300
65960	Chr3	+	6048489	133	3.63851	0	0	64.8902	22.8123	24.1096	19.2	30.7302	4.94	0.000418	0.023	289922	3UTR	6048340	6048608	AT3G17690.1	AT3G17690
65996	Chr3	+	6091161	2580	101.878	100.462	148.543	642.593	709.388	532.196	373	5.3698	2.42	1.3e-26	2.22e-23	290170	3UTR	6090989	6091351	AT3G17790.1	AT3G17790
66010	Chr3	+	6096452	4765	297.145	246.294	318.797	1221.2	1329	760.79	696	3.84	1.94	3.36e-07	4.54e-05	290210	3UTR	6096290	6096686	AT3G17810.1	AT3G17810
66030	Chr3	+	6123011	605	46.0878	66.9747	45.7057	132.484	116.269	142.871	91.7	2.46664	1.3	0.000111	0.0075	290332	3UTR	6122692	6123132	AT3G17860.1	AT3G17860
66067	Chr3	+	6167554	33	18.1925	11.8826	6.85585	0	0	0.892946	6.3	0.0241788	-5.37	0.00099	0.048	659554	3UTR	6167516	6167853	AT3G18020.1	AT3G18020
66102	Chr3	+	6182824	3816	853.836	1026.23	879.834	315.438	371.619	479.512	654	0.422686	-1.24	1.98e-11	5.94e-09	290767	3UTR	6182594	6182974	AT3G18050.1	AT3G18050
66119	Chr3	+	6194318	3716	874.454	853.388	1156.35	341.575	315.692	343.784	648	0.347082	-1.53	1.68e-11	5.1e-09	290860	3UTR	6194125	6194572	AT3G18080.1	AT3G18080
66227	Chr3	+	6324572	8044	1460.25	1610.63	1797.37	944.512	1084.69	1119.75	1340	0.646833	-0.629	0.000181	0.0113	-7795	AMB	6323781	6324699	AT3G18410.x	AT3G18410
66279	Chr3	+	6429681	5169	1055.17	1006.78	1136.93	564.184	699.085	710.785	862	0.617109	-0.696	9.84e-05	0.00679	292247	3UTR	6429521	6429812	AT3G18680.1	AT3G18680
66347	Chr3	+	6514983	3226	716.786	697.833	630.738	326.253	402.526	471.476	541	0.586819	-0.769	6.07e-05	0.00447	292755	3UTR	6514730	6515114	AT3G18890.1	AT3G18890
66365	Chr3	+	6538655	326	20.6182	19.4443	25.1381	100.039	61.8139	66.078	48.9	3.49584	1.81	5.36e-05	0.00402	292892	3UTR	6538322	6538778	AT3G18950.1	AT3G18950
66426	Chr3	+	6609253	2288	234.077	209.566	174.824	538.048	474.642	451.831	347	2.36798	1.24	5.74e-09	1.13e-06	293254	3UTR	6608981	6609415	AT3G19100.1	AT3G19100
66455	Chr3	+	6666541	669	46.0878	70.2154	71.9864	158.62	122.156	143.764	102	2.25472	1.17	0.000279	0.0163	293655	3UTR	6666424	6666678	AT3G19240.1	AT3G19240
66467	Chr3	+	6690053	3346	255.908	254.936	279.947	740.829	816.09	645.6	499	2.78521	1.48	6.67e-14	2.94e-11	293742	3UTR	6689785	6690243	AT3G19290.1	AT3G19290
66505	Chr3	+	6724950	712	27.8952	61.5735	71.9864	178.448	129.515	174.125	107	2.98589	1.58	9.53e-07	0.000117	293991	3UTR	6724769	6725147	AT3G19390.1	AT3G19390
66509	Chr3	+	6726944	764	192.841	169.597	156.542	104.545	58.1345	103.582	131	0.513048	-0.963	0.000524	0.0281	-7863	AMB	6726525	6727120	AT3G19400.x	AT3G19400
66523	Chr3	+	6747150	3802	775.002	852.307	771.283	376.723	435.641	615.24	638	0.595184	-0.749	4.4e-05	0.00338	294098	3UTR	6747006	6747334	AT3G19450.1	AT3G19450
66646	Chr3	+	6957694	224	12.1284	19.4443	7.99849	69.3964	44.1528	46.4332	33.3	4.04291	2.02	0.000207	0.0127	678118	intergenic.pm	6957087	6958647	AT3G19960.igt	AT3G19960.igt
66798	Chr3	+	7107164	2071	449.962	492.588	557.609	195.572	251.671	175.91	354	0.415391	-1.27	3.39e-09	6.95e-07	296302	3UTR	7107080	7107345	AT3G20370.1	AT3G20370
66928	Chr3	+	7328565	539	50.9391	38.8886	35.4219	128.879	134.666	92.8664	80.3	2.84561	1.51	1.53e-05	0.00137	297637	3UTR	7328370	7328696	AT3G20910.1	AT3G20910
66984	Chr3	+	7437987	1423	288.655	348.917	319.94	132.484	183.234	166.088	240	0.503186	-0.991	2.5e-05	0.0021	298265	3UTR	7437846	7438131	AT3G21200.1	AT3G21200
67072	Chr3	+	7582794	494	0	12.9629	22.8528	154.114	124.364	108.939	70.5	10.817	3.44	6.03e-16	3.45e-13	298999	3UTR	7582624	7582913	AT3G21520.1	AT3G21520
67110	Chr3	+	7668725	1886	208.608	214.967	193.106	367.711	434.169	310.745	288	1.80421	0.851	0.0001	0.0069	299422	3UTR	7668557	7668844	AT3G21760.1	AT3G21760
67116	Chr3	+	7674840	1901	358.999	454.78	454.771	218.103	215.613	224.13	321	0.51858	-0.947	9.1e-06	0.000868	299435	3UTR	7674662	7674959	AT3G21770.1	AT3G21770
67212	Chr3	+	7839000	3159	213.459	233.331	306.228	801.213	775.617	496.478	471	2.75333	1.46	5.84e-06	0.000587	300079	3UTR	7838864	7839008	AT3G22200.2	AT3G22200
67232	Chr3	+	7878471	678	32.7466	47.5305	90.2687	145.102	158.214	135.728	102	2.57435	1.36	1.97e-05	0.00171	300284	3UTR	7877858	7878588	AT3G22270.1	AT3G22270
67265	Chr3	+	7908608	3426	272.888	290.584	269.663	836.362	751.333	667.031	515	2.70631	1.44	3.15e-13	1.26e-10	300431	3UTR	7908417	7908860	AT3G22370.1	AT3G22370
67286	Chr3	+	7919492	727	71.5573	63.734	61.7026	173.942	150.119	141.086	110	2.36122	1.24	5.67e-05	0.00421	300490	3UTR	7918968	7919604	AT3G22380.2	AT3G22380
67366	Chr3	+	8009591	2037	97.0268	114.505	132.546	495.689	463.604	495.585	300	4.22833	2.08	1.7e-19	1.42e-16	300833	3UTR	8009416	8009710	AT3G22620.1	AT3G22620
67397	Chr3	+	8081177	96	0	0	0	28.8401	31.6428	18.7519	13.2	Inf	Inf	9.95e-08	1.51e-05	678295	intergenic.igt	8081172	8085306	AT3G22830.igt	AT3G22830.igt
67455	Chr3	+	8153975	456	115.219	127.468	102.838	50.4701	39.0016	39.2896	79	0.372654	-1.42	4.22e-05	0.00327	301302	3UTR	8153364	8154269	AT3G22968.1	AT3G22968
67475	Chr3	+	8174042	21549	1315.93	1277.92	1615.69	5730.16	5142.33	4037.01	3190	3.54183	1.82	3.08e-14	1.41e-11	301357	3UTR	8173944	8174251	AT3G23000.1	AT3G23000
67562	Chr3	+	8310857	174	2.42567	3.24071	4.57057	64.8902	48.568	24.1096	24.6	13.4384	3.75	1.26e-05	0.00115	301756	3UTR	8310625	8310946	AT3G23250.1	AT3G23250
67630	Chr3	+	8376363	16691	3391.09	3641.48	4076.94	1519.51	1713.86	2626.16	2830	0.527434	-0.923	6.22e-06	0.000622	302075	3UTR	8376225	8376512	AT3G23390.1	AT3G23390
67668	Chr3	+	8412031	56125	7537.77	5337.45	6546.19	13434.1	9885.8	9733.11	8750	1.70188	0.767	0.000837	0.0418	302155	3UTR	8411842	8412313	AT3G23450.1	AT3G23450
67737	Chr3	+	8525201	1182	259.547	335.954	341.65	92.829	87.5697	121.441	206	0.322082	-1.63	3.12e-11	9.13e-09	302908	3UTR	8525056	8525408	AT3G23670.1	AT3G23670
67816	Chr3	+	8644444	19582	614.908	536.878	443.345	4897.4	6212.29	3852.17	2760	9.37971	3.23	2.24e-16	1.34e-13	303485	3UTR	8644200	8644569	AT3G23920.1	AT3G23920
67864	Chr3	+	8694727	686	60.6418	48.6107	81.1275	134.287	128.779	175.017	105	2.3011	1.2	0.000134	0.00878	303768	3UTR	8694332	8694829	AT3G24070.1	AT3G24070
68009	Chr3	+	9033720	1632	151.604	213.887	159.97	386.637	326.73	264.312	251	1.86061	0.896	0.000218	0.0133	305225	3UTR	9033554	9033916	AT3G24740.1	AT3G24740
68012	Chr3	+	9037772	252	24.2567	6.48143	6.85585	68.4952	58.8704	57.1486	37	4.90807	2.3	7.01e-06	0.000692	305248	3UTR	9037565	9037877	AT3G24750.1	AT3G24750
68142	Chr3	+	9175776	1099	212.246	298.146	374.786	104.545	100.815	59.8274	192	0.299587	-1.74	7.7e-06	0.000751	305912	3UTR	9175615	9175896	AT3G25190.1	AT3G25190
68171	Chr3	+	9197106	716	20.6182	19.4443	25.1381	255.956	169.252	129.477	103	8.50736	3.09	1.63e-07	2.35e-05	306034	3UTR	9196950	9197244	AT3G25250.1	AT3G25250
68305	Chr3	+	9410517	954	81.26	60.4933	101.695	234.326	195.744	192.876	144	2.55884	1.36	1.24e-06	0.000148	307041	3UTR	9410410	9410687	AT3G25780.1	AT3G25780
68326	Chr3	+	9442123	750	213.459	227.93	163.398	42.3589	87.5697	48.2191	130	0.294563	-1.76	3.44e-09	7.05e-07	-8179	AMB	9441730	9442845	AT3G25820.x	AT3G25820
68339	Chr3	+	9450386	832	234.077	249.535	166.826	64.8902	78.7391	74.1145	145	0.334765	-1.58	1.82e-08	3.22e-06	307206	3UTR	9450317	9450540	AT3G25830.1	AT3G25830
68429	Chr3	+	9540384	1653	164.946	196.603	174.824	388.44	312.013	291.993	255	1.85029	0.888	0.000137	0.00892	307787	3UTR	9540150	9540573	AT3G26100.1	AT3G26100
68715	Chr3	+	9971256	418	10.9155	1.08024	12.5691	109.953	104.495	118.762	59.6	13.5645	3.76	5.52e-16	3.19e-13	309917	3UTR	9971085	9971388	AT3G27025.1	AT3G27025
68802	Chr3	+	10074149	958	50.9391	91.8202	68.5585	158.62	248.727	229.487	141	3.01364	1.59	7.58e-07	9.52e-05	310406	3UTR	10074065	10074280	AT3G27270.1	AT3G27270
68942	Chr3	+	10325480	49	18.1925	17.2838	17.1396	0	1.47176	0.892946	9.16	0.0449427	-4.48	0.000253	0.015	311814	3UTR	10325469	10325833	AT3G27850.1	AT3G27850
68972	Chr3	+	10335385	266	23.0439	17.2838	7.99849	43.2601	83.1544	56.2556	38.5	3.77994	1.92	0.000132	0.00867	311848	3UTR	10335289	10335425	AT3G27870.1	AT3G27870
68973	Chr3	+	10335476	326	13.3412	19.4443	9.14113	85.619	85.362	69.6498	47.1	5.73934	2.52	8.84e-08	1.36e-05	678593	intergenic.igt	10335426	10336211	AT3G27870.igt	AT3G27870.igt
69003	Chr3	+	10401758	284	9.70268	4.32095	26.2808	85.619	50.7757	75.9004	42.1	5.26729	2.4	1.19e-06	0.000143	678600	intergenic.pm	10400872	10402871	AT3G27980.igt	AT3G27980.igt
69019	Chr3	+	10438424	1323	372.341	299.226	299.372	153.213	112.59	137.514	229	0.415388	-1.27	9.07e-08	1.39e-05	312164	3UTR	10438269	10438511	AT3G28040.1	AT3G28040
69111	Chr3	+	10521325	1261	100.665	86.419	70.8438	401.057	242.104	233.952	189	3.40061	1.77	7.41e-05	0.0053	312476	3UTR	10521224	10521652	AT3G28210.1	AT3G28210
69142	Chr3	+	10539746	332	40.0236	27.0059	1.14264	88.3227	69.9085	71.4357	49.6	3.36893	1.75	6.13e-05	0.0045	312569	CDS	10538725	10539849	AT3G28270.2	AT3G28270
69375	Chr3	+	11006430	927	1.21284	7.56166	11.4264	406.465	203.839	161.623	132	38.2125	5.26	5.65e-07	7.28e-05	313803	3UTR	11006376	11006534	AT3G29000.1	AT3G29000
69642	Chr3	+	11840503	595	0	0	3.42792	138.793	187.649	163.409	82.2	142.9	7.16	7.12e-36	2.42e-32	315384	3UTR	11840314	11840622	AT3G30210.1	AT3G30210
69693	Chr3	+	12104968	238	8.48985	10.8024	21.7102	54.9764	69.9085	41.0755	34.5	4.04758	2.02	0.000112	0.00758	315801	3UTR	12104877	12105159	AT3G30460.1	AT3G30460
69888	Chr3	+	14193082	39094	3277.08	3946.11	4473.44	6841.41	8007.1	9243.78	5960	2.05976	1.04	6.84e-08	1.08e-05	678996	intergenic.igt	14168636	14193916	AT3G39935.igt	AT3G39935.igt
70179	Chr3	+	15661853	197	38.8107	66.9747	58.2747	29.7413	11.7741	2.67884	34.7	0.269378	-1.89	0.000173	0.0109	320626	3UTR	15661785	15662045	AT3G43800.1	AT3G43800
70277	Chr3	+	15985417	2114	100.665	95.0609	209.103	472.256	616.667	355.393	308	3.56771	1.83	8.04e-06	0.000778	321480	3UTR	15985173	15985655	AT3G44300.1	AT3G44300
70357	Chr3	+	16164830	2980	603.992	598.452	623.882	323.55	391.488	438.437	497	0.631582	-0.663	0.000671	0.0346	322122	3UTR	16164659	16165051	AT3G44590.2	AT3G44590
70442	Chr3	+	16299713	2278	545.776	494.749	510.761	213.597	278.162	275.027	386	0.494291	-1.02	1.09e-06	0.000132	322513	3UTR	16299586	16299899	AT3G44750.1	AT3G44750
70465	Chr3	+	16381072	1995	145.54	51.8514	30.8513	443.416	660.084	367.001	283	6.4427	2.69	1.87e-07	2.64e-05	322749	3UTR	16380940	16381190	AT3G44860.1	AT3G44860
70474	Chr3	+	16386281	4123	394.172	275.461	354.219	1005.8	983.135	697.391	618	2.62374	1.39	3.2e-08	5.41e-06	322778	3UTR	16386205	16386432	AT3G44880.1	AT3G44880
70476	Chr3	+	16388420	7921	1630.05	1629	1681.97	835.461	905.132	1285.84	1330	0.612513	-0.707	2.1e-05	0.00181	322797	3UTR	16388248	16388586	AT3G44890.1	AT3G44890
70572	Chr3	+	16569821	508	94.6012	131.789	141.688	52.2726	52.9833	48.2191	86.9	0.416964	-1.26	0.000157	0.00999	323353	3UTR	16569651	16569947	AT3G45230.1	AT3G45230
70662	Chr3	+	16789237	41	0	0	0	15.3213	7.35879	12.5012	5.86	Inf	Inf	0.000956	0.0466	679325	intergenic.pm	16787980	16789979	AT3G45720.igt	AT3G45720.igt
70683	Chr3	+	16824054	3780	824.728	883.634	872.978	445.219	409.885	417.006	642	0.49281	-1.02	3.59e-08	6.02e-06	324393	3UTR	16823961	16824330	AT3G45780.2	AT3G45780
70692	Chr3	+	16845470	533	44.8749	39.9688	49.1336	115.36	113.325	119.655	80.4	2.6	1.38	8.5e-05	0.00597	324473	3UTR	16845278	16845661	AT3G45830.1	AT3G45830
70705	Chr3	+	16883806	4605	993.312	1077	1152.93	457.836	464.34	572.379	786	0.463682	-1.11	6.32e-10	1.46e-07	324708	3UTR	16883702	16883996	AT3G45930.1	AT3G45930
70711	Chr3	+	16893897	1108	13.3412	5.40119	21.7102	401.057	275.219	226.808	157	22.3245	4.48	1.39e-14	6.66e-12	324741	3UTR	16893790	16894020	AT3G45960.1	AT3G45960
70717	Chr3	+	16897269	1508	35.1722	36.7281	100.552	405.564	442.264	273.242	216	6.50073	2.7	3.34e-11	9.64e-09	324765	3UTR	16897190	16897428	AT3G45970.1	AT3G45970
70730	Chr3	+	16933720	441	32.7466	18.364	38.8498	112.657	118.477	68.7569	65	3.33358	1.74	1.06e-05	0.000988	324976	3UTR	16933589	16933762	AT3G46110.1	AT3G46110
70901	Chr3	+	17231148	20863	4261.9	4363.08	3817.56	2771.35	2426.93	3211.03	3480	0.675852	-0.565	0.000239	0.0143	326345	3UTR	17231022	17231321	AT3G46780.1	AT3G46780
70908	Chr3	+	17266369	33	10.9155	9.72214	17.1396	0	0	0	6.3	0	NAME	0.000191	0.0119	660230	3UTR	17266267	17266604	AT3G46880.1	AT3G46880
71017	Chr3	+	17458571	327	98.2397	82.0981	89.126	27.9388	29.4352	18.7519	57.6	0.282509	-1.82	9.19e-06	0.000875	327400	3UTR	17458404	17458690	AT3G47380.1	AT3G47380
71071	Chr3	+	17511729	1252	124.922	114.505	75.4143	301.018	274.483	241.096	189	2.59368	1.37	7.16e-08	1.13e-05	327678	3UTR	17511616	17511978	AT3G47510.1	AT3G47510
71102	Chr3	+	17535918	365	37.5979	19.4443	1.14264	84.7177	108.91	65.1851	52.8	4.44812	2.15	7.89e-06	0.000768	327840	3UTR	17535811	17536179	AT3G47580.1	AT3G47580
71210	Chr3	+	17725184	489	9.70268	20.5245	14.8543	133.385	122.156	120.548	70.2	8.34242	3.06	1.16e-13	4.94e-11	328800	3UTR	17725001	17725318	AT3G48020.1	AT3G48020
71321	Chr3	+	17907558	1244	172.223	97.2214	77.6996	248.746	300.239	232.166	188	2.25022	1.17	2.01e-05	0.00175	329627	3UTR	17907371	17907681	AT3G48350.1	AT3G48350
71329	Chr3	+	17923456	159	3.63851	9.72214	4.57057	22.5313	44.1528	51.7909	22.7	6.60719	2.72	5.68e-05	0.00422	329748	3UTR	17923271	17923616	AT3G48390.1	AT3G48390
71360	Chr3	+	17951162	3496	497.263	267.899	223.958	710.187	755.012	739.36	532	2.22881	1.16	8.91e-07	0.00011	329871	3UTR	17951083	17951315	AT3G48460.1	AT3G48460
71391	Chr3	+	17989732	1831	124.922	162.036	167.968	433.502	383.393	383.074	276	2.63772	1.4	1.16e-09	2.57e-07	330024	3UTR	17989593	17989883	AT3G48530.1	AT3G48530
71557	Chr3	+	18253759	11373	669.485	588.729	554.181	2646.08	3265.83	2158.25	1650	4.45276	2.15	3.79e-13	1.49e-10	331371	3UTR	18253648	18253959	AT3G49220.1	AT3G49220
71566	Chr3	+	18258101	827	215.885	193.363	198.82	64.8902	78.7391	104.475	143	0.408021	-1.29	3.44e-06	0.000365	331387	3UTR	18257976	18258220	AT3G49240.1	AT3G49240
71575	Chr3	+	18265989	1863	445.111	450.459	407.923	157.719	191.329	256.276	318	0.464386	-1.11	2.98e-07	4.07e-05	331459	3UTR	18265860	18266099	AT3G49260.3	AT3G49260
71607	Chr3	+	18342404	3094	618.546	657.865	677.586	342.476	386.337	425.935	518	0.590967	-0.759	8.08e-05	0.0057	331997	3UTR	18342274	18342609	AT3G49470.1	AT3G49470
71634	Chr3	+	18371986	1167	325.04	250.615	259.38	102.743	139.081	122.334	200	0.436099	-1.2	2.15e-06	0.000242	332098	3UTR	18371822	18372259	AT3G49560.1	AT3G49560
71638	Chr3	+	18380286	1219	127.348	119.906	111.979	258.659	199.423	309.852	188	2.13771	1.1	2.54e-05	0.00213	332143	3UTR	18380105	18380394	AT3G49590.2	AT3G49590
71661	Chr3	+	18421089	1730	465.729	537.958	429.633	126.175	92.7208	183.947	306	0.281056	-1.83	9.37e-17	5.9e-14	332381	3UTR	18420837	18421226	AT3G49670.1	AT3G49670
71665	Chr3	+	18425651	6624	1378.99	1306.01	1312.89	836.362	720.426	1091.18	1110	0.66234	-0.594	0.000385	0.0214	332430	3UTR	18425474	18425813	AT3G49680.2	AT3G49680
71727	Chr3	+	18498714	392	31.5337	28.0862	30.8513	89.224	74.3238	100.903	59.2	2.92304	1.55	0.000133	0.00874	332715	3UTR	18498399	18498833	AT3G49880.1	AT3G49880
71751	Chr3	+	18515472	1640	358.999	414.811	373.644	200.979	168.516	161.623	280	0.462867	-1.11	5.81e-07	7.48e-05	332805	3UTR	18515303	18515595	AT3G49940.1	AT3G49940
71789	Chr3	+	18635394	1124	50.9391	104.783	99.4098	257.758	272.275	216.093	167	2.92447	1.55	9.76e-09	1.84e-06	333325	3UTR	18635149	18635518	AT3G50260.1	AT3G50260
71793	Chr3	+	18637331	1322	399.023	374.842	289.088	78.4089	86.0979	168.767	233	0.313536	-1.67	3.93e-09	7.93e-07	333332	3UTR	18637279	18637461	AT3G50270.1	AT3G50270
71901	Chr3	+	18842951	780	184.351	157.715	194.249	82.014	100.08	75.9004	132	0.48105	-1.06	0.000265	0.0156	334082	3UTR	18842830	18843070	AT3G50700.1	AT3G50700
71996	Chr3	+	18942806	259	0	2.16048	9.14113	85.619	81.6826	38.3967	36.2	18.2008	4.19	6.13e-08	9.8e-06	334461	3UTR	18942722	18942985	AT3G50980.1	AT3G50980
72021	Chr3	+	18997558	2203	213.459	252.776	263.95	436.206	448.151	418.792	339	1.78468	0.836	9.01e-05	0.00628	334758	3UTR	18997348	18997709	AT3G51130.1	AT3G51130
72054	Chr3	+	19026795	3565	519.094	260.337	341.65	711.989	739.559	716.143	548	1.93357	0.951	2.83e-06	0.000309	334935	3UTR	19026659	19026992	AT3G51240.2	AT3G51240
72074	Chr3	+	19038958	386	88.537	95.0609	115.407	35.1488	27.2275	42.8614	67.4	0.35196	-1.51	4.84e-05	0.00367	335051	3UTR	19038782	19039071	AT3G51280.1	AT3G51280
72077	Chr3	+	19042566	364	90.9627	112.345	85.6981	30.6426	27.2275	34.8249	63.6	0.320738	-1.64	1.84e-05	0.00161	-8723	AMB	19042417	19044491	AT3G51290.x	AT3G51290
72203	Chr3	+	19171086	2706	509.391	643.822	675.301	238.832	283.314	400.933	459	0.504824	-0.986	1.05e-05	0.000984	335849	3UTR	19170849	19171270	AT3G51670.1	AT3G51670
72218	Chr3	+	19186635	742	169.797	182.56	204.533	57.6801	76.5315	76.7934	128	0.378899	-1.4	1.58e-06	0.000185	335894	3UTR	19186519	19186754	AT3G51720.1	AT3G51720
72221	Chr3	+	19188690	13998	1596.09	1773.75	1839.65	2770.45	2513.03	2626.16	2190	1.51831	0.602	0.00022	0.0134	335911	3UTR	19188437	19188811	AT3G51730.1	AT3G51730
72225	Chr3	+	19192047	941	191.628	233.331	274.234	84.7177	85.362	104.475	162	0.392673	-1.35	3.42e-07	4.61e-05	335920	3UTR	19191843	19192171	AT3G51740.1	AT3G51740
72240	Chr3	+	19215703	316	0	0	0	80.2115	92.7208	90.1876	43.9	Inf	Inf	5.6e-23	6.93e-20	336110	3UTR	19215462	19215951	AT3G51810.1	AT3G51810
72258	Chr3	+	19242792	970	54.5776	41.049	82.2702	260.462	205.31	220.558	144	3.85802	1.95	1.31e-11	4.08e-09	336281	3UTR	19242520	19243033	AT3G51860.1	AT3G51860
72260	Chr3	+	19246821	326	72.7701	86.419	95.9819	23.4326	31.6428	29.4672	56.6	0.331317	-1.59	9.25e-05	0.00644	336306	3UTR	19246612	19247056	AT3G51870.1	AT3G51870
72339	Chr3	+	19323749	1129	135.838	102.623	108.551	259.561	252.407	175.017	172	1.97972	0.985	0.000121	0.00802	336961	3UTR	19323607	19323947	AT3G52105.1	AT3G52105
72386	Chr3	+	19372579	10458	1436	1221.75	1338.03	2027.82	2133.31	1627.84	1630	1.44877	0.535	0.000876	0.0434	337667	3UTR	19372398	19372807	AT3G52230.1	AT3G52230
72418	Chr3	+	19409336	2329	263.185	273.3	245.668	513.714	462.132	398.254	359	1.75682	0.813	0.000107	0.00731	337994	3UTR	19409183	19409455	AT3G52340.2	AT3G52340
72438	Chr3	+	19423095	5311	1251.65	1255.24	1008.95	394.749	704.237	749.182	894	0.52567	-0.928	6.25e-05	0.00458	338053	3UTR	19422856	19423217	AT3G52380.1	AT3G52380
72515	Chr3	+	19514760	449	130.986	126.388	130.261	32.4451	26.4917	33.932	80.1	0.239578	-2.06	7.01e-09	1.35e-06	338414	3UTR	19514597	19514843	AT3G52630.2	AT3G52630
72658	Chr3	+	19711321	3535	343.232	357.559	246.811	794.905	775.617	686.676	534	2.38201	1.25	1.11e-10	2.94e-08	339615	3UTR	19711189	19711559	AT3G53180.1	AT3G53180
72666	Chr3	+	19717589	1684	375.979	432.095	489.05	143.299	132.458	184.84	293	0.355091	-1.49	1.56e-11	4.79e-09	339634	3UTR	19717538	19717715	AT3G53190.1	AT3G53190
72752	Chr3	+	19846739	692	116.432	172.838	183.965	79.3102	64.0215	89.2946	118	0.491566	-1.02	0.000397	0.022	340444	3UTR	19846584	19846940	AT3G53530.2	AT3G53530
72760	Chr3	+	19876183	216	0	0	0	69.3964	66.2292	43.7544	29.9	Inf	Inf	2.98e-16	1.75e-13	660412	3UTR	19876060	19876397	AT3G53600.1	AT3G53600
72845	Chr3	+	19998624	167	1.21284	10.8024	14.8543	47.7664	35.3222	37.5037	24.6	4.48807	2.17	0.000652	0.0338	341518	3UTR	19998198	19998743	AT3G54000.1	AT3G54000
72861	Chr3	+	20013620	1431	143.115	159.875	139.402	282.092	323.787	258.954	218	1.9549	0.967	5.53e-05	0.00412	341677	3UTR	20013491	20013813	AT3G54030.1	AT3G54030
72900	Chr3	+	20066558	892	59.4289	59.4131	69.7011	253.252	194.272	162.516	133	3.23555	1.69	4.24e-08	6.98e-06	341967	3UTR	20066439	20066680	AT3G54200.1	AT3G54200
72902	Chr3	+	20067392	431	25.4695	7.56166	39.9924	107.249	94.9285	107.154	63.7	4.23604	2.08	1.66e-07	2.39e-05	679792	intergenic.igt	20066681	20068157	AT3G54200.igt	AT3G54200.igt
72987	Chr3	+	20197636	4909	965.417	967.893	1148.35	580.406	702.765	547.376	819	0.594013	-0.751	3.47e-05	0.00279	343005	3UTR	20197467	20197770	AT3G54560.1	AT3G54560
72996	Chr3	+	20213013	5523	1485.72	1277.92	1178.06	623.667	487.152	651.851	951	0.447184	-1.16	3.03e-11	8.88e-09	343037	3UTR	20212877	20213200	AT3G54600.1	AT3G54600
73035	Chr3	+	20246073	1729	118.858	106.944	143.973	448.824	403.998	320.568	257	3.17326	1.67	1.22e-12	4.4e-10	343331	3UTR	20245690	20246200	AT3G54680.1	AT3G54680
73059	Chr3	+	20303958	3048	342.02	225.77	284.518	557.875	805.788	530.41	458	2.22229	1.15	0.000103	0.00708	343780	3UTR	20303739	20304130	AT3G54820.1	AT3G54820
73063	Chr3	+	20318112	72	0	0	0	28.8401	16.1893	16.073	10.2	Inf	Inf	4.56e-06	0.000468	679820	intergenic.pm	20316412	20318411	AT3G54826.igt	AT3G54826.igt
73115	Chr3	+	20388668	673	160.094	155.554	153.114	72.1002	67.7009	81.2581	115	0.47158	-1.08	0.000275	0.0161	344394	3UTR	20388550	20388926	AT3G55010.2	AT3G55010
73122	Chr3	+	20398654	423	41.2364	16.2036	30.8513	89.224	94.9285	106.261	63.1	3.28926	1.72	1.04e-05	0.000971	344452	3UTR	20398225	20398773	AT3G55030.1	AT3G55030
73170	Chr3	+	20501663	10578	2332.28	1944.43	2229.29	1286.99	1429.81	1368.89	1770	0.627987	-0.671	5.48e-05	0.00409	344925	3UTR	20501520	20501829	AT3G55280.3	AT3G55280
73279	Chr3	+	20639490	1356	275.314	310.028	365.645	97.3352	126.571	216.093	232	0.462677	-1.11	7.72e-05	0.00548	345745	3UTR	20639396	20639612	AT3G55630.2	AT3G55630
73284	Chr3	+	20642620	530	38.8107	24.8455	30.8513	98.2365	156.742	112.511	77	3.88847	1.96	5.65e-08	9.11e-06	345798	3UTR	20642412	20642779	AT3G55640.1	AT3G55640
73333	Chr3	+	20700019	9050	1774.38	1891.5	1679.68	1030.13	1309.87	1288.52	1500	0.678791	-0.559	0.000848	0.0422	345981	3UTR	20699837	20700187	AT3G55750.1	AT3G55750
73408	Chr3	+	20750393	273	12.1284	30.2467	7.99849	62.1864	62.5498	66.078	40.2	3.78799	1.92	0.000104	0.0071	660459	3UTR	20750185	20750522	AT3G55940.1	AT3G55940
73421	Chr3	+	20778759	2176	109.155	75.6166	121.12	693.063	532.041	373.252	317	5.22523	2.39	1.6e-07	2.32e-05	346475	3UTR	20778600	20778962	AT3G55980.1	AT3G55980
73485	Chr3	+	20872050	135	10.9155	2.16048	6.85585	34.2476	40.4734	22.3237	19.5	4.86882	2.28	0.000938	0.046	347143	3UTR	20871855	20872169	AT3G56270.1	AT3G56270
73490	Chr3	+	20873373	2363	29.1081	20.5245	26.2808	691.261	632.856	598.274	333	25.3235	4.66	1.82e-68	2.21e-64	347146	pseudogenic_exon	20872831	20873472	AT3G56275.1	AT3G56275
73823	Chr3	+	21309444	1589	190.415	139.351	202.248	291.104	359.109	281.278	244	1.75088	0.808	0.000363	0.0204	349797	3UTR	21309194	21309584	AT3G57550.2	AT3G57550
74214	Chr3	+	21935101	1112	58.2161	116.666	141.688	188.362	244.312	259.847	168	2.18758	1.13	0.000135	0.00881	353629	3UTR	21935060	21935274	AT3G59350.3	AT3G59350
74242	Chr3	+	21984624	911	32.7466	42.1293	46.8483	227.116	266.388	169.66	131	5.44809	2.45	1.03e-12	3.77e-10	354026	3UTR	21984441	21984718	AT3G59480.1	AT3G59480
74381	Chr3	+	22220802	1707	98.2397	97.2214	99.4098	389.341	464.34	344.677	249	4.06401	2.02	3.35e-17	2.15e-14	355631	3UTR	22220711	22220944	AT3G60140.1	AT3G60140
74418	Chr3	+	22269869	54881	11195.7	10479.4	10366	6525.07	7943.08	7896.32	9070	0.697993	-0.519	0.00083	0.0415	355876	3UTR	22269751	22270126	AT3G60245.1	AT3G60245
74470	Chr3	+	22335785	303	33.9594	20.5245	17.1396	80.2115	69.9085	50.8979	45.4	2.80659	1.49	0.00085	0.0423	-9378	AMB	22334424	22337737	AT3G60420.x	AT3G60420
74511	Chr3	+	22402615	4370	466.942	548.761	596.459	899.45	865.394	697.391	679	1.52729	0.611	0.000884	0.0437	356790	3UTR	22402409	22402822	AT3G60600.1	AT3G60600
74534	Chr3	+	22435954	1964	174.648	163.116	108.551	456.935	482.737	367.001	292	2.92769	1.55	4.98e-12	1.66e-09	356936	3UTR	22435775	22436069	AT3G60690.1	AT3G60690
74653	Chr3	+	22604567	1813	76.4086	209.566	181.68	331.661	414.3	416.113	272	2.4849	1.31	1.89e-06	0.000216	357851	3UTR	22604337	22604698	AT3G61060.1	AT3G61060
74707	Chr3	+	22669605	2805	543.35	547.68	626.167	332.562	351.75	406.291	468	0.635106	-0.655	0.000822	0.0412	358353	3UTR	22669332	22669616	AT3G61240.2	AT3G61240
74756	Chr3	+	22735278	25422	2332.28	2569.89	2156.16	4630.63	6413.19	4804.05	3820	2.24527	1.17	1.67e-07	2.4e-05	358718	3UTR	22735114	22735455	AT3G61430.2	AT3G61430
74945	Chr3	+	22975089	58	16.9797	10.8024	35.4219	0.901252	1.47176	0	10.9	0.0375453	-4.74	0.000402	0.0222	360256	CDS	22974984	22975139	AT3G62030.3	AT3G62030
74972	Chr3	+	22996814	177	1.21284	1.08024	3.42792	45.0626	50.7757	47.3262	24.8	25.0244	4.65	1.35e-09	2.96e-07	360427	3UTR	22996594	22996881	AT3G62100.1	AT3G62100
75072	Chr3	+	23151570	57	0	0	0	18.025	11.7741	18.7519	8.09	Inf	Inf	6e-05	0.00442	680235	intergenic.igt	23148072	23152757	AT3G62580.igt	AT3G62580.igt
75088	Chr3	+	23169189	712	64.2803	58.3328	65.1306	179.349	161.893	115.19	107	2.43115	1.28	3.55e-05	0.00284	361360	3UTR	23168990	23169307	AT3G62650.2	AT3G62650
75096	Chr3	+	23174762	1508	118.858	137.19	151.971	286.598	401.054	256.276	225	2.31344	1.21	4.24e-05	0.00328	361367	3UTR	23174505	23174882	AT3G62660.1	AT3G62660
75104	Chr3	+	23202882	526	29.1081	45.37	50.2762	108.15	92.7208	151.801	79.6	2.82693	1.5	4.54e-05	0.00348	361456	3UTR	23202709	23203027	AT3G62720.2	AT3G62720
75166	Chr3	+	23283368	375	0	0	6.85585	100.94	141.289	58.0415	51.2	43.7977	5.45	2.86e-09	5.94e-07	361971	3UTR	23283208	23283488	AT3G62990.1	AT3G62990
75178	Chr3	+	23291451	1387	75.1958	119.906	129.118	343.377	294.352	285.743	208	2.84828	1.51	1.98e-09	4.24e-07	361995	3UTR	23290999	23291606	AT3G63010.1	AT3G63010
75334	Chr3	+	23452795	978	183.138	251.695	282.232	96.434	83.1544	113.404	168	0.408599	-1.29	1.35e-06	0.00016	363260	3UTR	23452683	23452914	AT3G63510.1	AT3G63510
75573	Chr3	-	212813	5668	557.904	698.914	711.866	1024.72	1253.94	979.562	871	1.65503	0.727	3.49e-05	0.0028	-6731	AMB	212398	212862	AT3G01540.x	AT3G01540
75626	Chr3	-	293777	1194	145.54	90.74	122.263	229.819	280.37	220.558	182	2.0381	1.03	3.99e-05	0.00311	251682	3UTR	293634	293980	AT3G01820.1	AT3G01820
75700	Chr3	-	370773	806	195.267	202.004	153.114	96.434	84.6261	91.0805	137	0.494455	-1.02	0.000265	0.0156	252309	3UTR	370642	370901	AT3G02110.1	AT3G02110
75781	Chr3	-	487298	1165	230.439	313.269	218.244	136.99	106.703	175.91	197	0.550695	-0.861	0.000979	0.0476	252805	3UTR	487116	487437	AT3G02380.1	AT3G02380
75842	Chr3	-	564945	1676	332.317	530.397	489.05	136.089	130.987	137.514	293	0.299305	-1.74	1.83e-08	3.23e-06	253481	3UTR	564764	565063	AT3G02640.1	AT3G02640
75890	Chr3	-	606293	169	2.42567	0	1.14264	61.2852	36.0581	43.7544	24.1	39.5418	5.31	2.03e-10	5.15e-08	680377	intergenic.pm	604685	606350	AT3G02800.igt	AT3G02800.igt
75892	Chr3	-	606375	258	6.06418	5.40119	5.71321	91.9277	61.078	51.7909	37	11.9216	3.58	7.75e-10	1.77e-07	253757	3UTR	606351	606637	AT3G02800.1	AT3G02800
75961	Chr3	-	721284	365	73.983	89.6597	116.549	27.9388	25.7558	47.3262	63.5	0.360541	-1.47	0.000101	0.00697	254522	3UTR	721171	721438	AT3G03130.1	AT3G03130
75964	Chr3	-	727602	9640	1039.4	1166.66	1067.23	1694.35	1981.72	1960.91	1490	1.72212	0.784	2.43e-06	0.00027	254544	3UTR	727434	727732	AT3G03150.1	AT3G03150
75999	Chr3	-	761983	2348	243.78	300.306	233.099	548.863	434.905	415.22	363	1.80007	0.848	6.55e-05	0.00477	-6832	AMB	761190	762211	AT3G03270.x	AT3G03270
76024	Chr3	-	790183	23024	201.331	122.067	58.2747	6607.98	7113.75	5085.33	3200	49.2754	5.62	7.35e-61	7.67e-57	255035	3UTR	790010	790337	AT3G03341.1	AT3G03341
76047	Chr3	-	824561	2687	63.0674	77.7771	107.408	749.842	859.507	418.792	379	8.16966	3.03	5.46e-08	8.83e-06	255262	3UTR	824432	824691	AT3G03470.1	AT3G03470
76058	Chr3	-	828252	148	12.1284	0	3.42792	42.3589	34.5863	36.6108	21.5	7.29969	2.87	3.15e-05	0.00258	255271	3UTR	828176	828399	AT3G03480.1	AT3G03480
76077	Chr3	-	850209	461	42.4492	56.1724	20.5675	91.9277	111.118	91.9735	69	2.47522	1.31	0.000456	0.0248	255359	3UTR	849988	850390	AT3G03550.1	AT3G03550
76143	Chr3	-	945143	691	169.797	157.715	212.531	59.4827	30.1711	100.01	122	0.351201	-1.51	1.8e-06	0.000207	255874	3UTR	945015	945302	AT3G03770.2	AT3G03770
76175	Chr3	-	1002840	911	90.9627	65.8945	89.126	189.263	209.726	180.375	138	2.3553	1.24	1.03e-05	0.000965	659216	3UTR	1002637	1002974	AT3G03900.1	AT3G03900
76201	Chr3	-	1036798	1042	27.8952	45.37	27.4234	248.746	247.991	303.602	150	7.94865	2.99	6.67e-23	8.15e-20	256548	3UTR	1036721	1036878	AT3G04010.1	AT3G04010
76226	Chr3	-	1061424	817	26.6824	41.049	87.9834	217.202	190.593	160.73	121	3.65107	1.87	3.82e-09	7.73e-07	256661	3UTR	1061406	1061572	AT3G04070.1	AT3G04070
76273	Chr3	-	1113934	4028	315.337	235.492	244.525	1029.23	1014.78	727.751	595	3.48494	1.8	2.18e-12	7.65e-10	256963	3UTR	1113814	1114186	AT3G04240.1	AT3G04240
76366	Chr3	-	1235282	1401	308.06	344.596	301.657	173.04	150.855	149.122	238	0.495663	-1.01	1.33e-05	0.00121	257613	3UTR	1235163	1235575	AT3G04580.1	AT3G04580
76385	Chr3	-	1260892	920	48.5134	49.6909	36.5645	214.498	239.897	212.521	134	4.94859	2.31	1.65e-14	7.88e-12	257854	3UTR	1260817	1260949	AT3G04640.2	AT3G04640
76499	Chr3	-	1413012	2380	587.012	537.958	501.62	312.735	234.746	261.633	406	0.497429	-1.01	6.27e-07	8e-05	258984	3UTR	1412747	1413173	AT3G05060.1	AT3G05060
76674	Chr3	-	1617833	386	24.2567	25.9257	21.7102	109.953	105.967	50.8979	56.5	3.71133	1.89	0.000291	0.0169	260651	3UTR	1617727	1618215	AT3G05580.1	AT3G05580
76691	Chr3	-	1640485	8056	232.864	172.838	179.395	1911.56	2720.55	1543.9	1130	10.5555	3.4	6e-12	1.97e-09	260789	3UTR	1640281	1640609	AT3G05640.2	AT3G05640
76747	Chr3	-	1732992	138	2.42567	9.72214	0	38.7538	39.0016	27.6813	19.6	8.67949	3.12	3.61e-05	0.00287	261332	3UTR	1732871	1733118	AT3G05820.1	AT3G05820
76762	Chr3	-	1755592	25721	1866.55	2293.34	2039.61	5902.3	6621.44	4220.96	3820	2.70097	1.43	3.27e-07	4.44e-05	261495	3UTR	1755377	1755756	AT3G05880.1	AT3G05880
76768	Chr3	-	1757614	2578	138.263	120.987	225.1	630.877	547.494	634.885	383	3.74369	1.9	6.29e-19	4.94e-16	261506	3UTR	1757511	1757754	AT3G05890.1	AT3G05890
76808	Chr3	-	1773944	1009	77.6215	95.0609	83.4128	228.918	242.84	178.589	151	2.53948	1.34	9.88e-07	0.000121	261613	3UTR	1773712	1774061	AT3G05936.1	AT3G05936
76954	Chr3	-	1954994	1081	77.6215	61.5735	102.838	209.992	320.843	179.482	159	2.9348	1.55	0.000196	0.0121	262690	3UTR	1954870	1955218	AT3G06420.1	AT3G06420
77064	Chr3	-	2114271	5208	1154.62	1020.82	1018.09	586.715	603.421	847.406	872	0.638021	-0.648	0.000217	0.0133	263741	3UTR	2114147	2114401	AT3G06680.2	AT3G06680
77075	Chr3	-	2129623	1840	401.449	428.854	385.07	158.62	190.593	303.602	311	0.537131	-0.897	2.99e-05	0.00246	263888	3UTR	2129503	2129764	AT3G06750.1	AT3G06750
77076	Chr3	-	2134801	189	67.9188	38.8886	49.1336	6.30877	22.8123	14.2871	33.2	0.278363	-1.84	0.000671	0.0346	263938	3UTR	2134680	2135118	AT3G06770.1	AT3G06770
77097	Chr3	-	2170272	853	172.223	192.282	235.384	94.6315	88.3055	91.0805	146	0.45678	-1.13	3.64e-05	0.00289	-7085	AMB	2169648	2170533	AT3G06880.x	AT3G06880
77262	Chr3	-	2327872	8480	1030.91	972.214	1048.94	1526.72	1905.19	1365.31	1310	1.5718	0.652	0.000236	0.0142	265343	3UTR	2327698	2328056	AT3G07310.1	AT3G07310
77374	Chr3	-	2459515	2802	257.121	247.374	210.246	678.643	682.896	442.901	420	2.52461	1.34	2.76e-06	0.000303	266338	3UTR	2459377	2459695	AT3G07700.3	AT3G07700
77494	Chr3	-	2648542	648	35.1722	44.2897	39.9924	202.782	136.874	117.869	96.2	3.83012	1.94	3.8e-06	0.000398	267700	3UTR	2648392	2648624	AT3G08720.2	AT3G08720
77498	Chr3	-	2651496	2896	355.361	266.819	255.952	585.814	649.046	535.768	441	2.01636	1.01	3.02e-07	4.12e-05	267717	3UTR	2651327	2651580	AT3G08730.1	AT3G08730
77631	Chr3	-	2807716	265	93.3883	62.6538	67.4158	27.9388	13.2458	19.6448	47.4	0.272219	-1.88	2.08e-05	0.0018	268760	3UTR	2807547	2807969	AT3G09162.1	AT3G09162
77639	Chr3	-	2825351	3352	789.556	688.111	623.882	307.327	418.715	542.911	562	0.603818	-0.728	0.000964	0.047	268842	3UTR	2825159	2825421	AT3G09210.1	AT3G09210
77712	Chr3	-	2889495	32975	2150.36	2133.47	2620.08	8336.58	8042.43	6031.85	4890	3.24611	1.7	8.25e-14	3.6e-11	269234	3UTR	2889366	2889736	AT3G09390.1	AT3G09390
77733	Chr3	-	2903256	2148	253.483	279.782	171.396	523.628	386.337	378.609	332	1.82864	0.871	0.000787	0.0397	-7227	AMB	2903246	2903335	AT3G09440.x	AT3G09440
77762	Chr3	-	2934655	1457	151.604	164.196	180.537	278.487	288.465	286.636	225	1.71977	0.782	0.00104	0.0499	269539	3UTR	2934497	2934952	AT3G09560.1	AT3G09560
77765	Chr3	-	2942503	823	224.375	244.134	204.533	50.4701	79.475	61.6133	144	0.284616	-1.81	2.09e-10	5.3e-08	269605	3UTR	2942384	2942613	AT3G09580.1	AT3G09580
77792	Chr3	-	2996283	5082	530.009	520.675	570.178	888.635	966.21	1218.87	782	1.89635	0.923	1.44e-06	0.000169	270023	3UTR	2996158	2996401	AT3G09770.2	AT3G09770
77810	Chr3	-	3023214	2650	306.847	291.664	300.515	568.69	535.72	450.938	409	1.73004	0.791	9.26e-05	0.00644	270187	3UTR	3023091	3023396	AT3G09850.1	AT3G09850
77821	Chr3	-	3036684	793	43.6621	34.5676	55.9894	173.04	189.121	202.699	117	4.20849	2.07	3.06e-11	8.98e-09	270306	3UTR	3036598	3036863	AT3G09910.2	AT3G09910
77841	Chr3	-	3060086	83	6.06418	0	0	17.1238	21.3405	26.7884	11.9	10.7604	3.43	0.000451	0.0246	270475	3UTR	3059970	3060353	AT3G09950.1	AT3G09950
77851	Chr3	-	3090919	82	0	0	4.57057	11.7163	31.6428	19.6448	11.3	13.7847	3.78	0.000293	0.0169	680790	intergenic.igt	3090196	3090922	AT3G10020.igt	AT3G10020.igt
77852	Chr3	-	3091078	13537	765.299	1439.96	1589.41	2753.33	3149.56	2542.22	2040	2.22552	1.15	3.6e-07	4.83e-05	270617	3UTR	3090923	3091130	AT3G10020.2	AT3G10020
77867	Chr3	-	3098906	410	90.9627	87.4992	119.977	41.4576	47.0963	34.8249	70.3	0.413413	-1.27	0.00058	0.0306	270685	3UTR	3098605	3099163	AT3G10050.1	AT3G10050
77872	Chr3	-	3107379	1797	416.003	385.645	444.487	196.473	172.196	228.594	307	0.479292	-1.06	9.7e-07	0.000119	270738	3UTR	3107155	3107475	AT3G10080.1	AT3G10080
77914	Chr3	-	3167987	1042	92.1755	89.6597	102.838	228.017	222.236	212.521	158	2.32819	1.22	6.23e-06	0.000622	271075	3UTR	3167831	3168257	AT3G10250.1	AT3G10250
77966	Chr3	-	3276373	3274	676.762	778.851	846.697	265.869	292.144	501.836	560	0.460342	-1.12	1.65e-06	0.000191	271855	3UTR	3276106	3276515	AT3G10520.1	AT3G10520
78060	Chr3	-	3384860	163	16.9797	7.56166	2.28528	26.1363	38.2657	52.6838	24	4.36454	2.13	0.000647	0.0335	272448	3UTR	3384687	3385008	AT3G10815.1	AT3G10815
78084	Chr3	-	3412920	1693	47.3006	65.8945	85.6981	337.97	471.699	448.259	243	6.32464	2.66	2.26e-21	2.25e-18	272633	3UTR	3412791	3413067	AT3G10910.1	AT3G10910
78093	Chr3	-	3420324	470	4.85134	6.48143	17.1396	182.053	95.6643	100.903	67.8	13.2978	3.73	1.67e-07	2.4e-05	272764	CDS	3420228	3420533	AT3G10930.1	AT3G10930
78100	Chr3	-	3424825	530	27.8952	28.0862	43.4204	141.497	142.761	82.1511	77.6	3.68613	1.88	4.3e-06	0.000445	272796	3UTR	3424693	3424985	AT3G10960.1	AT3G10960
78153	Chr3	-	3510968	1444	144.327	110.184	161.112	301.92	291.408	313.424	220	2.18166	1.13	2.92e-06	0.000317	273278	3UTR	3510543	3511100	AT3G11210.1	AT3G11210
78186	Chr3	-	3584086	10336	466.942	368.361	345.078	2758.73	2891.27	2069.85	1480	6.54014	2.71	9.98e-24	1.34e-20	273668	3UTR	3583763	3584180	AT3G11410.1	AT3G11410
78201	Chr3	-	3591416	90	1.21284	2.16048	1.14264	13.5188	21.3405	37.5037	12.8	16.0239	4	0.000141	0.00914	680869	intergenic.igt	3587791	3599775	AT3G11435.igt	AT3G11435.igt
78391	Chr3	-	3793793	841	195.267	212.807	179.395	91.0265	83.8903	99.117	144	0.466466	-1.1	5.95e-05	0.00439	659390	3UTR	3793619	3793956	AT3G11964.1	AT3G11964
78455	Chr3	-	3876567	71	13.3412	22.685	41.1351	0	2.20764	0	13.2	0.0286107	-5.13	4.83e-05	0.00367	275873	3UTR	3876287	3876687	AT3G12150.1	AT3G12150
78480	Chr3	-	3921529	1717	203.756	208.486	174.824	355.995	300.239	357.179	267	1.72623	0.788	0.000598	0.0314	276383	3UTR	3921408	3921786	AT3G12300.1	AT3G12300
78508	Chr3	-	3944300	1331	138.263	125.308	146.258	286.598	273.011	253.597	204	1.98426	0.989	5.78e-05	0.00429	276549	3UTR	3944176	3944599	AT3G12400.1	AT3G12400
78529	Chr3	-	3962415	3812	213.459	314.349	300.515	804.818	914.698	844.727	565	3.09571	1.63	6.39e-17	4.04e-14	276644	3UTR	3962262	3962500	AT3G12500.1	AT3G12500
78546	Chr3	-	3991352	9880	477.857	763.728	547.325	2888.51	2039.86	2074.31	1470	3.9145	1.97	1.02e-10	2.72e-08	276916	3UTR	3991141	3991486	AT3G12580.1	AT3G12580
78606	Chr3	-	4043310	64	2.42567	0	0	16.2225	12.51	24.1096	9.21	21.7845	4.45	0.000391	0.0217	277237	3UTR	4043190	4043406	AT3G12720.1	AT3G12720
78639	Chr3	-	4078825	117	0	10.8024	2.28528	24.3338	39.7375	21.4307	16.4	6.53303	2.71	0.000699	0.0358	277419	3UTR	4078531	4079116	AT3G12830.1	AT3G12830
78777	Chr3	-	4310611	2711	283.804	285.183	299.372	584.913	617.403	413.434	414	1.86069	0.896	6.62e-05	0.00481	278812	3UTR	4310488	4310826	AT3G13310.1	AT3G13310
78930	Chr3	-	4495019	2832	197.692	246.294	259.38	622.765	701.293	508.979	423	2.60609	1.38	3.41e-11	9.82e-09	279967	3UTR	4494899	4495201	AT3G13720.1	AT3G13720
78992	Chr3	-	4600499	703	208.608	156.634	164.54	38.7538	50.0398	116.976	123	0.388404	-1.36	0.000126	0.00832	280652	3UTR	4600372	4600646	AT3G13940.1	AT3G13940
79008	Chr3	-	4630871	393	36.3851	34.5676	29.7087	68.4952	108.91	72.3287	58.4	2.48093	1.31	0.000859	0.0427	280777	3UTR	4630752	4631169	AT3G14000.2	AT3G14000
79027	Chr3	-	4658238	40193	3417.77	2889.64	2640.64	11084.5	8816.57	7240.9	6020	3.03328	1.6	1.65e-08	2.95e-06	280981	3UTR	4658078	4658420	AT3G14067.1	AT3G14067
79044	Chr3	-	4676117	15345	2739.8	3400.59	3559.33	1612.34	1699.15	2433.28	2570	0.592261	-0.756	0.000197	0.0122	281130	3UTR	4676055	4676221	AT3G14110.3	AT3G14110
79089	Chr3	-	4707182	2516	300.783	224.689	283.375	529.035	492.303	496.478	388	1.87652	0.908	9.33e-06	0.000886	281480	3UTR	4706993	4707289	AT3G14180.1	AT3G14180
79127	Chr3	-	4737149	2201	194.054	196.603	220.53	549.764	502.606	333.069	333	2.2668	1.18	6.68e-05	0.00484	281606	3UTR	4737026	4737472	AT3G14230.1	AT3G14230
79133	Chr3	-	4741478	2765	614.908	567.125	591.888	355.093	254.614	424.15	468	0.582809	-0.779	5e-05	0.00378	281633	3UTR	4741353	4741636	AT3G14240.1	AT3G14240
79146	Chr3	-	4761506	200	4.85134	1.08024	15.997	47.7664	54.4551	48.2191	28.7	6.86049	2.78	3.58e-06	0.000379	281690	3UTR	4761312	4761653	AT3G14280.1	AT3G14280
79175	Chr3	-	4782765	2770	264.398	275.461	238.812	534.443	688.047	500.05	417	2.21215	1.15	3.58e-08	6.01e-06	281864	3UTR	4782637	4783114	AT3G14350.3	AT3G14350
79292	Chr3	-	4952003	220	49.7263	68.055	57.1321	12.6175	26.4917	14.2871	38.1	0.305273	-1.71	0.000567	0.03	282861	3UTR	4951941	4952184	AT3G14740.2	AT3G14740
79302	Chr3	-	4957376	818	78.8343	77.7771	92.5539	144.2	178.819	175.91	125	2.0024	1	0.000555	0.0295	282900	3UTR	4957214	4957786	AT3G14770.1	AT3G14770
79307	Chr3	-	4961818	189	9.70268	15.1233	3.42792	62.1864	44.8886	30.3602	27.6	4.86429	2.28	0.000139	0.00903	282915	3UTR	4961686	4961896	AT3G14780.1	AT3G14780
79318	Chr3	-	4970990	1406	115.219	83.1783	75.4143	290.203	331.146	353.607	208	3.56068	1.83	2.9e-13	1.17e-10	659466	3UTR	4970885	4971222	AT3G14810.1	AT3G14810
79479	Chr3	-	5174415	1197	89.7498	110.184	61.7026	233.424	293.616	275.92	177	3.06899	1.62	7.95e-10	1.81e-07	284293	3UTR	5174282	5174602	AT3G15356.1	AT3G15356
79555	Chr3	-	5270227	2114	418.428	532.557	494.764	238.832	166.309	314.317	361	0.497637	-1.01	3.14e-06	0.000338	284835	3UTR	5269729	5270266	AT3G15570.1	AT3G15570
79579	Chr3	-	5309952	2386	0	0	4.57057	635.383	691.727	658.101	332	434.347	8.76	2.07e-108	1.01e-103	285193	3UTR	5309766	5310140	AT3G15670.1	AT3G15670
79650	Chr3	-	5430919	8228	1896.87	1872.05	1680.83	769.669	916.906	1214.41	1390	0.532315	-0.91	5.41e-08	8.77e-06	286327	3UTR	5430769	5431040	AT3G16000.1	AT3G16000
79675	Chr3	-	5443950	616	60.6418	49.6909	59.4173	157.719	111.854	125.905	94.2	2.32977	1.22	0.000212	0.013	286382	3UTR	5443830	5444120	AT3G16050.1	AT3G16050
79682	Chr3	-	5458062	27	8.48985	6.48143	15.997	0	0	0	5.16	0	NAME	0.000949	0.0464	681157	intergenic.igt	5454317	5460672	AT3G16110.igt	AT3G16110.igt
79723	Chr3	-	5506998	5514	1057.59	1220.67	1115.22	612.852	694.67	814.367	919	0.625284	-0.677	9.81e-05	0.00677	286807	3UTR	5506811	5507090	AT3G16250.1	AT3G16250
79804	Chr3	-	5616995	771	48.5134	60.4933	62.8453	227.116	159.686	134.835	116	3.03538	1.6	1.58e-05	0.00141	287405	3UTR	5616872	5617111	AT3G16510.1	AT3G16510
79815	Chr3	-	5624375	603	158.881	166.357	111.979	69.3964	61.078	53.5768	104	0.420961	-1.25	6.51e-05	0.00475	287441	3UTR	5624257	5624585	AT3G16530.1	AT3G16530
79820	Chr3	-	5635888	1092	88.537	100.462	159.97	193.769	245.784	211.628	167	1.86602	0.9	0.000553	0.0294	287502	3UTR	5635476	5636050	AT3G16560.1	AT3G16560
79912	Chr3	-	5763588	643	118.858	186.881	158.827	51.3714	78.7391	61.6133	109	0.412694	-1.28	3.42e-05	0.00276	288202	3UTR	5763466	5763751	AT3G16870.1	AT3G16870
79939	Chr3	-	5795822	1624	145.54	89.6597	103.98	361.402	410.621	331.283	240	3.25286	1.7	7.18e-13	2.73e-10	288391	3UTR	5795714	5795936	AT3G16990.1	AT3G16990
80051	Chr3	-	5952316	9481	2329.86	2249.05	2174.45	994.983	916.906	1093.86	1630	0.445074	-1.17	1.73e-12	6.12e-10	289351	3UTR	5952067	5952483	AT3G17390.1	AT3G17390
80095	Chr3	-	5999014	166	0	0	0	28.8401	38.2657	73.2216	23.4	Inf	Inf	5.89e-08	9.47e-06	681232	intergenic.igt	5994913	5999168	AT3G17520.igt	AT3G17520.igt
80146	Chr3	-	6091137	20996	2297.11	1789.95	1732.24	4785.65	4667.68	3818.24	3180	2.28061	1.19	3.4e-13	1.35e-10	290180	3UTR	6090990	6091247	AT3G17800.1	AT3G17800
80215	Chr3	-	6210910	4184	1030.91	898.758	1021.52	365.908	476.85	494.692	715	0.45319	-1.14	7.09e-10	1.62e-07	290965	3UTR	6210784	6211108	AT3G18130.1	AT3G18130
80312	Chr3	-	6399604	1099	241.354	260.337	206.818	132.484	130.251	137.514	185	0.564916	-0.824	0.00103	0.0497	292083	3UTR	6399451	6399723	AT3G18600.1	AT3G18600
80348	Chr3	-	6429641	375	21.831	22.685	12.5691	116.262	92.7208	62.5062	54.8	4.75586	2.25	1.08e-06	0.000131	292253	3UTR	6429414	6429754	AT3G18690.1	AT3G18690
80448	Chr3	-	6563958	3292	263.185	204.165	260.522	693.063	846.261	659.887	488	3.02142	1.6	7.28e-16	4.09e-13	293025	3UTR	6563859	6564116	AT3G19030.1	AT3G19030
80580	Chr3	-	6802942	287	2.42567	7.56166	2.28528	102.743	56.6627	75.9004	41.3	19.1732	4.26	4.71e-12	1.58e-09	681332	intergenic.igt	6794920	6802951	AT3G19580.igt	AT3G19580.igt
80582	Chr3	-	6803146	686	7.27701	17.2838	5.71321	192.868	214.141	137.514	95.8	17.9865	4.17	1.46e-21	1.48e-18	294383	3UTR	6803046	6803246	AT3G19580.1	AT3G19580
80620	Chr3	-	6847023	22174	5022.35	4009.84	4035.81	2997.57	2858.89	3194.96	3690	0.69264	-0.53	0.000777	0.0393	294626	3UTR	6846849	6847201	AT3G19710.1	AT3G19710
80729	Chr3	-	7058927	2466	270.462	158.795	214.817	592.123	488.624	524.159	375	2.4918	1.32	2.9e-10	7.14e-08	295983	3UTR	7058782	7059097	AT3G20250.1	AT3G20250
80753	Chr3	-	7079616	1252	87.3242	36.7281	59.4173	284.796	328.202	296.458	182	4.95699	2.31	5.42e-18	3.86e-15	296184	3UTR	7079497	7079831	AT3G20300.1	AT3G20300
80938	Chr3	-	7376638	238792	48342.4	48498.3	43345	28578.7	30679.6	38130.6	39600	0.694713	-0.526	0.000438	0.024	297820	3UTR	7376515	7376760	AT3G21055.1	AT3G21055
80942	Chr3	-	7380194	1029	98.2397	112.345	106.266	262.264	161.158	215.2	159	2.01553	1.01	0.000361	0.0203	297862	3UTR	7380071	7380433	AT3G21070.1	AT3G21070
80967	Chr3	-	7412574	329	13.3412	18.364	26.2808	103.644	62.5498	69.6498	49	4.06725	2.02	8.03e-06	0.000778	298070	3UTR	7412516	7412712	AT3G21150.1	AT3G21150
80986	Chr3	-	7448149	479	54.5776	32.4071	19.4249	110.854	113.325	98.2241	71.5	3.02983	1.6	1.33e-05	0.00121	298318	3UTR	7447920	7448230	AT3G21230.1	AT3G21230
81054	Chr3	-	7557389	552	122.496	154.474	134.832	85.619	46.3604	28.5743	95.4	0.389881	-1.36	2.1e-05	0.00181	298838	3UTR	7557264	7557566	AT3G21460.1	AT3G21460
81087	Chr3	-	7606491	318	31.5337	22.685	4.57057	81.1127	77.2673	64.2921	46.9	3.78763	1.92	2.04e-05	0.00177	299121	3UTR	7606425	7606734	AT3G21600.2	AT3G21600
81103	Chr3	-	7624337	114	1.21284	0	0	31.5438	45.6245	14.2871	15.4	75.4063	6.24	3.79e-06	0.000398	659636	3UTR	7624157	7624494	AT3G21660.1	AT3G21660
81113	Chr3	-	7626815	4788	589.438	514.193	412.494	930.092	1143.56	784.9	729	1.88543	0.915	7.33e-05	0.00525	299269	3UTR	7626637	7626941	AT3G21670.1	AT3G21670
81135	Chr3	-	7664447	543	47.3006	23.7652	71.9864	117.163	139.081	89.2946	81.4	2.41547	1.27	0.000467	0.0254	681449	intergenic.pm	7664011	7666010	AT3G21755.igt	AT3G21755.igt
81144	Chr3	-	7666828	204	20.6182	5.40119	10.2838	39.6551	59.6062	42.8614	29.7	3.91489	1.97	0.000332	0.019	-7994	AMB	7666808	7666867	AT3G21755.x	AT3G21755
81155	Chr3	-	7674903	142	3.63851	6.48143	1.14264	29.7413	43.4169	35.7179	20	9.66707	3.27	1.25e-05	0.00115	299441	3UTR	7674884	7675050	AT3G21780.1	AT3G21780
81158	Chr3	-	7676807	1086	104.304	124.227	117.692	253.252	232.538	165.195	166	1.88025	0.911	0.000537	0.0287	659638	3UTR	7676589	7676926	AT3G21790.1	AT3G21790
81244	Chr3	-	7838956	1374	380.83	375.923	339.364	109.953	111.854	125.905	241	0.317221	-1.66	3.1e-12	1.06e-09	300087	3UTR	7838664	7839134	AT3G22210.1	AT3G22210
81321	Chr3	-	8006515	3423	98.2397	144.752	162.255	1022.02	721.898	849.192	500	6.39884	2.68	2.83e-21	2.74e-18	300821	3UTR	8006388	8006710	AT3G22600.1	AT3G22600
81377	Chr3	-	8084482	2051	259.547	155.554	210.246	339.772	512.172	389.325	311	1.98493	0.989	0.000315	0.0181	301093	3UTR	8084327	8084627	AT3G22840.1	AT3G22840
81384	Chr3	-	8116225	975	1.21284	20.5245	9.14113	393.847	214.877	194.662	139	26.0177	4.7	8.4e-09	1.6e-06	659680	3UTR	8115997	8116334	AT3G22910.1	AT3G22910
81423	Chr3	-	8180767	3538	252.27	360.799	459.342	657.914	810.939	680.425	537	2.00416	1	2.05e-06	0.000231	301375	3UTR	8180648	8181068	AT3G23030.1	AT3G23030
81435	Chr3	-	8207475	3180	692.529	730.241	550.753	379.427	392.224	443.794	531	0.615876	-0.699	0.000242	0.0145	301464	3UTR	8207267	8207611	AT3G23080.1	AT3G23080
81460	Chr3	-	8267947	188	4.85134	6.48143	1.14264	66.6927	36.0581	48.2191	27.2	12.1014	3.6	7.18e-08	1.13e-05	301631	3UTR	8267822	8268264	AT3G23170.1	AT3G23170
81608	Chr3	-	8606558	5476	1108.53	1139.65	1228.34	602.037	704.237	720.608	917	0.58302	-0.778	1.02e-05	0.000956	303235	3UTR	8606357	8606761	AT3G23830.1	AT3G23830
81716	Chr3	-	8729560	3765	360.212	326.232	321.082	753.447	866.13	778.649	568	2.38031	1.25	5.16e-11	1.44e-08	304013	3UTR	8729390	8729761	AT3G24170.2	AT3G24170
81750	Chr3	-	8805768	143	29.1081	49.6909	45.7057	6.30877	10.3023	10.7154	25.3	0.219481	-2.19	0.000288	0.0167	304373	3UTR	8805511	8805857	AT3G24300.1	AT3G24300
81755	Chr3	-	8811135	632	1.21284	3.24071	2.28528	253.252	168.516	103.582	88.7	77.9586	6.28	1.66e-10	4.28e-08	304382	3UTR	8811011	8811335	AT3G24310.1	AT3G24310
81780	Chr3	-	8862958	925	84.8985	34.5676	98.2672	213.597	243.576	150.908	138	2.79278	1.48	3.86e-05	0.00303	304590	3UTR	8862720	8863110	AT3G24420.1	AT3G24420
81804	Chr3	-	8887076	181	18.1925	8.6419	5.71321	41.4576	48.568	36.6108	26.5	3.8908	1.96	0.000801	0.0404	829452	intron	8886875	8888370	AT3G24460.1	AT3G24460
82031	Chr3	-	9316599	539	27.8952	18.364	57.1321	108.15	139.817	124.12	79.2	3.59882	1.85	2.3e-07	3.21e-05	306744	3UTR	9315954	9316676	AT3G25620.1	AT3G25620
82065	Chr3	-	9375122	2844	730.127	1006.78	750.715	149.608	148.648	254.49	507	0.222198	-2.17	3.53e-14	1.61e-11	306950	3UTR	9374982	9375471	AT3G25717.1	AT3G25717
82145	Chr3	-	9463418	305	24.2567	15.1233	21.7102	77.5077	80.9467	50.005	44.9	3.41232	1.77	9.48e-05	0.00658	307310	3UTR	9463196	9463664	AT3G25870.1	AT3G25870
82206	Chr3	-	9570328	187	30.3209	61.5735	75.4143	7.21002	16.9252	7.14357	33.1	0.186953	-2.42	0.000288	0.0167	681682	intergenic.pm	9569887	9570417	AT3G26165.igt	AT3G26165.igt
82255	Chr3	-	9632699	12957	1021.21	716.198	694.726	3211.16	3353.4	2432.39	1900	3.6992	1.89	3.94e-15	2.03e-12	308056	3UTR	9632562	9632769	AT3G26290.1	AT3G26290
82331	Chr3	-	9683932	658	147.966	156.634	147.401	109.953	60.3421	51.7909	112	0.491339	-1.03	0.000542	0.0289	308420	3UTR	9683753	9684052	AT3G26460.1	AT3G26460
82343	Chr3	-	9710733	167	1.21284	0	0	59.4827	57.3986	19.6448	23	112.568	6.81	2.49e-07	3.45e-05	-8219	AMB	9710217	9711459	AT3G26510.x	AT3G26510
82474	Chr3	-	9915133	689	64.2803	51.8514	52.5615	171.238	164.101	115.19	103	2.6707	1.42	6.91e-06	0.000683	309666	3UTR	9915008	9915303	AT3G26910.2	AT3G26910
82484	Chr3	-	9930284	441	122.496	130.709	95.9819	18.9263	45.6245	46.4332	76.7	0.317836	-1.65	4.89e-06	0.000499	309727	3UTR	9930150	9930459	AT3G26932.1	AT3G26932
82494	Chr3	-	9941140	1961	447.536	371.602	436.489	218.103	240.633	265.205	330	0.576557	-0.794	0.000221	0.0135	309795	3UTR	9941018	9941201	AT3G26950.1	AT3G26950
82541	Chr3	-	9973986	355	60.6418	102.623	101.695	41.4576	30.1711	30.3602	61.2	0.384922	-1.38	0.000322	0.0184	830105	intron	9972740	9974028	AT3G27030.1	AT3G27030
82548	Chr3	-	9979873	4413	1130.36	1160.18	982.672	369.513	418.715	507.194	761	0.395765	-1.34	2.11e-13	8.65e-11	309971	3UTR	9979746	9979970	AT3G27060.1	AT3G27060
82554	Chr3	-	9985081	1696	401.449	399.688	279.947	203.683	233.274	184.84	284	0.575161	-0.798	0.000392	0.0218	310019	3UTR	9984959	9985211	AT3G27080.1	AT3G27080
82585	Chr3	-	10045267	941	94.6012	60.4933	98.2672	204.584	226.651	166.088	142	2.35759	1.24	7.2e-06	0.000707	310289	3UTR	10045066	10045457	AT3G27210.1	AT3G27210
82646	Chr3	-	10129274	3934	901.137	775.611	762.142	419.984	550.438	528.624	656	0.614643	-0.702	0.000193	0.012	310805	3UTR	10128985	10129458	AT3G27360.1	AT3G27360
82741	Chr3	-	10285658	2683	244.993	243.053	331.366	497.491	674.066	444.687	406	1.97244	0.98	0.00028	0.0164	311714	3UTR	10285538	10285817	AT3G27770.2	AT3G27770
82826	Chr3	-	10408094	1852	67.9188	41.049	25.1381	483.972	641.687	291.993	259	10.5711	3.4	8.49e-08	1.31e-05	312099	3UTR	10407972	10408242	AT3G28007.1	AT3G28007
83010	Chr3	-	10870118	2620	470.58	595.211	662.732	274.882	280.37	370.573	442	0.535616	-0.901	2.05e-05	0.00178	313536	3UTR	10869918	10870286	AT3G28860.1	AT3G28860
83046	Chr3	-	10940451	2652	599.141	568.205	471.911	327.155	337.033	355.393	443	0.621977	-0.685	0.000588	0.0309	313642	3UTR	10940326	10940597	AT3G28920.1	AT3G28920
83237	Chr3	-	11382326	13250	440.259	299.226	221.672	3235.5	4091.49	2916.36	1870	10.6573	3.41	5.68e-29	1.2e-25	314823	3UTR	11382130	11382415	AT3G29575.4	AT3G29575
83379	Chr3	-	11976890	7935	1057.59	857.709	869.55	1660.11	1648.37	1273.34	1230	1.64526	0.718	1.96e-05	0.00171	315686	3UTR	11976717	11977111	AT3G30390.1	AT3G30390
83425	Chr3	-	12448655	1959	147.966	130.709	217.102	432.601	485.68	344.677	293	2.54744	1.35	5.16e-08	8.4e-06	316164	3UTR	12448516	12448879	AT3G30775.1	AT3G30775
83767	Chr3	-	15222269	1518	140.689	154.474	131.404	308.228	353.222	287.529	229	2.22469	1.15	1.2e-06	0.000144	319650	3UTR	15222005	15222401	AT3G43270.1	AT3G43270
83804	Chr3	-	15354558	204	12.1284	10.8024	11.4264	63.0877	48.568	33.932	30	4.23748	2.08	0.000222	0.0135	319952	3UTR	15354415	15354757	AT3G43430.1	AT3G43430
83903	Chr3	-	15774055	411	80.0471	129.629	85.6981	45.0626	36.0581	45.5403	70.3	0.428816	-1.22	0.000631	0.0329	320995	3UTR	15773935	15774121	AT3G43960.1	AT3G43960
83984	Chr3	-	16000885	580	21.831	41.049	41.1351	171.238	133.93	103.582	85.5	3.92971	1.97	1.81e-07	2.57e-05	321547	3UTR	16000759	16000932	AT3G44326.1	AT3G44326
84032	Chr3	-	16074169	1735	460.878	381.324	382.785	166.732	140.553	259.847	299	0.46297	-1.11	4.25e-07	5.64e-05	321819	3UTR	16073976	16074227	AT3G44450.1	AT3G44450
84118	Chr3	-	16291199	3408	219.523	113.425	132.546	960.735	919.113	617.026	494	5.36392	2.42	5.87e-12	1.93e-09	322462	3UTR	16291074	16291387	AT3G44735.1	AT3G44735
84239	Chr3	-	16533434	4803	1046.68	1325.45	1174.64	445.219	557.061	387.539	823	0.391855	-1.35	1.04e-13	4.45e-11	323270	3UTR	16533331	16533654	AT3G45160.1	AT3G45160
84313	Chr3	-	16621551	3186	240.141	268.979	314.226	742.632	708.652	604.525	480	2.49689	1.32	3.27e-11	9.51e-09	323612	3UTR	16620083	16621658	AT3G45300.1	AT3G45300
84361	Chr3	-	16733849	3340	377.192	338.114	484.48	580.406	606.365	735.788	520	1.60242	0.68	0.000426	0.0234	323917	3UTR	16733635	16733972	AT3G45600.1	AT3G45600
84444	Chr3	-	16913478	6609	1297.73	1442.12	1364.31	762.459	836.695	917.056	1100	0.613087	-0.706	3.55e-05	0.00284	324832	3UTR	16913328	16913613	AT3G46030.1	AT3G46030
84450	Chr3	-	16922615	431	1.21284	8.6419	6.85585	156.818	91.9849	104.475	61.7	21.1409	4.4	2.33e-13	9.47e-11	660189	3UTR	16922415	16922752	AT3G46080.1	AT3G46080
84456	Chr3	-	16926215	142	0	6.48143	3.42792	50.4701	29.4352	33.039	20.5	11.3978	3.51	4.91e-06	0.0005	324937	3UTR	16926096	16926303	AT3G46090.1	AT3G46090
84485	Chr3	-	16984118	826	48.5134	48.6107	58.2747	207.288	200.159	167.874	122	3.70222	1.89	5.47e-10	1.28e-07	325403	3UTR	16983998	16984262	AT3G46230.1	AT3G46230
84499	Chr3	-	17005524	357	94.6012	116.666	116.549	18.025	27.9634	9.82241	63.9	0.17025	-2.55	4.12e-10	9.88e-08	325460	3UTR	17005363	17005671	AT3G46280.1	AT3G46280
84512	Chr3	-	17019913	5302	1087.91	1267.12	1286.61	490.281	592.383	675.96	900	0.48292	-1.05	2.64e-09	5.51e-07	325488	3UTR	17019791	17020042	AT3G46320.1	AT3G46320
84548	Chr3	-	17092937	3209	305.635	252.776	353.076	675.939	626.233	725.965	490	2.22509	1.15	4.88e-09	9.72e-07	325803	3UTR	17092818	17093296	AT3G46450.1	AT3G46450
84610	Chr3	-	17178763	1056	114.007	95.0609	82.2702	261.363	217.084	193.769	161	2.30735	1.21	6.68e-06	0.000664	326145	3UTR	17178577	17178836	AT3G46620.1	AT3G46620
84701	Chr3	-	17288258	936	194.054	222.529	285.66	70.2977	60.3421	142.871	163	0.389482	-1.36	5.8e-05	0.0043	326548	3UTR	17288074	17288366	AT3G46940.1	AT3G46940
[truncated: 1,039 more rows]
