# Supplementary material for: Divergence in the Regulation of the Salt Tolerant Response Between Arabidopsis thaliana and Its Halophytic Relative Eutrema salsugineum by mRNA Alternative Polyadenylation
Source: Front Plant Sci. 2022 Mar 25;13:866054. doi: 10.3389/fpls.2022.866054 (PMC8993227; doi:10.3389/fpls.2022.866054)
Supplement: Supplementary file 3 [file Table_2.XLSX]

## Sheet: esa_total_norPAC_extend_filter1
Table S2. List of DE-PACs in Eutrema
PAC_id	chromosome	strand	coordinate	total_PAT_number	ck1	ck2	ck3	st1	st2	st3	baseMean	foldChange	log2FoldChange	p_value	padj	gff_id	genomic_region	region_start	region_end	transcript	gene
165	scaffold_1	+	235867	96.1984	26.3661	23.4092	31.7091	3.89931	5.19853	5.6162	16	0.181	-2.47	5.81e-05	0.0103	41080	3UTR	235731	236172	Thhalv10027066m.1	Thhalv10027066m
169	scaffold_1	+	240422	79.3268	35.8578	13.8327	24.1593	0	1.73284	3.74414	13.2	0.0742	-3.75	7.94e-06	0.00187	38460	3UTR	240212	240837	Thhalv10026642m.1	Thhalv10026642m
172	scaffold_1	+	240637	90.2325	24.2568	36.1779	22.6493	4.54919	2.59926	0	15	0.086	-3.54	6.22e-06	0.00151	38460	3UTR	240212	240837	Thhalv10026642m.1	Thhalv10026642m
275	scaffold_1	+	395157	1891.36	88.5899	137.263	81.5376	737.619	428.878	417.471	315	5.15	2.37	2.45e-06	0.000664	19106	3UTR	394907	395356	Thhalv10024927m.1	Thhalv10024927m
307	scaffold_1	+	423937	3698.71	439.786	510.747	402.403	692.127	901.078	752.571	616	1.73	0.794	8.85e-05	0.0148	27773	3UTR	423727	424168	Thhalv10025545m.1	Thhalv10025545m
470	scaffold_1	+	687897	339.059	11.6011	11.7046	8.30476	90.9838	113.501	102.964	56.5	9.73	3.28	4.39e-17	6.49e-14	29726	3UTR	687761	688162	Thhalv10025707m.1	Thhalv10025707m
489	scaffold_1	+	706390	755.183	48.5135	46.8185	73.2329	210.563	177.616	198.439	126	3.48	1.8	1.65e-10	1.03e-07	28644	3UTR	706226	706597	Thhalv10025616m.1	Thhalv10025616m
535	scaffold_1	+	755104	898.13	55.896	69.1636	64.9281	287.899	221.804	198.439	150	3.73	1.9	2.06e-12	1.69e-09	37754	3UTR	754386	755330	Thhalv10026529m.1	Thhalv10026529m
566	scaffold_1	+	807191	1819.09	410.256	489.466	358.615	146.874	161.154	252.729	303	0.446	-1.17	6.42e-07	0.000204	13417	3UTR	807012	807442	Thhalv10024591m.1	Thhalv10024591m
729	scaffold_1	+	1106210	643.566	48.5135	30.8576	80.7827	126.078	177.616	179.719	107	3.02	1.59	9.19e-06	0.00214	19841	3UTR	1106037	1106452	Thhalv10024985m.1	Thhalv10024985m
771	scaffold_1	+	1174148	344.932	14.765	29.7936	19.6294	87.0845	94.4399	99.2196	57.5	4.37	2.13	3.55e-09	1.72e-06	35996	3UTR	1173953	1174403	Thhalv10026288m.1	Thhalv10026288m
860	scaffold_1	+	1331757	389.578	73.8249	87.2526	117.022	40.9427	42.4546	28.081	64.9	0.401	-1.32	0.000112	0.018	37040	3UTR	1331571	1332104	Thhalv10026416m.1	Thhalv10026416m
911	scaffold_1	+	1426205	55.3654	0	3.19217	0	22.746	18.1948	11.2324	9.23	16.3	4.03	6.17e-06	0.0015	15290	3UTR	1426093	1426534	Thhalv10024697m.1	Thhalv10024697m
912	scaffold_1	+	1426305	155.404	3.16393	3.19217	0	77.3363	51.1188	20.5927	25.9	23.4	4.55	3.46e-05	0.00668	15290	3UTR	1426093	1426534	Thhalv10024697m.1	Thhalv10024697m
1194	scaffold_1	+	1804143	486.545	46.4043	46.8185	36.239	103.982	135.162	117.94	81.1	2.76	1.46	1.89e-06	0.000524	9192	3UTR	1803946	1804367	Thhalv10024382m.1	Thhalv10024382m
1384	scaffold_1	+	2254376	761.505	165.579	179.825	182.705	42.2425	125.631	65.5224	127	0.442	-1.18	7.08e-05	0.0122	17348	3UTR	2254257	2254783	Thhalv10024812m.1	Thhalv10024812m
1396	scaffold_1	+	2264855	2759.97	345.923	317.089	351.065	545.253	597.83	602.806	460	1.72	0.784	0.000338	0.0441	12107	3UTR	2264614	2265059	Thhalv10024529m.1	Thhalv10024529m
1481	scaffold_1	+	2467881	1527.86	155.032	76.612	139.671	335.99	423.68	396.878	255	3.11	1.64	1.25e-11	9e-09	28023	3UTR	2467722	2468083	Thhalv10025563m.1	Thhalv10025563m
1556	scaffold_1	+	2604111	472.632	21.0928	17.0249	16.6095	122.828	160.288	134.789	78.8	7.64	2.93	4.71e-18	8e-15	32961	3UTR	2603792	2604233	Thhalv10025993m.1	Thhalv10025993m
1563	scaffold_1	+	2621140	6662.44	1200.18	1420.51	1503.92	816.255	882.883	838.687	1110	0.615	-0.701	0.000286	0.0387	38981	3UTR	2620966	2621510	Thhalv10026741m.1	Thhalv10026741m
1643	scaffold_1	+	2764946	643.971	3.16393	0	0	124.128	361.298	155.382	107	203	7.66	1.95e-07	6.7e-05	38631	3UTR	2764799	2765163	Thhalv10026675m.1	Thhalv10026675m
1697	scaffold_1	+	2827587	367.278	39.0218	22.3452	30.9541	79.2859	92.707	102.964	61.2	2.98	1.57	8.58e-06	0.00201	3981	3UTR	2827345	2827835	Thhalv10024198m.1	Thhalv10024198m
1906	scaffold_1	+	3279755	1246.46	200.382	357.523	366.919	120.879	110.902	89.8593	208	0.348	-1.52	0.000271	0.0371	33513	3UTR	3279680	3280065	Thhalv10026052m.1	Thhalv10026052m
2028	scaffold_1	+	3467698	108.879	0	0	0	38.3432	42.4546	28.081	18.1	Inf	Inf	5.21e-15	5.77e-12	38530	3UTR	3467579	3468020	Thhalv10026655m.1	Thhalv10026655m
2241	scaffold_1	+	3915850	124.636	6.32785	2.12811	0	29.2448	36.3897	50.5458	20.8	13.7	3.78	1.71e-09	8.75e-07	39032	3UTR	3915680	3916121	Thhalv10026754m.1	Thhalv10026754m
2303	scaffold_1	+	3995424	3794.86	343.813	384.124	335.965	818.855	783.244	1128.86	632	2.57	1.36	1.21e-06	0.000354	37577	3UTR	3995101	3995784	Thhalv10026505m.1	Thhalv10026505m
2305	scaffold_1	+	3998062	948.535	106.519	97.8931	107.962	235.908	179.349	220.904	158	2.04	1.03	5.21e-05	0.00945	38286	3UTR	3997954	3998423	Thhalv10026614m.1	Thhalv10026614m
2308	scaffold_1	+	4003559	1371.64	159.251	144.712	153.261	319.743	287.652	307.019	229	2	1	1.9e-05	0.00399	23093	3UTR	4003546	4003870	Thhalv10025193m.1	Thhalv10025193m
2368	scaffold_1	+	4101971	84.6281	25.3114	19.153	30.1991	6.49885	3.46568	0	14.1	0.133	-2.91	0.000145	0.0222	19055	3UTR	4101838	4102279	Thhalv10024925m.1	Thhalv10024925m
2562	scaffold_1	+	4543059	184.366	42.1857	41.4982	58.1333	16.897	6.93137	18.7207	30.7	0.3	-1.74	5.73e-05	0.0103	30945	3UTR	4542959	4543689	Thhalv10025804m.1	Thhalv10025804m
2608	scaffold_1	+	4664586	3609.52	142.377	137.263	141.936	1210.74	1207.79	769.42	602	7.56	2.92	1.78e-14	1.89e-11	23639	3UTR	4664218	4664819	Thhalv10025226m.1	Thhalv10025226m
2719	scaffold_1	+	5096764	817.834	45.3496	56.395	24.1593	174.169	231.334	286.426	136	5.5	2.46	6.66e-10	3.77e-07	38796	3UTR	5096563	5096965	Thhalv10026705m.1	Thhalv10026705m
2771	scaffold_1	+	5144028	336.011	1.05464	5.32028	3.01991	72.1372	164.62	89.8593	56	34.8	5.12	7.08e-08	2.64e-05	31582	3UTR	5143860	5144301	Thhalv10025862m.1	Thhalv10025862m
2932	scaffold_1	+	5378452	6504.32	525.212	858.693	891.629	1356.31	1517.1	1355.38	1080	1.86	0.894	1.1e-05	0.00247	34146	3UTR	5378265	5378693	Thhalv10026106m.1	Thhalv10026106m
2933	scaffold_1	+	5378494	146.202	8.43714	9.5765	7.54978	53.2905	35.5233	31.8252	24.4	4.72	2.24	3.55e-06	0.000912	34146	3UTR	5378265	5378693	Thhalv10026106m.1	Thhalv10026106m
2936	scaffold_1	+	5383472	612.23	63.2785	67.0355	62.6632	135.826	165.486	117.94	102	2.17	1.12	4.68e-05	0.00869	12244	3UTR	5383348	5384281	Thhalv10024534m.1	Thhalv10024534m
2951	scaffold_1	+	5430651	2449.45	22.1475	27.6654	43.7887	646.635	943.532	765.676	408	25.2	4.65	2.29e-34	1.39e-30	31087	3UTR	5430349	5430855	Thhalv10025818m.1	Thhalv10025818m
3248	scaffold_1	+	5949567	3347.09	52.7321	102.149	67.1931	999.523	1191.33	934.162	558	14.1	3.81	3.2e-58	6.79e-54	23606	3UTR	5949350	5949808	Thhalv10025224m.1	Thhalv10025224m
3282	scaffold_1	+	6029507	1418.63	307.955	266.014	320.866	159.872	165.486	198.439	236	0.585	-0.773	0.000369	0.0476	36105	3UTR	6029307	6029742	Thhalv10026301m.1	Thhalv10026301m
3333	scaffold_1	+	6116699	1363.15	134.994	160.672	150.241	294.398	321.442	301.403	227	2.06	1.04	1.07e-05	0.00242	30822	3UTR	6116568	6116905	Thhalv10025794m.1	Thhalv10025794m
3350	scaffold_1	+	6125752	3201.07	323.775	291.551	326.906	781.161	796.241	681.433	534	2.4	1.26	9.32e-10	5.1e-07	43387	3UTR	6125546	6125987	Thhalv10027473m.1	Thhalv10027473m
3503	scaffold_1	+	6473133	34.8108	12.6557	7.44839	12.8346	0	0	1.87207	5.8	0.0568	-4.14	0.000244	0.0337	41226	3UTR	6473072	6473513	Thhalv10027088m.1	Thhalv10027088m
3774	scaffold_1	+	7012249	135.085	5.27321	1.06406	6.7948	45.4919	50.2524	26.209	22.5	9.29	3.22	1.74e-08	7.4e-06	9883	3UTR	7012097	7012538	Thhalv10024412m.1	Thhalv10024412m
3964	scaffold_1	+	7392689	1489.98	180.344	127.687	174.4	260.604	361.298	385.646	248	2.09	1.06	0.000126	0.0198	41308	3UTR	7392548	7392989	Thhalv10027105m.1	Thhalv10027105m
4013	scaffold_1	+	7531459	596.243	27.4207	27.6654	33.219	147.524	197.544	162.87	99.4	5.75	2.52	3.6e-16	4.59e-13	26944	3UTR	7531265	7531988	Thhalv10025482m.1	Thhalv10025482m
4113	scaffold_1	+	7650774	4903.91	514.665	615.024	525.465	1015.12	1243.31	990.324	817	1.96	0.973	7.91e-07	0.000242	30431	3UTR	7650644	7651062	Thhalv10025758m.1	Thhalv10025758m
4184	scaffold_1	+	7767468	41160	5460.94	6012.98	4854.51	9211.46	8347.1	7272.98	6860	1.52	0.605	0.000338	0.0441	29435	3UTR	7767214	7767899	Thhalv10025680m.1	Thhalv10025680m
4348	scaffold_1	+	7999447	1842.36	233.076	198.978	213.659	422.425	382.958	391.262	307	1.85	0.89	4.97e-05	0.00908	31662	3UTR	7999293	7999717	Thhalv10025871m.1	Thhalv10025871m
4360	scaffold_1	+	8036075	177.081	17.9289	8.51245	10.5697	44.1922	41.5882	54.29	29.5	3.78	1.92	4.17e-05	0.00785	34030	3UTR	8035976	8036219	Thhalv10026096m.1	Thhalv10026096m
4366	scaffold_1	+	8040594	1214.91	149.759	125.559	141.181	246.956	231.334	320.124	202	1.92	0.939	0.000297	0.0399	16734	3UTR	8040345	8040780	Thhalv10024771m.1	Thhalv10024771m
4376	scaffold_1	+	8055949	110.135	1.05464	11.7046	1.50996	24.0457	38.1225	33.6972	18.4	6.72	2.75	3.64e-06	0.000933	43965	3UTR	8055805	8056246	Thhalv10027571m.1	Thhalv10027571m
4749	scaffold_1	+	9004937	390.855	114.956	82.9963	93.6173	32.4942	42.4546	24.3369	65.1	0.341	-1.55	1.04e-05	0.00238	15731	3UTR	9004571	9005012	Thhalv10024719m.1	Thhalv10024718m
4912	scaffold_1	+	9407364	332.067	82.2621	98.9572	75.4978	21.4462	16.462	37.4414	55.3	0.294	-1.77	1.67e-07	5.86e-05	21398	3UTR	9407194	9407579	Thhalv10025077m.1	Thhalv10025077m
4924	scaffold_1	+	9420382	884.812	14.765	23.4092	19.6294	259.954	351.767	215.288	147	14.3	3.84	9.04e-17	1.31e-13	38645	3UTR	9420285	9420687	Thhalv10026678m.1	Thhalv10026678m
5079	scaffold_1	+	9834573	1256.89	165.579	123.43	128.346	239.807	294.583	305.147	209	2.01	1.01	4.63e-05	0.00862	24373	3UTR	9834407	9834891	Thhalv10025287m.1	Thhalv10025287m
5206	scaffold_1	+	10136033	807.887	59.06	63.8433	64.9281	237.208	186.28	196.567	135	3.3	1.72	8.18e-11	5.29e-08	25390	3UTR	10135891	10136332	Thhalv10025356m.1	Thhalv10025356m
5293	scaffold_1	+	10291379	48.3627	1.05464	2.12811	0	22.0961	15.5956	7.48827	8.06	14.2	3.83	3.62e-05	0.00695	33848	3UTR	10291249	10291634	Thhalv10026076m.1	Thhalv10026076m
5294	scaffold_1	+	10291465	112.44	3.16393	1.06406	0	28.5949	45.9203	33.6972	18.7	25.6	4.68	3.88e-11	2.61e-08	33848	3UTR	10291249	10291634	Thhalv10026076m.1	Thhalv10026076m
5350	scaffold_1	+	10411937	1041.84	39.0218	96.8291	58.1333	288.549	308.446	250.857	174	4.37	2.13	3.88e-17	5.82e-14	35878	3UTR	10411776	10412020	Thhalv10026276m.1	Thhalv10026276m
5776	scaffold_1	+	11765708	970.449	198.273	230.9	241.593	103.982	103.971	91.7313	162	0.447	-1.16	7.27e-06	0.00173	21303	3UTR	11765608	11766787	Thhalv10025072m.1	Thhalv10025072m
6495	scaffold_1	+	15622665	1970.76	174.016	219.195	160.81	510.159	494.726	411.855	328	2.56	1.35	1.91e-10	1.18e-07	24248	3UTR	15622485	15622909	Thhalv10025273m.1	Thhalv10025273m
7106	scaffold_1	-	90846	771.286	27.4207	17.0249	32.4641	185.867	323.175	185.335	129	9.03	3.17	8.05e-08	2.98e-05	32760	3UTR	90613	91051	Thhalv10025976m.1	Thhalv10025976m
7107	scaffold_1	-	90966	96.4053	1.05464	0	4.52987	14.9473	45.9203	29.9531	16.1	16.3	4.02	0.000232	0.0325	32760	3UTR	90613	91051	Thhalv10025976m.1	Thhalv10025976m
7168	scaffold_1	-	187587	622.852	65.3878	42.5622	67.1931	167.02	164.62	116.068	104	2.56	1.35	8.67e-07	0.000262	30390	3UTR	187360	187821	Thhalv10025753m.1	Thhalv10025753m
7181	scaffold_1	-	193612	306.873	28.4753	42.5622	16.6095	65.6383	80.5771	73.0107	51.1	2.5	1.32	0.000129	0.0203	32845	3UTR	193490	193931	Thhalv10025983m.1	Thhalv10025983m
7188	scaffold_1	-	197181	356.469	18.9836	18.0889	28.6892	83.1852	108.303	99.2196	59.4	4.42	2.14	5.17e-09	2.4e-06	36929	3UTR	196853	197431	Thhalv10026397m.1	Thhalv10026397m
7189	scaffold_1	-	197287	19630.2	2318.1	1576.93	2078.45	4836.44	5091.09	3729.16	3270	2.29	1.19	1.37e-08	6.01e-06	36929	3UTR	196853	197431	Thhalv10026397m.1	Thhalv10026397m
7267	scaffold_1	-	352564	15972.8	1554.54	1462.01	1747.77	3489.23	4010.66	3708.57	2660	2.35	1.23	3.09e-10	1.84e-07	27087	3UTR	352301	352697	Thhalv10025494m.1	Thhalv10025494m
7272	scaffold_1	-	354940	534.067	43.2403	48.9466	53.6034	125.428	118.7	144.149	89	2.66	1.41	5.46e-06	0.00135	34742	3UTR	354703	355108	Thhalv10026157m.1	Thhalv10026157m
7303	scaffold_1	-	384855	35.9694	0	1.06406	0	10.3982	9.53063	14.9765	5.99	32.8	5.04	0.000189	0.0276	31349	CDS	384529	385428	Thhalv10025841m.1	Thhalv10025841m
7409	scaffold_1	-	618577	2876.04	69.6064	113.854	28.6892	802.607	1101.22	760.06	479	12.6	3.65	8.82e-23	2.34e-19	23193	3UTR	618352	618852	Thhalv10025200m.1	Thhalv10025200m
7479	scaffold_1	-	726411	2646.22	221.475	230.9	167.605	722.022	718.263	585.957	441	3.27	1.71	2.09e-16	2.89e-13	31286	3UTR	726090	726603	Thhalv10025832m.1	Thhalv10025832m
7663	scaffold_1	-	1060281	498.137	24.2568	21.2811	32.4641	141.675	192.345	86.1151	83	5.39	2.43	2.64e-05	0.00528	19812	3UTR	1059908	1060349	Thhalv10024981m.1	Thhalv10024981m
7847	scaffold_1	-	1364130	132.412	4.21857	5.32028	9.05974	35.0938	33.7904	44.9296	22.1	6.12	2.61	5.33e-06	0.00132	27762	3UTR	1363711	1364159	Thhalv10025544m.1	Thhalv10025544m
7899	scaffold_1	-	1486970	496.868	169.797	133.007	97.3922	33.794	32.924	29.9531	82.8	0.242	-2.05	9.15e-07	0.000274	38817	3UTR	1486771	1487109	Thhalv10026710m.1	Thhalv10026710m
7902	scaffold_1	-	1497104	542.725	99.1364	207.491	131.366	35.0938	30.3247	39.3134	90.5	0.239	-2.06	0.000278	0.0379	31104	3UTR	1496902	1497346	Thhalv10025820m.1	Thhalv10025820m
7964	scaffold_1	-	1651386	6045.52	1146.4	1152.37	1417.85	771.413	758.118	799.373	1010	0.627	-0.674	0.000383	0.0491	33303	3UTR	1651086	1651490	Thhalv10026029m.1	Thhalv10026029m
8065	scaffold_1	-	1833003	87.9318	2.10928	0	0.754978	35.7437	26.859	22.4648	14.7	29.7	4.89	1.28e-09	6.69e-07	43017	3UTR	1832817	1833258	Thhalv10027399m.1	Thhalv10027399m
8091	scaffold_1	-	1875250	266.004	25.3114	9.5765	12.8346	58.4896	84.9092	74.8827	44.3	4.57	2.19	3.82e-08	1.49e-05	7090	3UTR	1875051	1875399	Thhalv10024291m.1	Thhalv10024291m
8310	scaffold_1	-	2304875	348.623	28.4753	34.0498	26.4242	104.631	85.7757	69.2665	58.1	2.92	1.55	1.98e-06	0.000547	42437	3UTR	2304677	2305118	Thhalv10027296m.1	Thhalv10027296m
8374	scaffold_1	-	2409600	100.989	18.9836	32.9857	28.6892	3.89931	5.19853	11.2324	16.8	0.252	-1.99	0.000226	0.032	33022	3UTR	2409260	2409701	Thhalv10026003m.1	Thhalv10026003m
8467	scaffold_1	-	2559696	2863.35	161.36	128.751	137.406	815.605	897.612	722.618	477	5.7	2.51	2.39e-30	9.52e-27	23233	3UTR	2559461	2559946	Thhalv10025203m.1	Thhalv10025203m
8600	scaffold_1	-	2780529	252.396	14.765	11.7046	18.8745	87.0845	56.3174	63.6503	42.1	4.57	2.19	4.13e-08	1.6e-05	29682	3UTR	2780293	2780760	Thhalv10025702m.1	Thhalv10025702m
9170	scaffold_1	-	3815550	5669.57	647.55	782.081	663.626	1322.52	1190.46	1063.33	945	1.71	0.773	3.23e-05	0.00628	23668	3UTR	3815180	3815857	Thhalv10025230m.1	Thhalv10025230m
9172	scaffold_1	-	3815694	77.091	5.27321	3.19217	2.26493	22.0961	19.9277	24.3369	12.8	6.18	2.63	0.000174	0.0258	23668	3UTR	3815180	3815857	Thhalv10025230m.1	Thhalv10025230m
9174	scaffold_1	-	3815820	267.22	26.3661	18.0889	12.0797	66.9381	63.2487	80.4989	44.5	3.73	1.9	9.81e-07	0.000292	23668	3UTR	3815180	3815857	Thhalv10025230m.1	Thhalv10025230m
9177	scaffold_1	-	3816023	308.215	31.6393	40.4341	14.3446	85.7848	77.9779	58.0341	51.4	2.57	1.36	2.27e-05	0.00464	23667	CDS	3815858	3817171	Thhalv10025230m.1	Thhalv10025230m
9285	scaffold_1	-	3986707	987.949	51.6775	46.8185	61.1532	193.016	341.37	293.915	165	5.19	2.38	5.27e-08	2.01e-05	31279	3UTR	3986318	3986863	Thhalv10025830m.1	Thhalv10025830m
9569	scaffold_1	-	4709057	492.576	28.4753	43.6263	18.1195	111.78	146.425	144.149	82.1	4.46	2.16	8.47e-12	6.31e-09	35478	3UTR	4708868	4709262	Thhalv10026234m.1	Thhalv10026234m
9813	scaffold_1	-	5090706	1467.58	329.048	409.661	257.448	156.622	159.421	155.382	245	0.473	-1.08	0.000164	0.0245	42307	3UTR	5090412	5090853	Thhalv10027270m.1	Thhalv10027270m
9819	scaffold_1	-	5091976	2128.68	213.038	138.327	195.539	538.104	547.578	496.098	355	2.89	1.53	4.21e-12	3.29e-09	19856	3UTR	5091601	5092155	Thhalv10024987m.1	Thhalv10024987m
9958	scaffold_1	-	5375786	71.6675	0	3.19217	1.50996	33.794	18.1948	14.9765	11.9	14.2	3.83	1.08e-05	0.00245	37962	3UTR	5375489	5375930	Thhalv10026558m.1	Thhalv10026558m
9980	scaffold_1	-	5406677	12097	2910.81	2830.39	2688.48	1262.73	1200.86	1203.74	2020	0.435	-1.2	1.62e-09	8.31e-07	25498	3UTR	5406369	5406871	Thhalv10025367m.1	Thhalv10025367m
10016	scaffold_1	-	5468284	831.042	132.885	63.8433	59.6433	176.119	188.88	209.672	139	2.24	1.16	2.62e-05	0.00523	33476	3UTR	5467943	5468429	Thhalv10026046m.1	Thhalv10026046m
10319	scaffold_1	-	6039354	499.249	33.7485	65.9715	46.8086	103.332	146.425	102.964	83.2	2.41	1.27	3.79e-05	0.00722	26394	3UTR	6038854	6039489	Thhalv10025441m.1	Thhalv10025441m
10390	scaffold_1	-	6143242	1213.32	309.01	304.32	246.123	113.73	133.429	106.708	202	0.412	-1.28	4.74e-07	0.000153	30302	3UTR	6143041	6143462	Thhalv10025746m.1	Thhalv10025746m
10409	scaffold_1	-	6163530	136.434	3.16393	5.32028	5.28485	46.7917	45.9203	29.9531	22.7	8.91	3.16	9.6e-09	4.32e-06	18214	3UTR	6163452	6163681	Thhalv10024860m.1	Thhalv10024860m
10410	scaffold_1	-	6163569	140.25	6.32785	2.12811	3.77489	58.4896	43.321	26.209	23.4	10.5	3.39	3.64e-07	0.000121	18214	3UTR	6163452	6163681	Thhalv10024860m.1	Thhalv10024860m
10488	scaffold_1	-	6314268	133.148	39.0218	57.459	26.4242	3.89931	2.59926	3.74414	22.2	0.0833	-3.58	1.62e-06	0.000461	35462	3UTR	6314003	6314444	Thhalv10026232m.1	Thhalv10026232m
10495	scaffold_1	-	6325565	729.654	69.6064	74.4839	73.2329	138.425	181.082	192.823	122	2.36	1.24	1.77e-05	0.00374	28674	3UTR	6325151	6325772	Thhalv10025619m.1	Thhalv10025619m
10528	scaffold_1	-	6426406	2772.03	204.601	133.007	152.506	670.681	823.1	788.141	462	4.66	2.22	1.4e-23	3.88e-20	37687	3UTR	6426154	6426674	Thhalv10026521m.1	Thhalv10026521m
10529	scaffold_1	-	6426469	528.555	43.2403	60.6512	67.948	131.277	129.963	95.4755	88.1	2.08	1.05	0.000241	0.0334	37687	3UTR	6426154	6426674	Thhalv10026521m.1	Thhalv10026521m
10722	scaffold_1	-	6778471	794.538	66.4425	80.8682	80.0277	198.215	172.418	196.567	132	2.49	1.32	9.74e-07	0.000291	37316	3UTR	6778245	6778597	Thhalv10026459m.1	Thhalv10026459m
10782	scaffold_1	-	6857616	381.862	41.131	32.9857	28.6892	70.8374	99.6384	108.58	63.6	2.71	1.44	3.68e-05	0.00702	11971	3UTR	6857334	6857775	Thhalv10024521m.1	Thhalv10024521m
10813	scaffold_1	-	6884375	564.441	68.5517	34.0498	41.5238	98.1326	172.418	149.765	94.1	2.92	1.54	0.000157	0.0236	28544	3UTR	6884080	6884545	Thhalv10025610m.1	Thhalv10025610m
10868	scaffold_1	-	6970587	158.66	4.21857	11.7046	9.81472	41.5926	63.2487	28.081	26.4	5.16	2.37	0.00014	0.0216	39678	3UTR	6970317	6970758	Thhalv10026857m.1	Thhalv10026857m
10888	scaffold_1	-	7036666	9558.28	983.981	1056.61	1005.63	2360.38	2406.92	1744.77	1590	2.14	1.1	1.17e-08	5.19e-06	32599	3UTR	7036406	7036899	Thhalv10025959m.1	Thhalv10025959m
10996	scaffold_1	-	7256702	380.379	27.4207	35.1138	26.4242	94.2333	120.433	76.7548	63.4	3.28	1.71	1.48e-07	5.25e-05	20320	3UTR	7256482	7256888	Thhalv10025012m.1	Thhalv10025012m
11004	scaffold_1	-	7263465	366.182	20.0382	14.8968	15.0996	116.329	134.295	65.5224	61	6.32	2.66	3.74e-07	0.000124	12168	3UTR	7263272	7263637	Thhalv10024532m.1	Thhalv10024532m
11103	scaffold_1	-	7488113	1279.89	210.928	336.242	372.959	131.927	111.768	116.068	213	0.391	-1.35	0.000134	0.0209	18887	3UTR	7487915	7488292	Thhalv10024914m.1	Thhalv10024914m
11219	scaffold_1	-	7802380	181.331	4.21857	11.7046	9.05974	60.4393	52.8517	43.0576	30.2	6.26	2.65	1.43e-08	6.18e-06	36859	3UTR	7802053	7802494	Thhalv10026386m.1	Thhalv10026386m
11430	scaffold_1	-	8263299	378.827	2.10928	4.25622	0	88.3843	192.345	91.7313	63.1	58.5	5.87	1.68e-08	7.2e-06	38579	3UTR	8263023	8263480	Thhalv10026664m.1	Thhalv10026664m
11656	scaffold_1	-	8686891	381.518	20.0382	41.4982	37.7489	118.279	79.7107	84.2431	63.6	2.84	1.51	3.53e-06	0.000911	28782	3UTR	8686692	8687165	Thhalv10025627m.1	Thhalv10025627m
11724	scaffold_1	-	8830502	530.591	44.295	53.2028	34.729	127.377	145.559	125.429	88.4	3.01	1.59	6.37e-08	2.39e-05	16846	3UTR	8830156	8830597	Thhalv10024780m.1	Thhalv10024780m
11766	scaffold_1	-	8925568	167.31	3.16393	9.5765	10.5697	42.8924	58.0502	43.0576	27.9	6.18	2.63	1.53e-07	5.39e-05	21054	3UTR	8925342	8925888	Thhalv10025147m.1	Thhalv10025059m
12016	scaffold_1	-	9534343	74.2361	2.10928	1.06406	3.77489	12.3478	26.859	28.081	12.4	9.68	3.28	6.08e-05	0.0108	43743	3UTR	9534173	9534614	Thhalv10027530m.1	Thhalv10027530m
12128	scaffold_1	-	9840138	393.331	80.1528	124.495	103.432	27.2952	24.2598	33.6972	65.6	0.277	-1.85	2.54e-08	1.04e-05	35806	3UTR	9839937	9840293	Thhalv10026268m.1	Thhalv10026268m
12204	scaffold_1	-	10021403	2443.19	516.775	458.608	575.293	252.155	301.514	338.844	407	0.576	-0.797	4.88e-05	0.00896	27332	3UTR	10021052	10021598	Thhalv10025512m.1	Thhalv10025512m
12265	scaffold_1	-	10105549	343.828	5.27321	5.32028	12.0797	79.9358	108.303	132.917	57.3	14.2	3.82	1.93e-14	2.03e-11	33788	3UTR	10105340	10105727	Thhalv10026069m.1	Thhalv10026069m
12366	scaffold_1	-	10313396	18179.3	3533.05	4186	4721.63	1777.43	2109.73	1851.48	3030	0.461	-1.12	3.59e-09	1.73e-06	37064	3UTR	10313105	10313559	Thhalv10026423m.1	Thhalv10026423m
12399	scaffold_1	-	10427031	651.529	138.158	220.26	154.016	41.5926	56.3174	41.1855	109	0.271	-1.88	6.72e-07	0.00021	42497	3UTR	10426667	10427108	Thhalv10027310m.1	Thhalv10027310m
12414	scaffold_1	-	10476028	757	190.89	134.071	175.91	92.9335	65.848	97.3475	126	0.511	-0.968	0.000221	0.0313	9126	3UTR	10475829	10476270	Thhalv10024376m.1	Thhalv10024376m
12536	scaffold_1	-	10863718	6191.73	668.643	861.885	699.865	1161.34	1394.07	1405.92	1030	1.78	0.829	4.92e-05	0.009	27510	3UTR	10863424	10863889	Thhalv10025521m.1	Thhalv10025521m
12701	scaffold_1	-	11314832	1206.73	253.114	269.206	266.507	102.682	154.223	160.998	201	0.53	-0.917	3.64e-05	0.00697	36294	3UTR	11314620	11315033	Thhalv10026330m.1	Thhalv10026330m
12715	scaffold_1	-	11485734	44.8531	0	0	0	5.19908	19.0613	20.5927	7.48	Inf	Inf	5.81e-05	0.0103	42917	3UTR	11485426	11485867	Thhalv10027374m.1	Thhalv10027374m
12768	scaffold_1	-	11683399	439.86	83.3167	103.213	125.326	54.5903	41.5882	31.8252	73.3	0.41	-1.28	0.000144	0.0222	7986	3UTR	11683199	11683543	Thhalv10024329m.1	Thhalv10024329m
13127	scaffold_1	-	13467336	670.763	39.0218	55.3309	41.5238	126.727	174.151	234.009	112	3.94	1.98	2.07e-05	0.00431	36343	3UTR	13466918	13467418	Thhalv10026335m.1	Thhalv10026335m
13128	scaffold_1	-	13474367	111.622	3.16393	0	0	15.5972	44.1875	48.6738	18.6	34.3	5.1	7.38e-06	0.00175	36242	3UTR	13474015	13474461	Thhalv10026318m.1	Thhalv10026318m
13264	scaffold_1	-	14269068	1801.63	151.868	172.377	295.196	395.78	417.615	368.797	300	1.91	0.932	0.000187	0.0274	37388	3UTR	14268793	14269247	Thhalv10026475m.1	Thhalv10026475m
13943	scaffold_1	-	19746732	1297.26	110.737	130.879	86.0675	256.055	357.832	355.693	216	2.96	1.57	1.33e-09	6.96e-07	26536	3UTR	19746519	19746894	Thhalv10025457m.1	Thhalv10025457m
14334	scaffold_10	+	2891898	367.996	113.901	82.9963	86.8225	14.9473	22.5269	46.8017	61.3	0.297	-1.75	1.35e-08	5.91e-06	62523	3UTR	2891711	2892098	Thhalv10017218m.1	Thhalv10017218m
14623	scaffold_10	+	4170043	6861.36	1359.43	1559.91	1492.59	887.742	764.183	797.501	1140	0.555	-0.849	2.94e-05	0.00579	63791	3UTR	4169857	4170360	Thhalv10017370m.1	Thhalv10017370m
14904	scaffold_10	+	5109865	201.68	50.6228	48.9466	64.1731	9.09838	13.8627	14.9765	33.6	0.232	-2.11	6.46e-07	0.000204	56901	3UTR	5109744	5110064	Thhalv10016701m.1	Thhalv10016701m
14912	scaffold_10	+	5132713	399.26	40.0764	34.0498	36.9939	85.7848	114.368	87.9872	66.5	2.59	1.37	2.68e-05	0.00533	67647	3UTR	5132522	5132912	Thhalv10017990m.1	Thhalv10017990m
14981	scaffold_10	+	5342067	35.0443	0	0	0	7.79862	10.3971	16.8486	5.84	Inf	Inf	4.6e-05	0.00857	60238	3UTR	5341864	5342305	Thhalv10016980m.1	Thhalv10016980m
15062	scaffold_10	+	5557444	307.485	21.0928	4.25622	7.54978	86.4347	81.4436	106.708	51.2	8.35	3.06	2.24e-14	2.31e-11	66218	3UTR	5557264	5557705	Thhalv10017776m.1	Thhalv10017776m
15063	scaffold_10	+	5557530	185.787	5.27321	8.51245	4.52987	48.0915	51.9853	67.3945	31	9.14	3.19	2e-10	1.22e-07	66218	3UTR	5557264	5557705	Thhalv10017776m.1	Thhalv10017776m
15220	scaffold_10	+	5937656	214.775	42.1857	45.7544	64.1731	11.048	21.6605	29.9531	35.8	0.412	-1.28	0.00028	0.038	63348	3UTR	5937434	5937907	Thhalv10017317m.1	Thhalv10017317m
15402	scaffold_10	+	6540812	2294	534.704	588.423	435.622	196.265	304.98	234.009	382	0.472	-1.08	1.02e-06	0.000303	56077	3UTR	6540732	6541369	Thhalv10016636m.1	Thhalv10016636m
15479	scaffold_10	+	6692744	1666.08	150.814	135.135	175.155	453.619	341.37	409.983	278	2.61	1.39	1.87e-09	9.47e-07	61629	3UTR	6692464	6692988	Thhalv10017107m.1	Thhalv10017107m
15641	scaffold_10	+	6986215	126.464	14.765	4.25622	3.01991	37.0434	46.7867	20.5927	21.1	4.74	2.24	0.000163	0.0244	49466	3UTR	6986054	6986346	Thhalv10016233m.1	Thhalv10016233m
15688	scaffold_10	+	7154488	184.344	39.0218	56.395	49.8286	18.1968	7.79779	13.1045	30.7	0.269	-1.89	5.74e-05	0.0103	50070	3UTR	7154431	7154731	Thhalv10016267m.1	Thhalv10016267m
15900	scaffold_10	+	7712216	564.066	111.792	154.288	128.346	69.5377	58.9166	41.1855	94	0.43	-1.22	0.000174	0.0258	47437	3UTR	7712058	7712349	Thhalv10016153m.1	Thhalv10016153m
16209	scaffold_10	+	8349091	1176.84	94.9178	86.1885	74.7428	303.496	364.763	252.729	196	3.6	1.85	1.62e-13	1.51e-10	62908	3UTR	8348890	8349303	Thhalv10017259m.1	Thhalv10017259m
16388	scaffold_10	+	8745312	734.052	213.038	200.042	122.306	74.0868	57.1838	67.3945	122	0.371	-1.43	0.000191	0.0278	51467	3UTR	8745208	8745603	Thhalv10016353m.1	Thhalv10016353m
16509	scaffold_10	+	9087863	6932.03	415.529	455.416	679.48	1653.96	1906.13	1821.52	1160	3.47	1.8	7.38e-18	1.2e-14	60915	3UTR	9087642	9088065	Thhalv10017041m.1	Thhalv10017041m
16630	scaffold_10	+	9390889	539.605	43.2403	31.9217	45.2987	139.725	122.165	157.254	89.9	3.48	1.8	8.6e-09	3.9e-06	60195	3UTR	9390714	9391093	Thhalv10016976m.1	Thhalv10016976m
16661	scaffold_10	+	9425983	1270.78	54.8414	70.2277	54.3584	492.613	353.5	245.241	212	6.08	2.6	3.78e-07	0.000125	64275	3UTR	9425796	9426186	Thhalv10017444m.1	Thhalv10017444m
16686	scaffold_10	+	9463731	1309.81	129.721	75.548	107.962	264.503	348.301	383.774	218	3.18	1.67	4.86e-09	2.28e-06	61966	3UTR	9463605	9464276	Thhalv10017151m.1	Thhalv10017151m
16765	scaffold_10	+	9600594	3760.87	697.118	937.433	841.046	344.439	487.795	453.04	627	0.519	-0.946	1.65e-06	0.000468	67524	3UTR	9600458	9600899	Thhalv10017969m.1	Thhalv10017969m
16802	scaffold_10	+	9703992	1393.85	327.994	442.647	523.955	37.6933	25.9926	35.5693	232	0.0767	-3.71	1.75e-18	3.01e-15	65898	3UTR	9703827	9704268	Thhalv10017727m.1	Thhalv10017727m
16830	scaffold_10	+	9740774	553.136	21.0928	32.9857	33.219	144.274	156.822	164.742	92.2	5.34	2.42	2.64e-14	2.69e-11	55169	3UTR	9740635	9740983	Thhalv10016589m.1	Thhalv10016589m
16991	scaffold_10	+	9963250	1064.37	242.568	229.836	267.262	168.97	77.1115	78.6269	177	0.439	-1.19	0.000158	0.0238	53788	3UTR	9963139	9963455	Thhalv10016497m.1	Thhalv10016497m
17113	scaffold_10	+	10318583	288.67	50.6228	71.2917	82.2926	21.4462	31.1912	31.8252	48.1	0.414	-1.27	0.000203	0.0293	57189	3UTR	10318007	10318789	Thhalv10016727m.1	Thhalv10016727m
17182	scaffold_10	+	10473264	559.927	118.12	150.032	141.181	73.437	41.5882	35.5693	93.3	0.368	-1.44	1.17e-05	0.0026	67418	3UTR	10472846	10473287	Thhalv10017947m.1	Thhalv10017947m
17533	scaffold_10	+	11101649	261.408	25.3114	17.0249	15.0996	76.6864	46.7867	80.4989	43.6	3.55	1.83	3.74e-06	0.000957	63592	3UTR	11101525	11101852	Thhalv10017345m.1	Thhalv10017345m
17562	scaffold_10	+	11160809	263.799	26.3661	23.4092	23.4043	68.8878	69.3137	52.4179	44	2.6	1.38	0.000151	0.023	62351	3UTR	11160665	11161034	Thhalv10017200m.1	Thhalv10017200m
17591	scaffold_10	+	11198523	475.357	47.4589	35.1138	35.484	111.78	101.371	144.149	79.2	3.03	1.6	7.74e-07	0.000238	61336	3UTR	11198392	11198720	Thhalv10017081m.1	Thhalv10017081m
17601	scaffold_10	+	11212436	6704.78	677.08	572.462	792.727	1585.72	1245.91	1830.88	1120	2.28	1.19	4.97e-06	0.00124	63666	3UTR	11212244	11212636	Thhalv10017353m.1	Thhalv10017353m
17621	scaffold_10	+	11256480	320.012	27.4207	36.1779	27.9342	78.636	80.5771	69.2665	53.3	2.5	1.32	0.00012	0.019	55749	3UTR	11256256	11256682	Thhalv10016621m.1	Thhalv10016621m
17749	scaffold_10	+	11554548	91.7808	26.3661	29.7936	21.1394	3.24942	0	11.2324	15.3	0.187	-2.42	2.37e-05	0.00481	51512	3UTR	11554347	11554745	Thhalv10016357m.1	Thhalv10016357m
18292	scaffold_10	-	3781299	165.456	9.49178	3.19217	11.3247	42.2425	46.7867	52.4179	27.6	5.89	2.56	6.66e-07	0.000209	63534	3UTR	3781051	3781476	Thhalv10017334m.1	Thhalv10017334m
18293	scaffold_10	-	3781437	164.386	3.16393	8.51245	11.3247	38.9931	53.7181	48.6738	27.4	6.15	2.62	4.02e-07	0.000132	63534	3UTR	3781051	3781476	Thhalv10017334m.1	Thhalv10017334m
18310	scaffold_10	-	3820692	1654.83	158.196	138.327	209.129	402.279	396.821	350.077	276	2.27	1.18	2.73e-07	9.24e-05	49505	3UTR	3820453	3820803	Thhalv10016234m.1	Thhalv10016234m
18468	scaffold_10	-	4330665	2783.51	649.66	579.91	575.293	296.997	288.518	393.134	464	0.542	-0.883	9.89e-06	0.00226	61711	3UTR	4330355	4331074	Thhalv10017116m.1	Thhalv10017116m
18533	scaffold_10	-	4665666	2014.7	381.78	497.978	415.238	226.81	249.529	243.369	336	0.556	-0.847	0.000126	0.0198	63339	3UTR	4665422	4665744	Thhalv10017315m.1	Thhalv10017315m
18860	scaffold_10	-	5756737	1750.74	185.617	167.057	221.964	346.388	402.886	426.832	292	2.05	1.03	1.93e-05	0.00403	54596	3UTR	5756474	5756933	Thhalv10016545m.1	Thhalv10016545m
19267	scaffold_10	-	6740766	61.611	4.21857	1.06406	1.50996	19.4965	14.7292	20.5927	10.3	8.07	3.01	0.000197	0.0286	55657	3UTR	6740704	6740978	Thhalv10016614m.1	Thhalv10016614m
19322	scaffold_10	-	6867424	906.003	10.5464	10.6406	12.8346	232.659	395.954	243.369	151	25.6	4.68	6.48e-14	6.35e-11	58543	3UTR	6867139	6867580	Thhalv10016838m.1	Thhalv10016838m
19512	scaffold_10	-	7309172	6946.42	186.672	224.516	217.434	1747.54	2754.35	1815.91	1160	10.1	3.33	3.25e-13	2.88e-10	62160	3UTR	7308842	7309292	Thhalv10017178m.1	Thhalv10017178m
19782	scaffold_10	-	7765504	1291.52	322.72	336.242	309.541	129.327	105.703	87.9872	215	0.334	-1.58	9.08e-10	5.02e-07	57489	3UTR	7765289	7765633	Thhalv10016749m.1	Thhalv10016749m
19841	scaffold_10	-	7888656	984.799	85.426	88.3166	67.1931	260.604	252.995	230.264	164	3.09	1.63	5.62e-11	3.73e-08	62932	3UTR	7888455	7888972	Thhalv10017261m.1	Thhalv10017261m
19904	scaffold_10	-	8031357	313.882	67.4971	85.1245	71.7229	28.5949	10.3971	50.5458	52.3	0.399	-1.33	6e-05	0.0106	52381	3UTR	8031117	8031534	Thhalv10016407m.1	Thhalv10016407m
19951	scaffold_10	-	8143416	370.527	12.6557	12.7687	12.0797	89.0342	120.433	123.556	61.8	8.88	3.15	1.61e-16	2.25e-13	64490	3UTR	8143214	8143655	Thhalv10017485m.1	Thhalv10017485m
19952	scaffold_10	-	8143531	43.2869	1.05464	2.12811	0	12.9977	12.1299	14.9765	7.21	12.6	3.66	0.00033	0.0434	64490	3UTR	8143214	8143655	Thhalv10017485m.1	Thhalv10017485m
20173	scaffold_10	-	8586343	306.34	2.10928	15.9608	6.03983	86.4347	137.761	58.0341	51.1	11.7	3.55	3.39e-06	0.000877	56445	3UTR	8586127	8586623	Thhalv10016668m.1	Thhalv10016668m
20258	scaffold_10	-	8761105	6974.23	1133.74	1794	1826.29	751.916	680.14	788.141	1160	0.467	-1.1	0.000154	0.0233	63571	3UTR	8760882	8761259	Thhalv10017341m.1	Thhalv10017341m
20269	scaffold_10	-	8773199	399.315	4.21857	0	0	97.4827	140.36	157.254	66.6	93.7	6.55	9.82e-27	3.38e-23	64656	3UTR	8772920	8773361	Thhalv10017525m.1	Thhalv10017525m
20428	scaffold_10	-	9081702	2167.57	196.163	122.366	160.81	474.416	468.734	745.083	361	3.52	1.82	1.93e-05	0.00403	66854	3UTR	9081478	9081919	Thhalv10017874m.1	Thhalv10017874m
20446	scaffold_10	-	9118487	20458.6	3406.49	5062.78	5067.41	2061.43	2567.21	2293.28	3410	0.511	-0.968	8.97e-05	0.015	60707	3UTR	9118188	9118705	Thhalv10017023m.1	Thhalv10017023m
20514	scaffold_10	-	9248209	220.911	52.7321	92.5728	42.2788	9.09838	12.9963	11.2324	36.8	0.178	-2.49	0.000354	0.046	58113	3UTR	9247878	9248257	Thhalv10016799m.1	Thhalv10016799m
20548	scaffold_10	-	9292793	3154.63	569.507	753.351	696.845	394.48	407.218	333.228	526	0.562	-0.832	0.000146	0.0224	64401	3UTR	9292531	9292943	Thhalv10017467m.1	Thhalv10017467m
20608	scaffold_10	-	9344952	135.108	10.5464	1.06406	3.77489	25.9954	45.0539	48.6738	22.5	7.78	2.96	4.72e-07	0.000153	62189	3UTR	9344750	9345069	Thhalv10017180m.1	Thhalv10017180m
21161	scaffold_10	-	10382760	288.127	25.3114	32.9857	24.9143	67.588	84.9092	52.4179	48	2.46	1.3	0.000186	0.0273	57736	3UTR	10382650	10383188	Thhalv10016765m.1	Thhalv10016765m
21208	scaffold_10	-	10419691	16035	976.599	1390.72	1212.49	3708.89	4659.61	4086.72	2670	3.48	1.8	4.73e-20	9.41e-17	50934	3UTR	10419200	10419964	Thhalv10016321m.1	Thhalv10016322m
21352	scaffold_10	-	10747598	203.997	31.6393	72.3558	80.0277	7.14873	3.46568	9.36034	34	0.109	-3.2	1.44e-05	0.00314	64714	3UTR	10747483	10747924	Thhalv10017534m.1	Thhalv10017534m
21360	scaffold_10	-	10755880	229.418	18.9836	17.0249	13.5896	68.2379	44.1875	67.3945	38.2	3.63	1.86	5.42e-06	0.00134	52971	3UTR	10755566	10756065	Thhalv10016439m.1	Thhalv10016439m
21485	scaffold_10	-	10982252	331.323	33.7485	19.153	37.7489	87.0845	80.5771	73.0107	55.2	2.65	1.41	6.22e-05	0.011	54479	3UTR	10981714	10982470	Thhalv10016538m.1	Thhalv10016538m
21538	scaffold_10	-	11095017	2020.77	129.721	111.726	92.8623	560.85	599.563	526.051	337	5.04	2.33	7.42e-25	2.3e-21	53917	3UTR	11094792	11095156	Thhalv10016504m.1	Thhalv10016504m
21549	scaffold_10	-	11097906	845.961	5.27321	7.44839	10.5697	197.565	409.817	215.288	141	35.3	5.14	6.2e-09	2.85e-06	53895	5UTR	11097901	11098149	Thhalv10016504m.1	Thhalv10016504m
21555	scaffold_10	-	11131921	851.844	81.2074	65.9715	56.6234	218.361	197.544	232.136	142	3.18	1.67	2.71e-10	1.63e-07	59024	3UTR	11131705	11132155	Thhalv10016879m.1	Thhalv10016879m
21596	scaffold_10	-	11203685	172.893	11.6011	11.7046	10.5697	39.643	56.3174	43.0576	28.8	4.1	2.04	1.29e-05	0.00285	62413	3UTR	11203438	11203914	Thhalv10017207m.1	Thhalv10017207m
21597	scaffold_10	-	11203759	728.76	67.4971	43.6263	70.213	168.32	186.28	192.823	121	3.02	1.59	2.34e-08	9.69e-06	62413	3UTR	11203438	11203914	Thhalv10017207m.1	Thhalv10017207m
21723	scaffold_10	-	11409468	497.173	34.8032	26.6014	13.5896	161.171	129.963	131.045	82.9	5.63	2.49	9.13e-16	1.1e-12	66126	3UTR	11409137	11409578	Thhalv10017761m.1	Thhalv10017761m
21859	scaffold_10	-	11632967	36.5707	0	0	1.50996	16.897	6.93137	11.2324	6.1	23.2	4.54	0.000321	0.0425	63948	3UTR	11632581	11633050	Thhalv10017394m.1	Thhalv10017394m
21911	scaffold_10	-	11752753	955.958	99.1364	110.662	120.042	221.611	207.941	196.567	159	1.9	0.925	0.00022	0.0312	54455	3UTR	11752455	11752989	Thhalv10016536m.1	Thhalv10016536m
21979	scaffold_10	-	11903160	147.08	34.8032	48.9466	40.0138	8.4485	12.9963	1.87207	24.5	0.188	-2.41	1.85e-05	0.0039	60409	3UTR	11903046	11903332	Thhalv10016998m.1	Thhalv10016998m
22274	scaffold_11	+	835370	147.969	22.1475	61.7152	46.8086	2.59954	3.46568	11.2324	24.7	0.132	-2.92	8.27e-05	0.014	72684	intron	835367	835446	Thhalv10022772m.1	Thhalv10022772m
22278	scaffold_11	+	836654	171.755	41.131	47.8825	45.2987	12.3478	13.8627	11.2324	28.6	0.279	-1.84	0.000108	0.0175	72689	3UTR	836449	836898	Thhalv10022772m.1	Thhalv10022772m
22282	scaffold_11	+	843733	319.64	73.8249	78.7401	80.0277	30.5446	19.0613	37.4414	53.3	0.374	-1.42	3.61e-05	0.00693	73598	3UTR	843410	844763	Thhalv10022866m.1	Thhalv10022866m
22797	scaffold_11	+	2897115	86.2445	5.27321	5.32028	2.26493	33.1441	23.3934	16.8486	14.4	5.71	2.51	4.07e-05	0.00771	72945	3UTR	2897038	2897412	Thhalv10022799m.1	Thhalv10022799m
23782	scaffold_11	+	10877299	17367.9	4909.36	4437.11	4027.05	1302.37	1550.03	1141.96	2890	0.299	-1.74	1.12e-17	1.79e-14	73031	3UTR	10876726	10877642	Thhalv10022847m.1	Thhalv10022809m
23838	scaffold_11	-	135966	171.146	36.9125	34.0498	55.1134	12.3478	12.1299	20.5927	28.5	0.357	-1.48	0.000332	0.0436	72965	3UTR	135770	136164	Thhalv10022802m.1	Thhalv10022802m
23915	scaffold_11	-	301141	4889.44	632.785	534.156	517.915	1104.15	1083.89	1016.53	815	1.9	0.928	1.88e-06	0.000523	68777	3UTR	300773	301408	Thhalv10022531m.1	Thhalv10022531m
23966	scaffold_11	-	509138	448.179	33.7485	37.2419	57.3783	92.2836	103.971	123.556	74.7	2.49	1.32	0.00015	0.0228	69096	3UTR	508935	509336	Thhalv10022544m.1	Thhalv10022544m
24000	scaffold_11	-	590841	28.4846	0	0	0	11.048	4.3321	13.1045	4.75	Inf	Inf	0.000218	0.0311	71266	3UTR	590550	590991	Thhalv10022671m.1	Thhalv10022671m
24124	scaffold_11	-	1053297	97.0848	1.05464	2.12811	0	35.7437	45.0539	13.1045	16.2	29.5	4.88	8.92e-06	0.00208	73699	3UTR	1053130	1053587	Thhalv10022882m.1	Thhalv10022882m
24125	scaffold_11	-	1053377	462.105	6.32785	7.44839	10.5697	155.972	197.544	84.2431	77	18	4.17	1.83e-08	7.75e-06	73699	3UTR	1053130	1053587	Thhalv10022882m.1	Thhalv10022882m
24515	scaffold_11	-	2623223	352.644	18.9836	25.5373	9.05974	96.1829	96.1727	106.708	58.8	5.58	2.48	3.46e-12	2.79e-09	71398	3UTR	2622833	2623274	Thhalv10022679m.1	Thhalv10022679m
24707	scaffold_11	-	4217884	9700.64	785.708	689.508	817.641	2310.99	2771.68	2325.11	1620	3.23	1.69	1.27e-17	1.96e-14	73552	3UTR	4217621	4218047	Thhalv10022862m.1	Thhalv10022862m
24723	scaffold_11	-	4359974	3401.97	288.972	226.644	385.039	842.25	775.447	883.616	567	2.78	1.47	1.58e-11	1.1e-08	74125	3UTR	4359285	4360122	Thhalv10022948m.1	Thhalv10022948m
24971	scaffold_11	-	5809899	2023.22	341.704	191.53	169.87	449.07	401.153	469.889	337	1.88	0.909	0.000255	0.0351	73573	3UTR	5809646	5809918	Thhalv10022864m.1	Thhalv10022864m
25420	scaffold_11	-	10256891	2839.4	268.934	361.779	280.097	667.431	718.263	542.9	473	2.12	1.08	6.95e-08	2.6e-05	70851	3UTR	10256622	10257041	Thhalv10022640m.1	Thhalv10022640m
26160	scaffold_12	+	8267293	1337.31	117.065	152.16	176.665	312.594	286.785	292.043	223	2	0.999	3.27e-05	0.00635	79404	3UTR	8267021	8267543	Thhalv10002045m.1	Thhalv10002045m
26440	scaffold_12	+	10335159	335.893	86.4807	79.8042	88.3324	29.2448	16.462	35.5693	56	0.319	-1.65	1.51e-06	0.000433	81081	3UTR	10335058	10335499	Thhalv10002296m.1	Thhalv10002296m
26834	scaffold_12	-	1038259	1453.69	524.157	409.661	250.653	112.43	40.7218	116.068	242	0.227	-2.14	0.000124	0.0197	80119	3UTR	1037861	1038324	Thhalv10002119m.1	Thhalv10002119m
27022	scaffold_12	-	2951144	1147.79	139.213	143.648	110.982	230.059	259.926	263.962	191	1.91	0.937	0.000117	0.0187	77826	3UTR	2950908	2951314	Thhalv10001943m.1	Thhalv10001943m
27348	scaffold_12	-	8989439	9332.98	1311.97	1277.93	911.259	1652.66	2134.86	2044.3	1560	1.67	0.736	0.000142	0.0219	76754	3UTR	8989156	8989627	Thhalv10001891m.1	Thhalv10001891m
27491	scaffold_12	-	10341388	265.711	13.7103	15.9608	1.50996	79.2859	106.57	48.6738	44.3	7.52	2.91	1.15e-06	0.000338	77787	3UTR	10341131	10341519	Thhalv10001940m.1	Thhalv10001940m
27923	scaffold_13	+	667273	1022.5	128.666	75.548	124.571	234.608	215.739	243.369	170	2.11	1.08	3.04e-05	0.00596	101195	3UTR	667106	667644	Thhalv10020751m.1	Thhalv10020751m
27953	scaffold_13	+	796668	789.547	80.1528	101.085	69.458	150.123	229.602	159.126	132	2.15	1.1	0.000216	0.0308	95506	3UTR	796583	796966	Thhalv10020381m.1	Thhalv10020381m
27976	scaffold_13	+	885822	915.627	47.4589	57.459	36.239	293.098	299.782	181.591	153	5.49	2.46	1.54e-10	9.7e-08	110396	3UTR	885644	886147	Thhalv10021557m.1	Thhalv10021557m
28037	scaffold_13	+	1005963	282.431	13.7103	26.6014	30.9541	59.1395	88.3749	63.6503	47.1	2.96	1.57	5.03e-05	0.00914	111169	3UTR	1005858	1006243	Thhalv10021660m.1	Thhalv10021660m
28060	scaffold_13	+	1038498	36.2056	0	0	0	16.897	4.3321	14.9765	6.03	Inf	Inf	4.71e-05	0.0087	108307	3UTR	1038392	1038833	Thhalv10021345m.1	Thhalv10021345m
28493	scaffold_13	+	2135410	514.523	22.1475	48.9466	38.5039	132.576	116.967	155.382	85.8	3.69	1.89	2.86e-09	1.43e-06	100742	3UTR	2135171	2135691	Thhalv10020720m.1	Thhalv10020720m
28633	scaffold_13	+	2430013	232.958	16.8743	8.51245	0.754978	52.6407	84.9092	69.2665	38.8	7.91	2.98	1.03e-11	7.5e-09	107833	3UTR	2429946	2430351	Thhalv10021307m.1	Thhalv10021307m
28750	scaffold_13	+	2715023	184.082	44.295	38.306	52.0935	13.6476	9.53063	26.209	30.7	0.367	-1.45	0.00022	0.0313	105418	3UTR	2714820	2715374	Thhalv10021075m.1	Thhalv10021075m
29045	scaffold_13	+	3347894	56.318	0	0	0	8.4485	21.6605	26.209	9.39	Inf	Inf	2.47e-06	0.000666	107405	CDS	3347381	3348244	Thhalv10021260m.1	Thhalv10021260m
29046	scaffold_13	+	3348006	95.5268	0	0	0	38.9931	30.3247	26.209	15.9	Inf	Inf	1.99e-13	1.79e-10	107405	CDS	3347381	3348244	Thhalv10021260m.1	Thhalv10021260m
29049	scaffold_13	+	3348372	1004.04	2.10928	0	0	276.201	345.702	380.03	167	475	8.89	2.99e-67	9.52e-63	107406	3UTR	3348245	3348686	Thhalv10021260m.1	Thhalv10021260m
29050	scaffold_13	+	3348589	99.9683	0	0	0	48.7413	38.1225	13.1045	16.7	Inf	Inf	4.26e-07	0.000139	107406	3UTR	3348245	3348686	Thhalv10021260m.1	Thhalv10021260m
29080	scaffold_13	+	3397970	6536.28	1404.78	1211.96	1516	1028.12	635.953	739.467	1090	0.582	-0.782	0.000333	0.0436	102933	3UTR	3397711	3398212	Thhalv10020887m.1	Thhalv10020887m
29163	scaffold_13	+	3538930	6651.59	647.55	765.056	754.978	1590.27	1602.01	1291.73	1110	2.07	1.05	4.05e-08	1.58e-05	111262	3UTR	3538758	3539194	Thhalv10021673m.1	Thhalv10021673m
29184	scaffold_13	+	3578247	451.916	60.1146	41.4982	33.974	90.334	123.032	102.964	75.3	2.33	1.22	7.17e-05	0.0124	95560	3UTR	3578138	3578521	Thhalv10020385m.1	Thhalv10020385m
29436	scaffold_13	+	3968049	1169.51	98.0817	163.865	154.016	256.704	270.323	226.52	195	1.81	0.857	0.00033	0.0434	110582	3UTR	3967818	3968267	Thhalv10021580m.1	Thhalv10021580m
29484	scaffold_13	+	4058416	333.35	4.21857	0	2.26493	97.4827	150.757	78.6269	55.6	50.4	5.66	2.46e-13	2.19e-10	115341	3UTR	4058217	4058658	Thhalv10022326m.1	Thhalv10022326m
29485	scaffold_13	+	4058472	365.436	5.27321	8.51245	1.50996	135.176	143.826	71.1386	60.9	22.9	4.52	7.25e-12	5.53e-09	115341	3UTR	4058217	4058658	Thhalv10022326m.1	Thhalv10022326m
29747	scaffold_13	+	4535876	200.918	3.16393	10.6406	9.81472	69.5377	68.4473	39.3134	33.5	7.51	2.91	3.57e-09	1.73e-06	94695	3UTR	4535501	4535942	Thhalv10020337m.1	Thhalv10020337m
29800	scaffold_13	+	4597736	3399.04	844.768	699.085	809.337	339.89	277.255	428.704	567	0.444	-1.17	4.15e-09	1.97e-06	94999	3UTR	4597654	4598086	Thhalv10020354m.1	Thhalv10020354m
29875	scaffold_13	+	4735889	912.471	80.1528	100.021	104.942	210.563	171.551	245.241	152	2.2	1.14	2.81e-05	0.00555	111959	3UTR	4735809	4736088	Thhalv10021772m.1	Thhalv10021772m
29878	scaffold_13	+	4743197	2251.9	165.579	159.608	172.135	636.887	651.549	466.145	375	3.53	1.82	1.7e-14	1.82e-11	91850	3UTR	4743024	4743483	Thhalv10020161m.1	Thhalv10020161m
29914	scaffold_13	+	4823264	1260.13	128.666	125.559	156.28	261.254	354.366	234.009	210	2.07	1.05	9.32e-05	0.0155	90473	3UTR	4822914	4823468	Thhalv10020092m.1	Thhalv10020092m
30257	scaffold_13	+	5367877	6176.71	1540.83	1552.46	1405.01	606.992	528.517	542.9	1030	0.373	-1.42	8.22e-12	6.19e-09	93493	3UTR	5367743	5368144	Thhalv10020257m.1	Thhalv10020257m
30272	scaffold_13	+	5396290	1480.3	153.978	165.993	191.009	324.292	324.908	320.124	247	1.9	0.924	9.04e-05	0.0151	106107	3UTR	5396195	5396636	Thhalv10021149m.1	Thhalv10021149m
30527	scaffold_13	+	5781260	319.195	9.49178	8.51245	16.6095	85.1349	103.971	95.4755	53.2	8.22	3.04	4.06e-14	4.07e-11	102227	3UTR	5781085	5781575	Thhalv10020827m.1	Thhalv10020827m
30528	scaffold_13	+	5781374	345.737	7.38249	27.6654	6.03983	100.732	106.57	97.3475	57.6	7.41	2.89	2.72e-15	3.13e-12	102227	3UTR	5781085	5781575	Thhalv10020827m.1	Thhalv10020827m
30667	scaffold_13	+	5997518	450.677	81.2074	123.43	99.6571	41.5926	35.5233	69.2665	75.1	0.481	-1.06	0.000258	0.0354	94472	3UTR	5997442	5997727	Thhalv10020324m.1	Thhalv10020324m
30937	scaffold_13	+	6510641	13927.4	1708.52	1880.19	1746.26	2953.73	2946.7	2692.03	2320	1.61	0.688	0.000199	0.0288	114393	3UTR	6510400	6510841	Thhalv10022195m.1	Thhalv10022195m
31279	scaffold_13	+	7081904	41.837	0	0	0	12.9977	13.8627	14.9765	6.97	Inf	Inf	3.25e-06	0.000847	113372	3UTR	7081586	7082027	Thhalv10022028m.1	Thhalv10022028m
31320	scaffold_13	+	7157266	1073.11	196.163	259.63	246.123	131.927	132.562	106.708	179	0.529	-0.919	0.000391	0.0499	95060	3UTR	7157138	7157569	Thhalv10020356m.1	Thhalv10020356m
31641	scaffold_13	+	7630025	2419.81	108.628	73.4198	67.1931	612.841	790.176	767.548	403	8.71	3.12	3.18e-40	2.7e-36	112135	3UTR	7629901	7630331	Thhalv10021802m.1	Thhalv10021802m
31648	scaffold_13	+	7632376	105.092	8.43714	9.5765	0	30.5446	30.3247	26.209	17.5	4.83	2.27	3.53e-05	0.00679	112616	3UTR	7632249	7633587	Thhalv10021895m.1	Thhalv10021895m
31651	scaffold_13	+	7633067	5698.29	532.594	409.661	424.298	1228.93	1539.63	1563.18	950	3.17	1.66	7.48e-16	9.25e-13	112616	3UTR	7632249	7633587	Thhalv10021895m.1	Thhalv10021895m
31703	scaffold_13	+	7752930	586.672	27.4207	31.9217	28.6892	155.972	185.414	157.254	97.8	5.66	2.5	3.11e-16	4.04e-13	103939	3UTR	7752823	7753314	Thhalv10020968m.1	Thhalv10020968m
32039	scaffold_13	+	8282905	1179.21	278.426	233.028	267.262	113.08	150.757	136.661	197	0.514	-0.959	4.6e-05	0.00857	104284	3UTR	8282670	8283292	Thhalv10020986m.1	Thhalv10020986m
32060	scaffold_13	+	8316120	1729.53	134.994	130.879	130.611	454.269	491.261	387.518	288	3.36	1.75	9.47e-15	1.03e-11	88195	3UTR	8315823	8316379	Thhalv10020052m.1	Thhalv10019996m
32095	scaffold_13	+	8369313	125.207	7.38249	1.06406	2.26493	38.3432	42.4546	33.6972	20.9	10.7	3.42	5.96e-09	2.75e-06	104674	3UTR	8369219	8369702	Thhalv10021011m.1	Thhalv10021011m
32096	scaffold_13	+	8369452	259.368	14.765	19.153	17.3645	61.739	65.848	80.4989	43.2	4.06	2.02	7.93e-07	0.000242	104674	3UTR	8369219	8369702	Thhalv10021011m.1	Thhalv10021011m
32151	scaffold_13	+	8463412	108.133	39.0218	34.0498	18.1195	3.24942	4.3321	9.36034	18	0.186	-2.43	2.36e-05	0.00479	113566	3UTR	8463259	8463700	Thhalv10022063m.1	Thhalv10022063m
32469	scaffold_13	+	9052413	611.37	174.016	137.263	123.816	50.691	56.3174	69.2665	102	0.405	-1.3	3.58e-06	0.00092	89023	3UTR	9052260	9052629	Thhalv10020021m.1	Thhalv10020021m
32911	scaffold_13	-	704276	1523.92	315.338	335.178	329.925	180.668	179.349	183.463	254	0.554	-0.851	0.000227	0.0321	109225	3UTR	703874	704485	Thhalv10021428m.1	Thhalv10021428m
32920	scaffold_13	-	736168	4942.97	455.605	477.761	381.264	1119.75	1467.72	1040.87	824	2.76	1.46	1.18e-09	6.21e-07	101654	3UTR	735936	736291	Thhalv10020787m.1	Thhalv10020787m
32966	scaffold_13	-	890073	128.604	0	0	0	30.5446	49.386	48.6738	21.4	Inf	Inf	1.57e-16	2.22e-13	102234	3UTR	889820	890261	Thhalv10020829m.1	Thhalv10020829m
32968	scaffold_13	-	890229	151.941	4.21857	4.25622	1.50996	32.4942	58.9166	50.5458	25.3	14.2	3.83	2.66e-11	1.81e-08	102234	3UTR	889820	890261	Thhalv10020829m.1	Thhalv10020829m
33001	scaffold_13	-	1002963	877.338	67.4971	43.6263	48.3186	211.862	260.793	245.241	146	4.5	2.17	1.24e-15	1.47e-12	110289	3UTR	1002243	1003052	Thhalv10021547m.1	Thhalv10021547m
33196	scaffold_13	-	1371546	847.149	177.18	245.797	170.625	109.83	51.9853	91.7313	141	0.427	-1.23	0.000245	0.0339	105850	3UTR	1371341	1371777	Thhalv10021123m.1	Thhalv10021123m
33204	scaffold_13	-	1384111	1604.58	111.792	93.6369	83.0476	413.327	367.362	535.411	267	4.56	2.19	4.86e-13	4.24e-10	99442	3UTR	1383866	1384201	Thhalv10020628m.1	Thhalv10020628m
33217	scaffold_13	-	1410388	361.834	29.53	37.2419	39.2589	80.5857	90.9742	84.2431	60.3	2.41	1.27	0.000231	0.0325	107475	3UTR	1410110	1410714	Thhalv10021267m.1	Thhalv10021267m
33243	scaffold_13	-	1490964	1417.9	109.683	105.342	89.8424	363.285	384.691	365.053	236	3.65	1.87	3.58e-15	4.07e-12	97969	3UTR	1490730	1491142	Thhalv10020520m.1	Thhalv10020520m
33271	scaffold_13	-	1582451	629.954	104.41	162.801	181.95	64.9885	61.5159	54.29	105	0.403	-1.31	0.00014	0.0217	112524	3UTR	1582256	1582577	Thhalv10021873m.1	Thhalv10021873m
33305	scaffold_13	-	1651832	924.812	67.4971	128.751	58.1333	225.51	240.865	204.055	154	2.64	1.4	1.06e-08	4.74e-06	110197	3UTR	1651635	1652075	Thhalv10021538m.1	Thhalv10021538m
33617	scaffold_13	-	2339205	7603.68	1335.18	1743.99	1832.33	914.388	800.573	977.22	1270	0.548	-0.867	4.5e-06	0.00114	111635	3UTR	2339005	2339421	Thhalv10021731m.1	Thhalv10021731m
33731	scaffold_13	-	2561461	761.459	92.8085	55.3309	52.8485	211.212	173.284	175.974	127	2.79	1.48	1.15e-08	5.14e-06	101473	3UTR	2561236	2561740	Thhalv10020772m.1	Thhalv10020772m
33771	scaffold_13	-	2660696	466.174	51.6775	23.4092	38.5039	126.727	124.765	101.092	77.7	3.1	1.63	9.96e-08	3.62e-05	94502	3UTR	2660493	2660934	Thhalv10020326m.1	Thhalv10020326m
33888	scaffold_13	-	2883543	597.25	30.5846	70.2277	64.1731	135.176	158.555	138.533	99.5	2.62	1.39	2.43e-06	0.000658	110399	3UTR	2883291	2883663	Thhalv10021558m.1	Thhalv10021558m
34091	scaffold_13	-	3156444	1740	151.868	238.348	233.288	374.334	350.9	391.262	290	1.79	0.841	0.00033	0.0434	98957	3UTR	3156214	3156625	Thhalv10020595m.1	Thhalv10020595m
34320	scaffold_13	-	3563656	1006.96	101.246	127.687	76.2528	232.659	242.598	226.52	168	2.3	1.2	6.45e-07	0.000204	89597	3UTR	3563449	3563890	Thhalv10020047m.1	Thhalv10020047m
34602	scaffold_13	-	4019389	1956.37	127.612	107.47	113.247	486.114	622.09	499.842	326	4.62	2.21	7.98e-22	1.96e-18	112025	3UTR	4019130	4019571	Thhalv10021781m.1	Thhalv10021781m
34605	scaffold_13	-	4022430	392.555	6.32785	5.32028	3.77489	77.3363	148.158	151.638	65.4	24.5	4.61	1.93e-11	1.34e-08	111765	3UTR	4022408	4022622	Thhalv10021746m.1	Thhalv10021746m
34659	scaffold_13	-	4120363	35.1797	0	1.06406	0	4.54919	16.462	13.1045	5.86	32.1	5	0.000282	0.0383	112735	3UTR	4120041	4120482	Thhalv10021922m.1	Thhalv10021922m
34728	scaffold_13	-	4218708	1136.26	59.06	144.712	84.5576	270.352	302.381	275.194	189	2.94	1.56	1.9e-10	1.18e-07	101755	3UTR	4217559	4219016	Thhalv10020797m.1	Thhalv10020797m
34760	scaffold_13	-	4261742	549.432	45.3496	36.1779	50.5835	158.572	146.425	112.324	91.6	3.16	1.66	1.22e-08	5.4e-06	109523	3UTR	4261403	4262090	Thhalv10021456m.1	Thhalv10021456m
34811	scaffold_13	-	4357839	412.788	67.4971	37.2419	23.4043	103.982	81.4436	99.2196	68.8	2.22	1.15	0.000137	0.0213	88263	3UTR	4357654	4358095	Thhalv10019997m.1	Thhalv10019997m
34861	scaffold_13	-	4458082	3011.34	205.655	256.437	197.804	590.095	946.998	814.35	502	3.56	1.83	2.76e-08	1.11e-05	102559	3UTR	4457862	4458173	Thhalv10020855m.1	Thhalv10020855m
34872	scaffold_13	-	4473190	997.437	94.9178	118.11	111.737	211.862	206.208	254.601	166	2.07	1.05	6.79e-05	0.0118	111630	3UTR	4472815	4473416	Thhalv10021729m.1	Thhalv10021729m
35111	scaffold_13	-	4936348	1375.35	130.776	86.1885	143.446	379.533	281.587	353.821	229	2.82	1.49	6.64e-10	3.77e-07	104595	3UTR	4936148	4936535	Thhalv10021003m.1	Thhalv10021003m
35135	scaffold_13	-	4999656	6141.81	1348.89	1668.44	1322.72	482.214	585.701	733.851	1020	0.415	-1.27	3.23e-11	2.19e-08	94845	3UTR	4999441	4999836	Thhalv10020346m.1	Thhalv10020346m
35157	scaffold_13	-	5019967	59.0194	1.05464	1.06406	1.50996	18.1968	14.7292	22.4648	9.84	15.3	3.93	2.33e-05	0.00476	112652	3UTR	5019761	5020113	Thhalv10021901m.1	Thhalv10021901m
35357	scaffold_13	-	5391912	472.926	37.9671	52.1387	49.8286	83.8351	114.368	134.789	78.8	2.38	1.25	0.000232	0.0325	115851	3UTR	5391671	5392112	Thhalv10022424m.1	Thhalv10022424m
35401	scaffold_13	-	5480847	226.642	54.8414	72.3558	54.3584	16.2471	13.8627	14.9765	37.8	0.248	-2.01	3.05e-06	0.000798	103641	3UTR	5480639	5481032	Thhalv10020950m.1	Thhalv10020950m
35548	scaffold_13	-	5768786	106.967	3.16393	6.38433	2.26493	22.746	42.4546	29.9531	17.8	8.05	3.01	1.12e-06	0.00033	98497	3UTR	5768775	5768996	Thhalv10020559m.1	Thhalv10020559m
36148	scaffold_13	-	6881217	381.753	45.3496	19.153	34.729	73.437	100.505	108.58	63.6	2.85	1.51	2.26e-05	0.00464	102237	3UTR	6881027	6881305	Thhalv10020831m.1	Thhalv10020831m
36282	scaffold_13	-	7035616	451.13	51.6775	36.1779	25.6693	108.531	142.959	86.1151	75.2	2.97	1.57	5.88e-06	0.00143	101696	3UTR	7035412	7035931	Thhalv10020790m.1	Thhalv10020790m
36294	scaffold_13	-	7044988	720.876	72.7703	35.1138	81.5376	144.924	163.754	222.776	120	2.81	1.49	0.00012	0.019	107124	3UTR	7044789	7045058	Thhalv10021229m.1	Thhalv10021229m
36397	scaffold_13	-	7240416	2657.72	246.786	275.59	293.686	681.079	642.018	518.563	443	2.26	1.17	1.23e-08	5.43e-06	115873	3UTR	7240105	7240546	Thhalv10022432m.1	Thhalv10022432m
36732	scaffold_13	-	7916990	1173.24	112.847	125.559	126.836	306.746	250.396	250.857	196	2.21	1.15	1.24e-06	0.000362	95773	CDS	7916307	7917901	Thhalv10020397m.1	Thhalv10020397m
36825	scaffold_13	-	8050863	62.284	1.05464	2.12811	0.754978	22.746	11.2635	24.3369	10.4	14.8	3.89	9.79e-06	0.00225	92514	CDS	8050613	8051484	Thhalv10020195m.1	Thhalv10020195m
36834	scaffold_13	-	8070875	10635.3	1820.31	2166.42	2541.26	1353.71	1284.04	1469.57	1770	0.629	-0.668	0.000218	0.0311	108273	3UTR	8070644	8071063	Thhalv10021341m.1	Thhalv10021341m
36892	scaffold_13	-	8189345	108.12	43.2403	21.2811	26.4242	6.49885	6.93137	3.74414	18	0.189	-2.4	0.000199	0.0288	100829	CDS	8189122	8190465	Thhalv10020727m.1	Thhalv10020727m
37139	scaffold_13	-	8739853	247.559	10.5464	19.153	9.05974	75.3866	75.3786	58.0341	41.3	5.39	2.43	9.8e-10	5.27e-07	111270	3UTR	8739583	8740024	Thhalv10021675m.1	Thhalv10021675m
37196	scaffold_13	-	8827449	222.773	15.8196	18.0889	15.8545	46.1418	51.9853	74.8827	37.1	3.48	1.8	5.07e-05	0.0092	110655	3UTR	8827252	8827777	Thhalv10021592m.1	Thhalv10021592m
37270	scaffold_13	-	8960265	27582.4	2976.2	3536.92	3401.18	5680.64	6294.55	5692.96	4600	1.78	0.834	1.07e-05	0.00243	115525	3UTR	8959979	8960420	Thhalv10022357m.1	Thhalv10022357m
37313	scaffold_13	-	9030105	3852.14	532.594	432.007	447.702	739.569	938.334	761.932	642	1.73	0.789	9.39e-05	0.0156	104754	3UTR	9029867	9030298	Thhalv10021014m.1	Thhalv10021014m
37526	scaffold_13	-	9290895	4697.69	681.299	527.772	557.929	928.685	1062.23	939.778	783	1.66	0.73	0.000232	0.0325	94018	3UTR	9290648	9291080	Thhalv10020294m.1	Thhalv10020294m
37727	scaffold_14	+	2254626	1397.41	283.699	302.192	388.814	144.924	154.223	123.556	233	0.434	-1.21	4.22e-07	0.000138	117874	3UTR	2254363	2254914	Thhalv10027674m.1	Thhalv10027674m
38032	scaffold_14	+	3000245	1722.11	147.65	142.583	199.314	354.837	422.813	454.913	287	2.52	1.33	4.55e-08	1.75e-05	117496	3UTR	3000024	3000468	Thhalv10027650m.1	Thhalv10027650m
38485	scaffold_14	+	4187729	149.339	8.43714	6.38433	6.7948	34.4439	38.9889	54.29	24.9	5.91	2.56	1.94e-06	0.000536	120614	3UTR	4187536	4187978	Thhalv10027874m.1	Thhalv10027874m
38966	scaffold_14	+	6714451	199.782	4.21857	9.5765	9.05974	72.1372	35.5233	69.2665	33.3	7.74	2.95	8.6e-07	0.000261	120905	3UTR	6714244	6714685	Thhalv10027910m.1	Thhalv10027910m
38990	scaffold_14	+	6778827	314.798	24.2568	22.3452	29.4441	70.1875	80.5771	87.9872	52.5	3.14	1.65	1.28e-05	0.00283	117380	3UTR	6778639	6778934	Thhalv10027642m.1	Thhalv10027642m
39151	scaffold_14	+	7326456	126.079	13.7103	5.32028	4.52987	26.6453	45.9203	29.9531	21	4.35	2.12	5.58e-05	0.0101	121989	intron	7326073	7326635	Thhalv10028070m.1	Thhalv10028070m
39671	scaffold_14	-	2167243	1892.9	81.2074	78.7401	103.432	481.564	659.346	488.61	315	6.19	2.63	1.14e-18	1.98e-15	120149	3UTR	2166974	2167556	Thhalv10027832m.1	Thhalv10027832m
40165	scaffold_14	-	3472904	1625.34	87.5353	73.4198	53.6034	308.695	577.903	524.179	271	6.58	2.72	4.07e-08	1.58e-05	117483	3UTR	3472703	3473114	Thhalv10027649m.1	Thhalv10027649m
40479	scaffold_14	-	4220201	1172.62	131.83	113.854	123.816	267.752	245.197	290.171	195	2.17	1.12	6.32e-06	0.00153	118563	3UTR	4219962	4220403	Thhalv10027724m.1	Thhalv10027724m
40484	scaffold_14	-	4240316	1727.22	228.857	193.658	209.884	394.48	382.092	318.252	288	1.73	0.792	0.000197	0.0286	119439	3UTR	4240104	4240594	Thhalv10027782m.1	Thhalv10027782m
40811	scaffold_14	-	5833577	1011.74	204.601	225.58	243.103	102.682	117.833	117.94	169	0.503	-0.992	4.32e-05	0.00809	117414	3UTR	5833223	5833747	Thhalv10027643m.1	Thhalv10027643m
40964	scaffold_14	-	6720430	973.223	102.3	97.8931	98.9021	222.261	201.01	250.857	162	2.25	1.17	6.6e-06	0.00159	123703	3UTR	6720228	6720669	Thhalv10028350m.1	Thhalv10028350m
41700	scaffold_15	+	1335108	4934.67	1047.26	1142.8	1235.14	538.104	538.914	432.448	822	0.441	-1.18	1.93e-08	8.11e-06	127280	3UTR	1334961	1335378	Thhalv10000161m.1	Thhalv10000161m
41731	scaffold_15	+	1428110	307.874	36.9125	20.2171	29.4441	71.4873	69.3137	80.4989	51.3	2.56	1.35	0.000247	0.034	129505	3UTR	1427934	1428325	Thhalv10000381m.1	Thhalv10000381m
41793	scaffold_15	+	1580184	2049.99	217.256	129.815	163.075	451.02	521.585	567.237	342	3.02	1.59	3.68e-12	2.89e-09	129612	intron	1579962	1580230	Thhalv10000405m.1	Thhalv10000405m
41901	scaffold_15	+	1855610	1896.08	176.125	162.801	150.241	488.713	478.264	439.936	316	2.88	1.52	4.79e-12	3.72e-09	129338	3UTR	1855426	1855877	Thhalv10000354m.1	Thhalv10000354m
42017	scaffold_15	+	2346846	33.033	0	0	0	7.79862	12.1299	13.1045	5.51	Inf	Inf	6.09e-05	0.0108	128485	3UTR	2346666	2346935	Thhalv10000263m.1	Thhalv10000263m
42079	scaffold_15	+	2620046	322.92	21.0928	8.51245	16.6095	77.9862	101.371	97.3475	53.8	5.99	2.58	2.11e-11	1.45e-08	127245	3UTR	2619798	2620261	Thhalv10000158m.1	Thhalv10000158m
42080	scaffold_15	+	2621825	933.884	201.437	209.619	186.48	84.485	103.971	147.893	156	0.563	-0.829	0.000229	0.0323	129641	3UTR	2621648	2622154	Thhalv10000407m.1	Thhalv10000407m
42207	scaffold_15	+	3185078	773.649	82.2621	100.021	73.9879	169.62	203.609	144.149	129	2.02	1.01	5.41e-05	0.00979	127408	3UTR	3184779	3185302	Thhalv10000173m.1	Thhalv10000173m
42892	scaffold_15	-	76537	1942.6	242.568	217.067	196.294	472.466	467.867	346.333	324	1.96	0.972	2e-06	0.000551	129327	3UTR	75970	76636	Thhalv10000350m.1	Thhalv10000350m
42902	scaffold_15	-	90791	474.693	36.9125	22.3452	39.2589	115.03	128.23	132.917	79.1	3.82	1.93	3.74e-09	1.79e-06	129446	3UTR	90490	90933	Thhalv10000371m.1	Thhalv10000371m
42993	scaffold_15	-	355181	154938	29797.9	46022.5	49232.1	10324.7	11879.5	7681.1	25800	0.239	-2.07	7.18e-08	2.68e-05	129525	3UTR	354814	355350	Thhalv10000386m.1	Thhalv10000386m
43135	scaffold_15	-	744296	7627.19	350.141	335.178	192.519	2080.28	2817.6	1851.48	1270	7.69	2.94	4.79e-16	6.05e-13	126920	3UTR	743650	744605	Thhalv10000134m.1	Thhalv10000134m
43196	scaffold_15	-	979933	604.046	36.9125	42.5622	55.1134	132.576	175.883	160.998	101	3.49	1.8	3.28e-09	1.61e-06	128870	3UTR	979733	980130	Thhalv10000303m.1	Thhalv10000303m
43225	scaffold_15	-	1105584	644.766	153.978	142.583	143.446	53.9404	68.4473	82.371	107	0.465	-1.1	2.86e-05	0.00564	128862	3UTR	1105495	1105725	Thhalv10000301m.1	Thhalv10000301m
43776	scaffold_15	-	2858774	43.6158	0	0	0	9.74827	9.53063	24.3369	7.27	Inf	Inf	0.000102	0.0167	129351	3UTR	2858633	2859135	Thhalv10000357m.1	Thhalv10000357m
43778	scaffold_15	-	2858988	115.441	9.49178	5.32028	8.30476	37.6933	19.0613	35.5693	19.2	3.99	2	0.000389	0.0498	129351	3UTR	2858633	2859135	Thhalv10000357m.1	Thhalv10000357m
43803	scaffold_15	-	2910223	211.839	20.0382	12.7687	10.5697	56.54	63.2487	48.6738	35.3	3.88	1.96	2.02e-06	0.000555	128291	3UTR	2909985	2910333	Thhalv10000245m.1	Thhalv10000245m
44564	scaffold_15	-	7363867	450.131	33.7485	51.0747	13.5896	131.927	118.7	101.092	75	3.57	1.84	6.71e-10	3.78e-07	129314	3UTR	7363597	7363988	Thhalv10000347m.1	Thhalv10000347m
44745	scaffold_16	+	180978	4489.66	536.813	518.195	421.278	897.491	1206.06	909.825	748	2.04	1.03	8.5e-07	0.000258	135165	3UTR	180772	181397	Thhalv10010150m.1	Thhalv10010150m
44763	scaffold_16	+	236945	153.216	0	1.06406	0	26.6453	80.5771	44.9296	25.5	143	7.16	6.75e-07	0.000211	144221	3UTR	236672	237113	Thhalv10010989m.1	Thhalv10010989m
44830	scaffold_16	+	398152	73.2688	1.05464	2.12811	0.754978	20.1464	28.5919	20.5927	12.2	17.6	4.14	4.85e-07	0.000156	135098	3UTR	397979	398420	Thhalv10010146m.1	Thhalv10010146m
44882	scaffold_16	+	486538	503.064	92.8085	111.726	145.711	42.2425	45.0539	65.5224	83.8	0.436	-1.2	1.68e-05	0.00359	143361	3UTR	486350	486992	Thhalv10010843m.1	Thhalv10010843m
44891	scaffold_16	+	514604	838.124	152.923	268.142	216.679	57.8397	43.321	99.2196	140	0.314	-1.67	1.34e-05	0.00294	137292	3UTR	514551	514799	Thhalv10010278m.1	Thhalv10010278m
44930	scaffold_16	+	610146	1790.11	380.726	349.01	514.14	169.62	170.685	205.927	298	0.439	-1.19	1.81e-06	0.000506	140894	3UTR	610027	610396	Thhalv10010558m.1	Thhalv10010558m
44996	scaffold_16	+	709330	1739.67	423.966	377.74	351.065	192.366	192.345	202.183	290	0.509	-0.974	2.11e-05	0.00438	138782	3UTR	709205	709641	Thhalv10010398m.1	Thhalv10010398m
45227	scaffold_16	+	1077908	3460.71	575.835	755.48	809.337	392.53	467.001	460.529	577	0.617	-0.697	0.000309	0.0411	140750	3UTR	1077598	1078100	Thhalv10010545m.1	Thhalv10010545m
45241	scaffold_16	+	1096037	8776.07	633.84	540.54	602.473	2001.64	2771.68	2225.89	1460	3.94	1.98	6.35e-16	7.93e-13	141361	3UTR	1095799	1096326	Thhalv10010598m.1	Thhalv10010598m
45305	scaffold_16	+	1245400	209.863	58.0053	38.306	58.8883	18.1968	12.1299	24.3369	35	0.352	-1.51	0.000148	0.0226	142728	3UTR	1245264	1245530	Thhalv10010753m.1	Thhalv10010753m
45432	scaffold_16	+	1513704	701.876	165.579	168.121	147.976	63.0388	71.0465	86.1151	117	0.457	-1.13	2.04e-05	0.00425	137992	3UTR	1513545	1513934	Thhalv10010339m.1	Thhalv10010339m
45578	scaffold_16	+	1771369	1252.99	99.1364	81.9323	80.0277	292.448	369.962	329.484	209	3.8	1.93	6.25e-15	6.86e-12	135557	3UTR	1771279	1771690	Thhalv10010178m.1	Thhalv10010178m
45931	scaffold_16	+	2446034	1351.17	118.12	127.687	126.081	293.748	391.622	293.915	225	2.63	1.4	3.67e-09	1.76e-06	141415	3UTR	2445927	2446368	Thhalv10010606m.1	Thhalv10010606m
46087	scaffold_16	+	2774330	446.717	28.4753	36.1779	38.5039	90.9838	153.356	99.2196	74.5	3.33	1.74	2.8e-05	0.00555	142725	3UTR	2774147	2774556	Thhalv10010752m.1	Thhalv10010752m
46472	scaffold_16	+	3602561	174.274	4.21857	0	0	51.3409	71.9129	46.8017	29	40.3	5.33	7.23e-18	1.2e-14	141258	3UTR	3602398	3602905	Thhalv10010594m.1	Thhalv10010594m
46473	scaffold_16	+	3602669	300.904	6.32785	0	0	91.6337	118.7	84.2431	50.2	46.6	5.54	3.99e-28	1.45e-24	141258	3UTR	3602398	3602905	Thhalv10010594m.1	Thhalv10010594m
46735	scaffold_16	+	4406641	1763.37	197.218	173.441	152.506	382.782	477.398	380.03	294	2.37	1.25	1.76e-08	7.47e-06	139047	3UTR	4406563	4407121	Thhalv10010412m.1	Thhalv10010412m
46880	scaffold_16	+	4795633	2763.83	494.627	701.213	673.44	324.292	311.912	258.345	461	0.479	-1.06	4.61e-06	0.00116	134600	3UTR	4795415	4795878	Thhalv10010122m.1	Thhalv10010122m
46887	scaffold_16	+	4838499	1220.87	266.824	274.526	297.461	139.075	121.299	121.684	203	0.455	-1.13	4.35e-06	0.0011	145193	3UTR	4838390	4838831	Thhalv10011147m.1	Thhalv10011147m
47044	scaffold_16	+	5912708	164.114	10.5464	11.7046	4.52987	54.5903	30.3247	52.4179	27.4	5.13	2.36	7.12e-07	0.000221	144856	CDS	5912518	5912759	Thhalv10011087m.1	Thhalv10011087m
47179	scaffold_16	-	11776	298.943	13.7103	26.6014	19.6294	89.6841	98.772	50.5458	49.8	3.99	2	1.09e-05	0.00247	142310	3UTR	11442	12065	Thhalv10010702m.1	Thhalv10010703m
47278	scaffold_16	-	227716	139.66	28.4753	40.4341	52.8485	9.09838	6.93137	1.87207	23.3	0.147	-2.77	1.64e-06	0.000468	137689	3UTR	227445	227886	Thhalv10010312m.1	Thhalv10010312m
47466	scaffold_16	-	517296	2703.25	242.568	278.783	334.455	555.651	756.385	535.411	451	2.16	1.11	1.38e-05	0.00301	141404	3UTR	517087	517514	Thhalv10010603m.1	Thhalv10010603m
47572	scaffold_16	-	703469	1339.05	265.77	260.694	351.065	147.524	181.082	132.917	223	0.526	-0.927	8.65e-05	0.0146	141578	3UTR	702980	703570	Thhalv10010625m.1	Thhalv10010625m
47626	scaffold_16	-	796575	565.919	41.131	36.1779	41.5238	137.126	126.497	183.463	94.3	3.76	1.91	1.16e-09	6.13e-07	143589	3UTR	796366	796902	Thhalv10010882m.1	Thhalv10010882m
47627	scaffold_16	-	797494	313.833	18.9836	12.7687	27.9342	74.7367	97.0391	82.371	52.3	4.26	2.09	4.82e-08	1.84e-05	140581	3UTR	797286	797657	Thhalv10010532m.1	Thhalv10010532m
47762	scaffold_16	-	1046693	182.253	43.2403	38.306	63.4182	13.6476	8.66421	14.9765	30.4	0.257	-1.96	9.13e-06	0.00212	141903	3UTR	1045740	1046783	Thhalv10010661m.1	Thhalv10010661m
47795	scaffold_16	-	1098156	532.546	31.6393	17.0249	29.4441	159.222	158.555	136.661	88.8	5.82	2.54	8.1e-16	9.83e-13	145239	3UTR	1097934	1098375	Thhalv10011158m.1	Thhalv10011158m
47840	scaffold_16	-	1199939	794.372	51.6775	39.3701	62.6632	215.112	214.006	211.544	132	4.17	2.06	1.68e-13	1.53e-10	134557	3UTR	1199647	1200088	Thhalv10010120m.1	Thhalv10010120m
47948	scaffold_16	-	1396651	2176.06	255.223	259.63	227.248	460.118	496.459	477.377	363	1.93	0.95	1.11e-05	0.00248	142766	3UTR	1396399	1396969	Thhalv10010758m.1	Thhalv10010758m
48175	scaffold_16	-	1801626	277.123	30.5846	17.0249	22.6493	62.3889	65.848	78.6269	46.2	2.94	1.56	6.52e-05	0.0114	136734	3UTR	1801430	1801841	Thhalv10010245m.1	Thhalv10010245m
48478	scaffold_16	-	2275453	146.282	6.32785	2.12811	7.54978	37.6933	47.6531	44.9296	24.4	8.14	3.02	5.21e-08	1.99e-05	141309	3UTR	2275295	2275736	Thhalv10010596m.1	Thhalv10010596m
48695	scaffold_16	-	2873063	124.861	35.8578	38.306	27.1792	11.6979	4.3321	7.48827	20.8	0.232	-2.11	0.000295	0.0396	133952	3UTR	2872716	2873204	Thhalv10010092m.1	Thhalv10010092m
48781	scaffold_16	-	3117728	902.364	182.453	236.22	197.804	132.576	84.0428	69.2665	150	0.464	-1.11	0.000178	0.0263	137989	3UTR	3117518	3117884	Thhalv10010338m.1	Thhalv10010338m
48800	scaffold_16	-	3139970	2409.34	351.196	333.049	224.983	457.519	572.704	469.889	402	1.65	0.722	0.000333	0.0436	136231	3UTR	3139758	3140126	Thhalv10010220m.1	Thhalv10010220m
49171	scaffold_16	-	4000319	114.474	7.38249	2.12811	11.3247	32.4942	31.1912	29.9531	19.1	4.49	2.17	0.000213	0.0305	143228	3UTR	4000123	4000559	Thhalv10010820m.1	Thhalv10010820m
49614	scaffold_16	-	5910171	100.532	13.7103	7.44839	0	25.9954	34.6568	18.7207	16.8	3.75	1.91	0.000313	0.0416	137824	CDS	5908740	5910200	Thhalv10010325m.1	Thhalv10010325m
49957	scaffold_17	+	619801	492.513	15.8196	26.6014	25.6693	164.421	130.83	129.173	82.1	6.23	2.64	3.41e-16	4.39e-13	148436	3UTR	619725	620166	Thhalv10003365m.1	Thhalv10003365m
50482	scaffold_17	+	4294563	632.246	69.6064	48.9466	86.0675	157.922	149.891	119.812	105	2.09	1.06	0.000132	0.0206	146800	3UTR	4294443	4294824	Thhalv10003180m.1	Thhalv10003180m
50689	scaffold_17	-	242825	388.394	91.7539	97.8931	154.016	22.0961	9.53063	13.1045	64.7	0.13	-2.94	2.69e-08	1.08e-05	147833	3UTR	242608	242967	Thhalv10003262m.1	Thhalv10003262m
50712	scaffold_17	-	364856	2020.69	430.294	401.149	515.65	225.51	189.746	258.345	337	0.5	-1	1.81e-06	0.000506	147795	3UTR	364514	365034	Thhalv10003258m.1	Thhalv10003258m
51008	scaffold_17	-	2389407	2406.85	215.147	274.526	213.659	709.674	596.964	396.878	401	2.42	1.28	7.7e-05	0.0132	148088	3UTR	2389152	2389671	Thhalv10003296m.1	Thhalv10003296m
51280	scaffold_17	-	4625074	2743.49	319.557	260.694	346.535	583.596	624.689	608.422	457	1.96	0.971	8.74e-06	0.00205	147877	3UTR	4624823	4625244	Thhalv10003268m.1	Thhalv10003268m
51872	scaffold_19	+	133325	6279.69	1081.01	1287.51	1568.09	680.429	719.129	943.522	1050	0.595	-0.749	0.000284	0.0385	158831	3UTR	133128	133625	Thhalv10006356m.1	Thhalv10006356m
51967	scaffold_19	+	281002	1129.81	104.41	68.0996	96.6372	292.448	302.381	265.834	188	3.2	1.68	1.3e-11	9.26e-09	150889	3UTR	280786	281325	Thhalv10005745m.1	Thhalv10005741m
52005	scaffold_19	+	326335	414.358	23.2021	25.5373	23.4043	93.5834	132.562	116.068	69.1	4.74	2.25	5.67e-11	3.74e-08	152823	3UTR	326314	327246	Thhalv10005837m.1	Thhalv10005837m
52074	scaffold_19	+	413153	186.064	13.7103	19.153	8.30476	30.5446	56.3174	58.0341	31	3.52	1.82	0.000208	0.0299	155872	3UTR	412901	413405	Thhalv10006037m.1	Thhalv10006037m
52163	scaffold_19	+	540487	1348.57	15.8196	21.2811	10.5697	366.535	544.979	389.39	225	27.3	4.77	1.14e-26	3.82e-23	157839	3UTR	540341	540636	Thhalv10006221m.1	Thhalv10006221m
52174	scaffold_19	+	582113	3395.85	712.938	971.483	811.601	335.34	255.594	308.891	566	0.361	-1.47	1.44e-11	1.02e-08	154243	3UTR	582044	582531	Thhalv10005923m.1	Thhalv10005923m
52301	scaffold_19	+	830667	445.821	48.5135	7.44839	24.1593	89.0342	168.086	108.58	74.3	4.56	2.19	0.000102	0.0167	158002	3UTR	830484	830861	Thhalv10006244m.1	Thhalv10006244m
52379	scaffold_19	+	1041115	487.499	24.2568	48.9466	24.1593	151.423	139.494	99.2196	81.2	4.01	2	4.92e-10	2.85e-07	158552	3UTR	1040916	1041405	Thhalv10006310m.1	Thhalv10006310m
52500	scaffold_19	+	1298030	729.238	163.47	164.929	143.446	63.0388	85.7757	108.58	122	0.546	-0.874	0.000361	0.0467	158717	3UTR	1297896	1298447	Thhalv10006335m.1	Thhalv10006335m
52633	scaffold_19	+	1571180	422.083	46.4043	30.8576	38.5039	72.1372	114.368	119.812	70.3	2.65	1.4	0.000123	0.0194	154650	3UTR	1571047	1571488	Thhalv10005954m.1	Thhalv10005954m
52640	scaffold_19	+	1575757	809.733	148.705	229.836	184.97	55.8901	89.2414	101.092	135	0.437	-1.19	2.22e-05	0.00458	153203	3UTR	1575606	1576045	Thhalv10005856m.1	Thhalv10005856m
52954	scaffold_19	+	2103732	156.059	8.43714	2.12811	16.6095	48.7413	27.7255	52.4179	26	4.74	2.25	0.000104	0.017	156852	3UTR	2103594	2103950	Thhalv10006130m.1	Thhalv10006130m
53050	scaffold_19	+	2347133	663.623	61.1692	44.6903	66.4381	190.416	134.295	166.614	111	2.85	1.51	8.93e-08	3.26e-05	153448	3UTR	2347018	2347334	Thhalv10005873m.1	Thhalv10005873m
53064	scaffold_19	+	2352504	4988.51	415.529	279.847	355.595	1410.9	1487.64	1039	831	3.75	1.91	1.96e-13	1.77e-10	155612	3UTR	2352386	2352769	Thhalv10006018m.1	Thhalv10006018m
53073	scaffold_19	+	2354997	1141.35	42.1857	4.25622	22.6493	214.462	298.049	559.748	190	15.5	3.96	5.71e-05	0.0103	155931	3UTR	2354901	2355306	Thhalv10006043m.1	Thhalv10006043m
53084	scaffold_19	+	2357644	865.581	43.2403	35.1138	36.9939	224.86	276.388	248.985	144	6.5	2.7	5.33e-22	1.39e-18	155894	3UTR	2357522	2357995	Thhalv10006039m.1	Thhalv10006039m
53086	scaffold_19	+	2357920	157.537	4.21857	1.06406	2.26493	56.54	48.5196	44.9296	26.3	19.9	4.31	1.37e-13	1.29e-10	155894	3UTR	2357522	2357995	Thhalv10006039m.1	Thhalv10006039m
53459	scaffold_19	-	139872	941.908	162.415	234.092	272.547	89.0342	77.1115	106.708	157	0.408	-1.29	2.49e-05	0.00501	153590	3UTR	138957	139999	Thhalv10005880m.1	Thhalv10005880m
53540	scaffold_19	-	260882	1139.38	90.6992	57.459	61.9082	274.901	382.958	271.45	190	4.42	2.15	3.61e-12	2.86e-09	159761	3UTR	260591	260973	Thhalv10006510m.1	Thhalv10006510m
53637	scaffold_19	-	428478	430.454	44.295	41.4982	40.7688	105.931	87.5085	110.452	71.7	2.4	1.26	8.67e-05	0.0146	158531	3UTR	428173	428582	Thhalv10006305m.1	Thhalv10006305m
53842	scaffold_19	-	744481	6771.03	623.293	615.024	524.71	1328.36	1781.36	1898.28	1130	2.84	1.51	9.97e-10	5.33e-07	156979	3UTR	744184	744661	Thhalv10006141m.1	Thhalv10006141m
53959	scaffold_19	-	964710	585.118	58.0053	50.0106	47.5636	113.73	158.555	157.254	97.5	2.76	1.47	1.19e-06	0.00035	159740	3UTR	964448	964889	Thhalv10006509m.1	Thhalv10006509m
54300	scaffold_19	-	1684346	1341.15	292.136	314.96	294.441	137.776	157.689	144.149	224	0.488	-1.04	1.39e-05	0.00304	155448	3UTR	1684130	1684540	Thhalv10006007m.1	Thhalv10006007m
54539	scaffold_19	-	2144426	987.78	209.874	219.195	252.918	92.9335	111.768	101.092	165	0.448	-1.16	3.17e-06	0.000828	159212	3UTR	2144199	2144640	Thhalv10006420m.1	Thhalv10006420m
54912	scaffold_2	+	86473	480.808	50.6228	17.0249	14.3446	150.773	128.23	119.812	80.1	4.86	2.28	1.08e-13	1.03e-10	184721	3UTR	86353	86717	Thhalv10013496m.1	Thhalv10013496m
55034	scaffold_2	+	275325	48.3787	0	0	0.754978	15.5972	20.7941	11.2324	8.06	63.1	5.98	2.51e-06	0.000674	199922	3UTR	275170	275527	Thhalv10014869m.1	Thhalv10014869m
55114	scaffold_2	+	407748	202.01	45.3496	54.2668	55.8684	20.1464	9.53063	16.8486	33.7	0.299	-1.74	7.51e-05	0.0129	179326	3UTR	407591	407798	Thhalv10013145m.1	Thhalv10013145m
55124	scaffold_2	+	432613	428.99	41.131	29.7936	53.6034	89.0342	103.104	112.324	71.5	2.44	1.29	0.000192	0.0279	198417	3UTR	432360	432899	Thhalv10014680m.1	Thhalv10014680m
55276	scaffold_2	+	626789	74.662	27.4207	23.4092	13.5896	1.29977	5.19853	3.74414	12.4	0.159	-2.65	0.000239	0.0333	189670	3UTR	626588	627029	Thhalv10013867m.1	Thhalv10013867m
55341	scaffold_2	+	728505	1216.02	232.021	296.872	316.336	123.478	125.631	121.684	203	0.439	-1.19	8.02e-07	0.000244	183537	3UTR	728402	729598	Thhalv10013408m.1	Thhalv10013408m
55440	scaffold_2	+	919754	173.076	12.6557	10.6406	12.8346	44.1922	57.1838	35.5693	28.8	3.79	1.92	2.34e-05	0.00477	207596	3UTR	919618	920059	Thhalv10016054m.1	Thhalv10016054m
55655	scaffold_2	+	1283895	1816.41	326.939	407.533	400.138	182.618	229.602	269.578	303	0.601	-0.735	0.00024	0.0334	197741	3UTR	1283744	1284094	Thhalv10014607m.1	Thhalv10014607m
55763	scaffold_2	+	1491322	182.774	48.5135	56.395	34.729	14.2975	13.8627	14.9765	30.5	0.309	-1.69	0.000272	0.0371	185660	3UTR	1491166	1491452	Thhalv10013570m.1	Thhalv10013570m
55780	scaffold_2	+	1503870	1214.26	32.6939	24.4733	46.0537	246.956	382.958	481.122	202	10.8	3.43	4.73e-09	2.23e-06	200692	3UTR	1503743	1504069	Thhalv10014989m.1	Thhalv10014989m
55781	scaffold_2	+	1503923	115.97	4.21857	1.06406	0	25.3455	32.924	52.4179	19.3	21	4.39	8.93e-08	3.26e-05	200692	3UTR	1503743	1504069	Thhalv10014989m.1	Thhalv10014989m
56016	scaffold_2	+	1877823	616.61	134.994	156.416	147.221	65.6383	58.0502	54.29	103	0.406	-1.3	1.23e-05	0.00272	200606	3UTR	1877662	1878052	Thhalv10014973m.1	Thhalv10014973m
56187	scaffold_2	+	2176403	278.259	26.3661	17.0249	15.0996	76.6864	83.1764	59.9062	46.4	3.76	1.91	1.84e-07	6.38e-05	194554	3UTR	2176170	2176632	Thhalv10014291m.1	Thhalv10014291m
56198	scaffold_2	+	2205582	25.9783	0	0	0	11.6979	8.66421	5.6162	4.33	Inf	Inf	0.000243	0.0337	185036	3UTR	2205581	2205900	Thhalv10013522m.1	Thhalv10013522m
56258	scaffold_2	+	2313570	560.338	1.05464	0	3.01991	211.862	187.147	157.254	93.4	137	7.09	8.52e-50	1.23e-45	206810	3UTR	2313373	2313814	Thhalv10015935m.1	Thhalv10015935m
56297	scaffold_2	+	2400871	345.493	72.7703	100.021	89.0874	43.5423	13.8627	26.209	57.6	0.319	-1.65	1.11e-05	0.00249	198249	3UTR	2400702	2401219	Thhalv10014666m.1	Thhalv10014666m
56773	scaffold_2	+	3254735	309.39	58.0053	105.342	92.1073	10.3982	17.3284	26.209	51.6	0.211	-2.24	1.63e-07	5.73e-05	198909	3UTR	3254661	3254949	Thhalv10014734m.1	Thhalv10014734m
57017	scaffold_2	+	3700929	1293.07	253.114	310.704	311.051	96.1829	162.887	159.126	216	0.478	-1.06	1.32e-06	0.000383	189884	3UTR	3700695	3701136	Thhalv10013887m.1	Thhalv10013887m
57143	scaffold_2	+	3929653	766.525	148.705	163.865	184.215	67.588	93.5735	108.58	128	0.543	-0.881	0.000213	0.0305	196692	3UTR	3929504	3930104	Thhalv10014490m.1	Thhalv10014490m
57302	scaffold_2	+	4259750	254.78	25.3114	21.2811	20.3844	66.9381	68.4473	52.4179	42.5	2.8	1.49	6.32e-05	0.0111	184899	3UTR	4259600	4259972	Thhalv10013511m.1	Thhalv10013511m
57310	scaffold_2	+	4292955	1074.07	47.4589	61.7152	51.3385	237.858	374.294	301.403	179	5.69	2.51	1.57e-12	1.31e-09	191806	3UTR	4292760	4293173	Thhalv10014053m.1	Thhalv10014053m
57401	scaffold_2	+	4439169	421.606	17.9289	24.4733	15.8545	104.631	135.162	123.556	70.3	6.24	2.64	1.94e-14	2.03e-11	173025	3UTR	4438956	4439390	Thhalv10012786m.1	Thhalv10012786m
57456	scaffold_2	+	4507587	508.33	33.7485	53.2028	39.2589	134.526	122.165	125.429	84.7	3.03	1.6	1.15e-07	4.18e-05	183644	3UTR	4507418	4507859	Thhalv10013417m.1	Thhalv10013417m
57528	scaffold_2	+	4603195	301.425	65.3878	72.3558	85.3125	38.9931	22.5269	16.8486	50.2	0.351	-1.51	0.000182	0.0268	179905	3UTR	4603090	4603395	Thhalv10013183m.1	Thhalv10013183m
57691	scaffold_2	+	4880080	887.186	68.5517	89.3807	84.5576	188.467	216.605	239.625	148	2.66	1.41	2.09e-07	7.16e-05	172056	3UTR	4880008	4880440	Thhalv10012733m.1	Thhalv10012733m
57771	scaffold_2	+	5034126	111.825	4.21857	7.44839	2.26493	27.945	38.1225	31.8252	18.6	7.03	2.81	1.82e-06	0.000508	186352	3UTR	5034056	5034497	Thhalv10013613m.1	Thhalv10013613m
57796	scaffold_2	+	5062726	974.495	191.945	224.516	222.719	117.629	86.6421	131.045	162	0.525	-0.931	0.000127	0.0199	202076	3UTR	5062571	5063072	Thhalv10015231m.1	Thhalv10015231m
57932	scaffold_2	+	5319843	12987.3	1279.28	585.231	960.332	3311.16	3640.7	3210.6	2160	3.6	1.85	3.48e-21	8.07e-18	202036	3UTR	5319640	5320075	Thhalv10015228m.1	Thhalv10015228m
57938	scaffold_2	+	5341486	1843.12	31.6393	30.8576	65.6831	458.169	796.241	460.529	307	13.4	3.74	2.04e-09	1.03e-06	205583	3UTR	5341158	5341599	Thhalv10015740m.1	Thhalv10015740m
57963	scaffold_2	+	5365921	1672.28	365.961	403.277	399.383	172.869	158.555	172.23	279	0.431	-1.21	1.28e-07	4.6e-05	192258	3UTR	5365786	5366227	Thhalv10014096m.1	Thhalv10014096m
58206	scaffold_2	+	5738091	207.471	49.5682	48.9466	62.6632	14.2975	9.53063	22.4648	34.6	0.287	-1.8	6.83e-06	0.00164	175997	3UTR	5737899	5738322	Thhalv10012943m.1	Thhalv10012943m
58321	scaffold_2	+	6071726	226.753	8.43714	6.38433	27.9342	71.4873	67.5808	44.9296	37.8	4.3	2.11	4.34e-06	0.0011	179583	3UTR	6071638	6071902	Thhalv10013163m.1	Thhalv10013163m
58399	scaffold_2	+	6168882	153.919	8.43714	19.153	8.30476	51.9908	28.5919	37.4414	25.7	3.29	1.72	0.000152	0.0232	194585	3UTR	6168790	6169196	Thhalv10014292m.1	Thhalv10014292m
58543	scaffold_2	+	6442042	62.0179	12.6557	26.6014	21.8944	0	0.866421	0	10.3	0.0142	-6.14	1.18e-07	4.27e-05	183231	3UTR	6441808	6442282	Thhalv10013389m.1	Thhalv10013389m
58545	scaffold_2	+	6442228	76.0435	14.765	26.6014	28.6892	3.24942	0.866421	1.87207	12.7	0.0855	-3.55	6.94e-06	0.00166	183231	3UTR	6441808	6442282	Thhalv10013389m.1	Thhalv10013389m
58627	scaffold_2	+	6555317	1897.52	356.469	452.224	428.828	202.114	242.598	215.288	316	0.533	-0.907	4.12e-05	0.00776	187258	3UTR	6555230	6555627	Thhalv10013672m.1	Thhalv10013672m
58802	scaffold_2	+	6827368	3326.46	728.758	704.405	733.084	368.485	363.03	428.704	554	0.536	-0.901	7.55e-06	0.00178	185047	3UTR	6827164	6827811	Thhalv10013523m.1	Thhalv10013523m
58821	scaffold_2	+	6858271	287.232	16.8743	8.51245	12.8346	75.3866	87.5085	86.1151	47.9	6.51	2.7	1.78e-11	1.24e-08	200973	3UTR	6858079	6858737	Thhalv10015028m.1	Thhalv10015028m
58822	scaffold_2	+	6858374	142.645	4.21857	2.12811	3.01991	46.1418	57.1838	29.9531	23.8	14.2	3.83	1.07e-10	6.84e-08	200973	3UTR	6858079	6858737	Thhalv10015028m.1	Thhalv10015028m
58867	scaffold_2	+	6924986	1051.59	144.486	82.9963	115.512	211.862	283.32	213.416	175	2.07	1.05	3.23e-05	0.00628	185597	3UTR	6924843	6925317	Thhalv10013566m.1	Thhalv10013566m
58908	scaffold_2	+	6968552	3276.92	648.605	703.341	747.428	317.794	378.626	481.122	546	0.561	-0.834	7.78e-06	0.00183	198946	3UTR	6968446	6968926	Thhalv10014739m.1	Thhalv10014739m
59003	scaffold_2	+	7243386	1234.49	122.338	120.238	109.472	282.7	352.633	247.113	206	2.51	1.33	1.39e-08	6.05e-06	190625	3UTR	7243064	7243824	Thhalv10013955m.1	Thhalv10013955m
59110	scaffold_2	+	7446369	3089.42	417.638	363.907	357.86	647.285	701.801	600.934	515	1.71	0.775	0.000118	0.0188	189183	3UTR	7446041	7446620	Thhalv10013828m.1	Thhalv10013828m
59187	scaffold_2	+	7698458	9091.25	1598.84	2085.55	2082.23	1174.99	1018.91	1130.73	1520	0.577	-0.795	4.12e-05	0.00777	194288	3UTR	7698272	7698703	Thhalv10014266m.1	Thhalv10014266m
59264	scaffold_2	+	7866570	334.617	31.6393	20.2171	35.484	70.1875	90.9742	86.1151	55.8	2.83	1.5	4.71e-05	0.0087	175849	3UTR	7866331	7866840	Thhalv10012937m.1	Thhalv10012937m
59289	scaffold_2	+	7955249	6950.71	1292.99	1417.32	1563.56	808.456	908.009	960.371	1160	0.626	-0.675	0.000239	0.0333	199872	3UTR	7955135	7955533	Thhalv10014862m.1	Thhalv10014862m
59508	scaffold_2	+	8439582	261.551	26.3661	12.7687	14.3446	70.1875	77.9779	59.9062	43.6	3.89	1.96	2.63e-07	8.92e-05	206096	3UTR	8439394	8439835	Thhalv10015826m.1	Thhalv10015826m
59510	scaffold_2	+	8442202	1277.44	99.1364	46.8185	48.3186	330.791	398.554	353.821	213	5.58	2.48	2.54e-23	6.88e-20	194940	3UTR	8442009	8442384	Thhalv10014321m.1	Thhalv10014321m
59533	scaffold_2	+	8522402	630.432	15.8196	18.0889	10.5697	218.361	189.746	177.846	105	13.2	3.72	9.27e-31	3.93e-27	199683	3UTR	8522207	8522774	Thhalv10014841m.1	Thhalv10014841m
59659	scaffold_2	+	8784067	116.063	4.21857	11.7046	6.7948	36.3935	25.1262	31.8252	19.3	4.11	2.04	0.000198	0.0287	179143	3UTR	8783907	8784220	Thhalv10013134m.1	Thhalv10013134m
59834	scaffold_2	+	9059684	892.001	76.9889	77.6761	51.3385	245.656	251.262	189.079	149	3.33	1.74	3.61e-12	2.86e-09	193659	3UTR	9059562	9060408	Thhalv10014217m.1	Thhalv10014217m
59863	scaffold_2	+	9100441	215.804	22.1475	17.0249	11.3247	62.3889	35.5233	67.3945	36	3.27	1.71	0.000114	0.0183	201165	3UTR	9100231	9100763	Thhalv10015060m.1	Thhalv10015060m
60081	scaffold_2	+	9514910	6541.6	692.9	886.358	821.416	1236.08	1661.8	1243.05	1090	1.72	0.787	0.000156	0.0236	198853	3UTR	9514782	9515544	Thhalv10014727m.1	Thhalv10014727m
60287	scaffold_2	+	10023311	234.625	18.9836	14.8968	16.6095	58.4896	78.8443	46.8017	39.1	3.65	1.87	2.53e-06	0.000677	184142	3UTR	10023102	10024487	Thhalv10013450m.1	Thhalv10013450m
60313	scaffold_2	+	10125059	829.117	159.251	228.772	222.719	64.3386	86.6421	67.3945	138	0.358	-1.48	2.57e-08	1.04e-05	173964	3UTR	10124891	10125360	Thhalv10012832m.1	Thhalv10012832m
60335	scaffold_2	+	10165184	275.163	23.2021	13.8327	9.05974	85.7848	103.971	39.3134	45.9	4.97	2.31	0.000247	0.0341	188127	3UTR	10165047	10165269	Thhalv10013740m.1	Thhalv10013740m
60531	scaffold_2	+	10508703	2508.31	556.851	539.476	654.566	295.048	198.41	263.962	418	0.433	-1.21	2.53e-08	1.04e-05	175189	3UTR	10508528	10508990	Thhalv10012896m.1	Thhalv10012896m
60618	scaffold_2	+	10790643	562.983	117.065	133.007	140.426	51.3409	64.9816	56.162	93.8	0.442	-1.18	4.7e-05	0.0087	183161	3UTR	10790585	10790890	Thhalv10013387m.1	Thhalv10013387m
60669	scaffold_2	+	10992935	554.237	131.83	156.416	135.141	46.7917	37.2561	46.8017	92.4	0.309	-1.69	2.48e-08	1.02e-05	207716	3UTR	10992811	10993252	Thhalv10016077m.1	Thhalv10016077m
60729	scaffold_2	+	11145472	107.686	4.21857	7.44839	3.77489	17.5469	37.2561	37.4414	17.9	5.97	2.58	5.81e-05	0.0103	192555	3UTR	11145375	11145816	Thhalv10014125m.1	Thhalv10014125m
61046	scaffold_2	+	12131474	76.2333	16.8743	30.8576	18.1195	3.89931	0.866421	5.6162	12.7	0.158	-2.67	0.000147	0.0226	197420	3UTR	12131103	12131538	Thhalv10014576m.1	Thhalv10014576m
61444	scaffold_2	+	13690464	3236.1	861.643	832.092	890.874	224.21	215.739	211.544	539	0.252	-1.99	1.21e-19	2.38e-16	191703	3UTR	13690281	13690856	Thhalv10014042m.1	Thhalv10014042m
61959	scaffold_2	+	16910253	620.578	63.2785	63.8433	70.9679	155.972	142.959	123.556	103	2.13	1.09	6.84e-05	0.0119	181958	3UTR	16910118	16910454	Thhalv10013321m.1	Thhalv10013321m
62279	scaffold_2	-	78752	251.081	11.6011	12.7687	15.8545	77.3363	62.3823	71.1386	41.8	5.24	2.39	6.83e-09	3.13e-06	207746	3UTR	78340	78781	Thhalv10016086m.1	Thhalv10016086m
62375	scaffold_2	-	195785	172.697	4.21857	9.5765	6.7948	43.5423	46.7867	61.7782	28.8	7.39	2.89	1.71e-08	7.31e-06	197013	3UTR	195583	195987	Thhalv10014523m.1	Thhalv10014523m
62506	scaffold_2	-	411247	562.953	55.896	61.7152	28.6892	128.677	143.826	144.149	93.8	2.85	1.51	1.44e-07	5.14e-05	200352	3UTR	411008	411477	Thhalv10014930m.1	Thhalv10014930m
62997	scaffold_2	-	1314350	275.406	39.0218	19.153	18.1195	53.2905	84.0428	61.7782	45.9	2.61	1.38	0.000187	0.0274	197816	3UTR	1314151	1314589	Thhalv10014613m.1	Thhalv10014613m
63011	scaffold_2	-	1344162	628.735	82.2621	57.459	66.4381	113.08	167.219	142.277	105	2.05	1.04	0.00037	0.0477	199055	3UTR	1343900	1344338	Thhalv10014751m.1	Thhalv10014751m
63256	scaffold_2	-	1799649	192.859	62.2239	45.7544	36.9939	14.2975	12.9963	20.5927	32.1	0.33	-1.6	0.000209	0.03	201388	CDS	1799595	1799891	Thhalv10015101m.1	Thhalv10015101m
63321	scaffold_2	-	1912777	802.983	70.661	59.5871	107.207	191.066	174.151	200.311	134	2.38	1.25	9.09e-06	0.00212	197275	3UTR	1912562	1912988	Thhalv10014557m.1	Thhalv10014557m
63365	scaffold_2	-	1974418	791.144	37.9671	40.4341	36.9939	191.066	246.93	237.753	132	5.86	2.55	6.08e-19	1.09e-15	172532	3UTR	1974155	1974563	Thhalv10012760m.1	Thhalv10012760m
63415	scaffold_2	-	2047826	286.086	62.2239	76.612	73.9879	31.8443	32.0576	9.36034	47.7	0.344	-1.54	0.000308	0.041	204016	3UTR	2047512	2047953	Thhalv10015512m.1	Thhalv10015512m
63438	scaffold_2	-	2089529	6189.51	9.49178	1.06406	3.01991	1724.79	2745.69	1705.45	1030	455	8.83	2.28e-34	1.39e-30	200096	3UTR	2089296	2089737	Thhalv10014897m.1	Thhalv10014897m
63440	scaffold_2	-	2090088	45.1177	0	0	0	18.8467	22.5269	3.74414	7.52	Inf	Inf	0.000136	0.0211	200094	CDS	2089738	2090133	Thhalv10014897m.1	Thhalv10014897m
63441	scaffold_2	-	2090248	73.6791	0	0	0	24.0457	34.6568	14.9765	12.3	Inf	Inf	1.01e-09	5.37e-07	200093	CDS	2090244	2090330	Thhalv10014897m.1	Thhalv10014897m
63873	scaffold_2	-	2879819	351.985	37.9671	40.4341	24.9143	72.1372	97.9056	78.6269	58.7	2.41	1.27	0.000135	0.021	191902	3UTR	2879561	2880107	Thhalv10014067m.1	Thhalv10014065m
63951	scaffold_2	-	2999239	1489.8	356.469	308.576	330.68	168.32	162.887	162.87	248	0.496	-1.01	1.8e-05	0.0038	200225	3UTR	2999006	2999434	Thhalv10014917m.1	Thhalv10014917m
64053	scaffold_2	-	3131386	80.7735	3.16393	4.25622	0	17.5469	27.7255	28.081	13.5	9.89	3.31	5.16e-06	0.00129	174461	3UTR	3131227	3131668	Thhalv10012861m.1	Thhalv10012861m
64164	scaffold_2	-	3314967	3213.38	662.315	753.351	690.05	410.077	323.175	374.414	536	0.526	-0.927	1.59e-05	0.00343	200679	3UTR	3313575	3315193	Thhalv10014986m.1	Thhalv10014986m
64565	scaffold_2	-	3961410	1890.14	697.118	418.174	466.576	87.7344	74.5122	146.021	315	0.195	-2.36	5.64e-08	2.13e-05	200185	3UTR	3961220	3961537	Thhalv10014910m.1	Thhalv10014910m
64763	scaffold_2	-	4261235	1015.13	8.43714	4.25622	6.03983	337.29	312.778	346.333	169	53.2	5.73	1.27e-61	3.24e-57	193960	3UTR	4260959	4261400	Thhalv10014234m.1	Thhalv10014234m
64931	scaffold_2	-	4547450	52.9374	3.16393	0	0	7.79862	25.1262	16.8486	8.82	15.7	3.98	0.000301	0.0402	199163	3UTR	4547306	4547747	Thhalv10014767m.1	Thhalv10014767m
65222	scaffold_2	-	5015530	484.167	10.5464	10.6406	3.01991	144.924	191.479	123.556	80.7	19	4.25	7.66e-22	1.93e-18	207674	3UTR	5015461	5015902	Thhalv10016066m.1	Thhalv10016066m
65228	scaffold_2	-	5020134	542.104	103.355	120.238	144.201	55.2402	44.1875	74.8827	90.4	0.474	-1.08	6.41e-05	0.0113	207750	3UTR	5019814	5020255	Thhalv10016088m.1	Thhalv10016088m
65255	scaffold_2	-	5078638	723.692	198.273	156.416	198.559	64.3386	42.4546	63.6503	121	0.308	-1.7	9.55e-10	5.15e-07	199610	3UTR	5078429	5078868	Thhalv10014831m.1	Thhalv10014831m
65264	scaffold_2	-	5089145	874.672	101.246	60.6512	47.5636	183.267	246.064	235.881	146	3.18	1.67	3.16e-10	1.87e-07	173306	3UTR	5088939	5089291	Thhalv10012798m.1	Thhalv10012798m
65358	scaffold_2	-	5280115	237.504	20.0382	14.8968	24.1593	48.7413	75.3786	54.29	39.6	3.02	1.59	0.000111	0.0179	186051	3UTR	5279873	5280244	Thhalv10013599m.1	Thhalv10013599m
65683	scaffold_2	-	5913228	538.877	17.9289	22.3452	15.8545	133.876	189.746	159.126	89.8	8.6	3.1	4.18e-21	9.5e-18	201644	3UTR	5912900	5913406	Thhalv10015148m.1	Thhalv10015148m
65684	scaffold_2	-	5913309	693.202	21.0928	23.4092	22.6493	161.821	245.197	219.032	116	9.32	3.22	4.6e-19	8.38e-16	201644	3UTR	5912900	5913406	Thhalv10015148m.1	Thhalv10015148m
65746	scaffold_2	-	6026575	715.123	52.7321	51.0747	64.1731	144.924	213.14	189.079	119	3.26	1.7	4.08e-09	1.95e-06	182167	3UTR	6026257	6026764	Thhalv10013330m.1	Thhalv10013330m
65782	scaffold_2	-	6073034	158.044	14.765	12.7687	6.7948	33.1441	49.386	41.1855	26.3	3.6	1.85	9.59e-05	0.0158	207814	3UTR	6072813	6073254	Thhalv10016097m.1	Thhalv10016097m
65943	scaffold_2	-	6334456	342.629	75.9342	90.4447	83.8026	33.1441	42.4546	16.8486	57.1	0.37	-1.44	0.000176	0.026	173920	3UTR	6333830	6334600	Thhalv10012828m.1	Thhalv10012828m
66170	scaffold_2	-	6820034	3856.31	744.577	841.668	855.39	441.272	443.607	529.795	643	0.579	-0.787	4.82e-05	0.00889	185032	3UTR	6819756	6820279	Thhalv10013521m.1	Thhalv10013521m
66185	scaffold_2	-	6848409	1762.49	253.114	211.747	197.804	406.178	407.218	286.426	294	1.66	0.731	0.000249	0.0342	206780	3UTR	6848154	6848595	Thhalv10015929m.1	Thhalv10015929m
66280	scaffold_2	-	6982052	1830.1	213.038	218.131	212.904	356.137	412.416	417.471	305	1.84	0.881	0.000138	0.0214	192059	3UTR	6981795	6982181	Thhalv10014079m.1	Thhalv10014079m
66359	scaffold_2	-	7103391	7514.54	1520.79	2414.34	1743.24	649.235	535.448	651.48	1250	0.323	-1.63	1.66e-06	0.000471	198285	3UTR	7103133	7103596	Thhalv10014670m.1	Thhalv10014670m
66376	scaffold_2	-	7114720	2223.41	469.316	517.131	425.053	292.448	221.804	297.659	371	0.575	-0.798	0.000296	0.0398	204308	intron	7114675	7114781	Thhalv10015551m.1	Thhalv10015551m
66433	scaffold_2	-	7199526	330.922	21.0928	25.5373	43.0338	72.1372	73.6458	95.4755	55.2	2.69	1.43	0.000244	0.0338	171820	3UTR	7199278	7199765	Thhalv10012719m.1	Thhalv10012719m
66640	scaffold_2	-	7558867	445.185	102.3	93.6369	109.472	37.6933	45.9203	56.162	74.2	0.458	-1.13	0.000115	0.0185	184677	3UTR	7558658	7559036	Thhalv10013490m.1	Thhalv10013490m
66769	scaffold_2	-	7793761	5672.71	1202.29	1287.51	1211.74	648.585	641.151	681.433	945	0.533	-0.909	5.23e-06	0.0013	200527	3UTR	7793486	7793894	Thhalv10014958m.1	Thhalv10014958m
66872	scaffold_2	-	8071089	10945.9	1258.19	1451.37	1448.8	2414.32	2154.79	2218.4	1820	1.63	0.707	0.000207	0.0298	190341	3UTR	8070851	8071288	Thhalv10013934m.1	Thhalv10013934m
66956	scaffold_2	-	8284125	439.626	25.3114	29.7936	32.4641	116.979	126.497	108.58	73.3	4.02	2.01	7.98e-10	4.44e-07	200002	3UTR	8283798	8284283	Thhalv10014884m.1	Thhalv10014884m
67063	scaffold_2	-	8518294	720.423	14.765	18.0889	27.1792	232.009	248.663	179.719	120	11	3.46	3.69e-29	1.42e-25	201189	3UTR	8518033	8518503	Thhalv10015064m.1	Thhalv10015064m
67100	scaffold_2	-	8608020	775.169	4.21857	1.06406	0	257.354	319.709	192.823	129	146	7.19	1.03e-30	4.25e-27	185606	3UTR	8607931	8608372	Thhalv10013567m.1	Thhalv10013567m
67101	scaffold_2	-	8608232	231.344	7.38249	0	0	71.4873	94.4399	58.0341	38.6	30.3	4.92	4.41e-19	8.15e-16	185606	3UTR	8607931	8608372	Thhalv10013567m.1	Thhalv10013567m
67104	scaffold_2	-	8609309	116.809	0	0	1.50996	33.1441	25.9926	56.162	19.5	76.4	6.25	2.09e-08	8.73e-06	185613	intron	8608968	8609455	Thhalv10013644m.1	Thhalv10013567m
67168	scaffold_2	-	8751695	859.025	80.1528	108.534	76.2528	156.622	252.128	185.335	143	2.24	1.17	0.000223	0.0316	193027	3UTR	8751145	8751784	Thhalv10014168m.1	Thhalv10014168m
67241	scaffold_2	-	8904348	206.299	50.6228	54.2668	58.1333	16.897	9.53063	16.8486	34.4	0.265	-1.91	9.26e-06	0.00214	183807	3UTR	8904116	8904711	Thhalv10013426m.1	Thhalv10013426m
67411	scaffold_2	-	9083332	1356.48	63.2785	113.854	87.5775	230.709	490.394	370.669	226	4.12	2.04	0.000161	0.0242	176318	3UTR	9083032	9083528	Thhalv10012960m.1	Thhalv10012960m
67491	scaffold_2	-	9273407	765.399	159.251	136.199	208.374	87.0845	88.3749	86.1151	128	0.519	-0.946	0.000255	0.0351	174502	3UTR	9273086	9273556	Thhalv10012866m.1	Thhalv10012866m
67601	scaffold_2	-	9508595	130.647	1.05464	1.06406	0	43.5423	60.6495	24.3369	21.8	60.7	5.92	5e-09	2.33e-06	186329	CDS	9508594	9508949	Thhalv10013611m.1	Thhalv10013611m
67669	scaffold_2	-	9683128	100.306	27.4207	28.7295	26.4242	6.49885	0	11.2324	16.7	0.215	-2.22	8.77e-05	0.0147	195736	3UTR	9682765	9683206	Thhalv10014394m.1	Thhalv10014394m
68093	scaffold_2	-	10607833	283.259	33.7485	28.7295	16.6095	64.3386	53.7181	86.1151	47.2	2.58	1.37	0.000293	0.0395	199108	3UTR	10607636	10607845	Thhalv10014758m.1	Thhalv10014758m
68186	scaffold_2	-	10828033	1171.5	45.3496	69.1636	50.5835	254.105	422.813	329.484	195	6.1	2.61	1.2e-10	7.63e-08	200814	3UTR	10827801	10828144	Thhalv10015006m.1	Thhalv10015006m
68321	scaffold_2	-	11204102	435.3	10.5464	13.8327	34.729	113.73	135.162	127.301	72.6	6.36	2.67	8.52e-14	8.28e-11	201685	3UTR	11203226	11204204	Thhalv10015156m.1	Thhalv10015156m
68322	scaffold_2	-	11204775	355.359	24.2568	13.8327	41.5238	77.3363	93.5735	104.836	59.2	3.46	1.79	2.42e-06	0.000657	190010	3UTR	11204555	11204970	Thhalv10013897m.1	Thhalv10013897m
68323	scaffold_2	-	11204852	1106.42	120.229	112.79	95.1272	233.309	277.255	267.706	184	2.37	1.25	4.67e-07	0.000152	190010	3UTR	11204555	11204970	Thhalv10013897m.1	Thhalv10013897m
68357	scaffold_2	-	11314136	969.537	91.7539	60.6512	101.167	237.858	212.273	265.834	162	2.82	1.5	2.08e-08	8.73e-06	187549	3UTR	11313897	11314338	Thhalv10013691m.1	Thhalv10013691m
68456	scaffold_2	-	11635697	357.039	41.131	27.6654	30.9541	83.8351	77.9779	95.4755	59.5	2.58	1.37	8.35e-05	0.0141	203136	3UTR	11635497	11635938	Thhalv10015388m.1	Thhalv10015388m
68629	scaffold_2	-	12007471	180.045	12.6557	3.19217	9.81472	54.5903	51.1188	48.6738	30	6.02	2.59	5.48e-08	2.08e-05	190303	3UTR	12006596	12007677	Thhalv10013929m.1	Thhalv10013929m
68630	scaffold_2	-	12007506	1519.28	74.8796	43.6263	50.5835	447.77	499.925	402.495	253	7.99	3	1.21e-33	6.39e-30	190303	3UTR	12006596	12007677	Thhalv10013929m.1	Thhalv10013929m
68756	scaffold_2	-	12367814	2872.65	706.61	727.814	835.006	172.219	204.475	226.52	479	0.266	-1.91	2.56e-19	4.86e-16	173708	3UTR	12367482	12367930	Thhalv10012817m.1	Thhalv10012817m
68842	scaffold_2	-	12622717	3120.99	86.4807	79.8042	112.492	809.756	1137.61	894.849	520	10.2	3.35	2.07e-26	6.58e-23	203350	3UTR	12622439	12622880	Thhalv10015427m.1	Thhalv10015427m
68849	scaffold_2	-	12623998	66.2419	1.05464	2.12811	1.50996	24.0457	22.5269	14.9765	11	13.1	3.71	4.94e-06	0.00124	203344	CDS	12623760	12625544	Thhalv10015427m.1	Thhalv10015427m
68860	scaffold_2	-	12627324	2395.99	1.05464	6.38433	0	740.868	1033.64	614.038	399	321	8.33	3.36e-34	1.89e-30	177191	3UTR	12627058	12627502	Thhalv10013021m.1	Thhalv10013021m
68861	scaffold_2	-	12627414	42.8426	0	0	0	12.9977	12.9963	16.8486	7.14	Inf	Inf	2.81e-06	0.000746	177191	3UTR	12627058	12627502	Thhalv10013021m.1	Thhalv10013021m
68862	scaffold_2	-	12627813	115.355	0	2.12811	0	40.2928	24.2598	48.6738	19.2	53.2	5.73	9.26e-12	6.82e-09	177195	CDS	12627651	12628699	Thhalv10013071m.1	Thhalv10013021m
68877	scaffold_2	-	12636851	687.002	52.7321	56.395	36.9939	188.467	168.952	183.463	115	3.7	1.89	1.07e-11	7.76e-09	170650	3UTR	12636631	12636991	Thhalv10012668m.1	Thhalv10012668m
68936	scaffold_2	-	12815871	293.921	9.49178	21.2811	22.6493	58.4896	99.6384	82.371	49	4.5	2.17	3.39e-07	0.000113	203512	3UTR	12815543	12815984	Thhalv10015455m.1	Thhalv10015455m
69712	scaffold_2	-	17452637	344.018	88.5899	93.6369	63.4182	33.794	23.3934	41.1855	57.3	0.4	-1.32	0.000129	0.0203	173127	3UTR	17452415	17452753	Thhalv10012790m.1	Thhalv10012790m
70120	scaffold_20	+	846940	928.156	127.612	63.8433	110.227	215.112	239.132	172.23	155	2.08	1.05	4.26e-05	0.00798	212668	3UTR	846707	847219	Thhalv10001031m.1	Thhalv10001031m
70313	scaffold_20	+	1339219	1250.95	241.513	316.025	244.613	124.778	161.154	162.87	208	0.559	-0.838	0.000293	0.0395	211655	3UTR	1339042	1339513	Thhalv10000937m.1	Thhalv10000937m
70790	scaffold_20	+	2427653	4317.27	195.109	205.363	150.996	1158.09	1433.93	1173.79	720	6.83	2.77	1.26e-38	1e-34	212718	3UTR	2427398	2428174	Thhalv10001037m.1	Thhalv10001037m
71116	scaffold_20	-	341129	340.037	73.8249	89.3807	85.3125	30.5446	21.6605	39.3134	56.7	0.368	-1.44	1.66e-05	0.00355	209493	3UTR	340933	341227	Thhalv10000779m.1	Thhalv10000779m
71122	scaffold_20	-	360746	748.507	246.786	209.619	125.326	48.0915	60.6495	58.0341	125	0.287	-1.8	0.000107	0.0173	211722	3UTR	360399	360927	Thhalv10000945m.1	Thhalv10000945m
71420	scaffold_20	-	1309147	48.5677	0	0	0	17.5469	21.6605	9.36034	8.09	Inf	Inf	1.93e-07	6.66e-05	213900	3UTR	1308985	1309426	Thhalv10001226m.1	Thhalv10001226m
71716	scaffold_20	-	2035778	296.165	79.0982	71.2917	93.6173	26.6453	8.66421	16.8486	49.4	0.214	-2.23	1.89e-08	7.98e-06	212528	3UTR	2035578	2035944	Thhalv10001020m.1	Thhalv10001020m
71797	scaffold_20	-	2265700	532.394	44.295	56.395	52.8485	137.126	136.895	104.836	88.7	2.47	1.3	5.59e-06	0.00137	212508	3UTR	2265446	2265977	Thhalv10001019m.1	Thhalv10001019m
71854	scaffold_20	-	2374030	955.115	49.5682	48.9466	61.9082	307.395	202.742	284.554	159	4.95	2.31	5.06e-13	4.35e-10	212402	3UTR	2373813	2374211	Thhalv10001007m.1	Thhalv10001007m
71875	scaffold_20	-	2405217	463.72	15.8196	13.8327	12.0797	107.881	168.086	146.021	77.3	10.1	3.34	1.28e-17	1.96e-14	210478	3UTR	2404927	2405815	Thhalv10000848m.1	Thhalv10000848m
71876	scaffold_20	-	2405510	2343.34	194.054	216.003	182.705	569.299	629.022	552.26	391	2.95	1.56	4.89e-13	4.24e-10	210478	3UTR	2404927	2405815	Thhalv10000848m.1	Thhalv10000848m
71877	scaffold_20	-	2405622	674.658	64.3332	67.0355	70.9679	146.874	155.089	170.358	112	2.33	1.22	2.15e-05	0.00446	210478	3UTR	2404927	2405815	Thhalv10000848m.1	Thhalv10000848m
71935	scaffold_20	-	2472981	700.088	63.2785	74.4839	55.8684	190.416	190.613	125.429	117	2.62	1.39	2.82e-07	9.51e-05	210918	3UTR	2472684	2473125	Thhalv10000886m.1	Thhalv10000886m
72544	scaffold_22	+	520974	839.269	144.486	195.786	228.758	87.0845	97.0391	86.1151	140	0.475	-1.07	4.09e-05	0.00772	217901	3UTR	520882	521409	Thhalv10001437m.1	Thhalv10001437m
72646	scaffold_22	+	736419	7061.67	1599.89	1957.86	1976.53	447.121	499.925	580.341	1180	0.276	-1.86	6.86e-21	1.51e-17	220532	3UTR	736231	736843	Thhalv10001680m.1	Thhalv10001680m
72661	scaffold_22	+	781710	1406.41	43.2403	37.2419	59.6433	465.317	422.813	378.158	234	9.04	3.18	6.12e-35	4.33e-31	216172	3UTR	781518	781959	Thhalv10001334m.1	Thhalv10001334m
72769	scaffold_22	+	1011408	1237.17	242.568	263.886	329.925	143.624	96.1727	160.998	206	0.479	-1.06	2.91e-06	0.00077	220686	3UTR	1011151	1011780	Thhalv10001707m.1	Thhalv10001707m
72777	scaffold_22	+	1014609	696.116	137.103	164.929	164.585	62.3889	75.3786	91.7313	116	0.492	-1.02	5.68e-05	0.0102	218927	3UTR	1014277	1014888	Thhalv10001517m.1	Thhalv10001517m
72795	scaffold_22	+	1025596	261.093	13.7103	26.6014	20.3844	66.2882	66.7144	67.3945	43.5	3.3	1.72	9.9e-06	0.00226	220272	3UTR	1025407	1026260	Thhalv10001646m.1	Thhalv10001646m
72803	scaffold_22	+	1052082	21712.6	2379.27	2443.07	2592.59	4102.07	5133.54	5062.07	3620	1.93	0.947	2.12e-06	0.00058	219506	3UTR	1051912	1052381	Thhalv10001573m.1	Thhalv10001573m
72893	scaffold_22	+	1150388	276.807	6.32785	7.44839	14.3446	83.8351	91.8406	73.0107	46.1	8.84	3.14	9.15e-14	8.83e-11	219089	3UTR	1150083	1150604	Thhalv10001533m.1	Thhalv10001533m
73273	scaffold_22	+	1747459	9247.57	4.21857	0	1.50996	3198.08	3812.25	2231.51	1540	1610	10.7	8.7e-50	1.23e-45	220275	3UTR	1747322	1747658	Thhalv10001647m.1	Thhalv10001647m
73274	scaffold_22	+	1749031	1411.84	103.355	110.662	123.061	337.29	374.294	363.181	235	3.19	1.67	5.05e-12	3.9e-09	219934	3UTR	1748910	1749622	Thhalv10001614m.1	Thhalv10001614m
73551	scaffold_22	-	324559	641.94	89.6446	41.4982	70.9679	135.176	134.295	170.358	107	2.18	1.12	0.000176	0.026	217814	3UTR	323020	324708	Thhalv10001509m.1	Thhalv10001432m
73573	scaffold_22	-	381979	168.268	12.6557	10.6406	4.52987	47.4416	42.4546	50.5458	28	5.05	2.34	7.38e-07	0.000229	220188	3UTR	381880	382161	Thhalv10001638m.1	Thhalv10001638m
73574	scaffold_22	-	382080	414.736	23.2021	27.6654	27.9342	111.78	134.295	89.8593	69.1	4.26	2.09	1.92e-10	1.18e-07	220188	3UTR	381880	382161	Thhalv10001638m.1	Thhalv10001638m
73742	scaffold_22	-	759868	239.111	9.49178	9.5765	30.1991	49.3912	69.3137	71.1386	39.9	3.85	1.95	1.7e-05	0.00362	217310	3UTR	759669	760108	Thhalv10001409m.1	Thhalv10001409m
73811	scaffold_22	-	864778	1696.2	425.021	363.907	384.284	128.677	218.338	175.974	283	0.446	-1.17	1.57e-07	5.52e-05	218240	3UTR	864525	864938	Thhalv10001463m.1	Thhalv10001463m
74022	scaffold_22	-	1166060	3282.33	759.342	711.853	736.859	413.327	301.514	359.437	547	0.487	-1.04	1.45e-06	0.000416	221064	3UTR	1165785	1166226	Thhalv10001752m.1	Thhalv10001752m
74119	scaffold_22	-	1318137	6064.04	83.3167	87.2526	128.346	1999.05	2161.72	1604.36	1010	19.3	4.27	7.35e-52	1.34e-47	219753	3UTR	1317913	1318490	Thhalv10001600m.1	Thhalv10001600m
74124	scaffold_22	-	1318776	46.4839	2.10928	0	0	14.9473	18.1948	11.2324	7.75	21	4.39	2.49e-05	0.00501	219751	CDS	1318491	1318877	Thhalv10001600m.1	Thhalv10001600m
74125	scaffold_22	-	1319296	648.495	11.6011	5.32028	16.6095	220.961	210.54	183.463	108	18.3	4.2	8.24e-35	5.52e-31	219750	CDS	1319095	1319454	Thhalv10001600m.1	Thhalv10001600m
74179	scaffold_22	-	1440862	994.92	99.1364	96.8291	80.7827	194.315	248.663	275.194	166	2.6	1.38	1.7e-07	5.95e-05	217161	3UTR	1440531	1440979	Thhalv10001402m.1	Thhalv10001402m
74222	scaffold_22	-	1530221	314.771	79.0982	54.2668	104.942	25.9954	24.2598	26.209	52.5	0.321	-1.64	9.74e-05	0.0161	219050	3UTR	1529927	1530368	Thhalv10001530m.1	Thhalv10001530m
74300	scaffold_22	-	1732243	3435.82	392.327	359.651	407.688	677.83	785.844	812.478	573	1.96	0.973	7.54e-06	0.00178	220426	3UTR	1731991	1732397	Thhalv10001666m.1	Thhalv10001666m
75051	scaffold_28	-	110650	1412.64	119.175	171.313	135.896	289.849	314.511	381.902	235	2.31	1.21	8.62e-07	0.000261	222810	3UTR	110322	110735	Thhalv10022504m.1	Thhalv10022504m
75590	scaffold_3	+	930633	374.196	99.1364	105.342	61.9082	27.945	31.1912	48.6738	62.4	0.405	-1.31	0.000202	0.0291	226626	3UTR	930450	930875	Thhalv10028471m.1	Thhalv10028471m
75667	scaffold_3	+	1077461	821.408	42.1857	36.1779	41.5238	298.297	212.273	190.951	137	5.85	2.55	6.74e-12	5.17e-09	225752	3UTR	1077195	1077682	Thhalv10028457m.1	Thhalv10028435m
75944	scaffold_3	+	1636805	2556.7	643.332	552.245	724.779	219.661	184.548	232.136	426	0.331	-1.59	1.28e-13	1.21e-10	231793	3UTR	1636688	1637037	Thhalv10028859m.1	Thhalv10028859m
76024	scaffold_3	+	1911739	105.374	33.7485	19.153	31.7091	5.19908	4.3321	11.2324	17.6	0.245	-2.03	0.000159	0.0239	228581	3UTR	1911476	1911923	Thhalv10028589m.1	Thhalv10028589m
76495	scaffold_3	+	3432563	105.769	4.21857	5.32028	5.28485	21.4462	32.0576	37.4414	17.6	6.14	2.62	4.07e-05	0.00771	232290	3UTR	3431976	3432762	Thhalv10028910m.1	Thhalv10028910m
76677	scaffold_3	+	4578553	3359.74	668.643	815.067	727.044	347.688	383.824	417.471	560	0.52	-0.944	3.03e-06	0.000795	233514	3UTR	4578370	4578758	Thhalv10029057m.1	Thhalv10029057m
76756	scaffold_3	+	4818819	1498.4	81.2074	115.982	95.1272	427.624	458.337	320.124	250	4.13	2.04	3.84e-15	4.33e-12	232050	3UTR	4818491	4818915	Thhalv10028886m.1	Thhalv10028886m
76811	scaffold_3	+	5029109	417.745	82.2621	101.085	116.267	41.5926	25.9926	50.5458	69.6	0.394	-1.34	1.14e-05	0.00255	232912	3UTR	5028921	5029304	Thhalv10028973m.1	Thhalv10028973m
77018	scaffold_3	+	6741564	453.183	76.9889	109.598	141.936	48.0915	37.2561	39.3134	75.5	0.379	-1.4	0.000291	0.0392	235064	intron	6741418	6741636	Thhalv10029308m.1	Thhalv10029308m
77257	scaffold_3	+	8152986	128.659	12.6557	3.19217	10.5697	37.0434	38.9889	26.209	21.4	3.87	1.95	0.000165	0.0246	235837	3UTR	8152554	8152995	Thhalv10029409m.1	Thhalv10029409m
77774	scaffold_3	+	14516562	1265.95	278.426	324.537	260.467	115.03	126.497	160.998	211	0.466	-1.1	1.67e-06	0.000473	230645	3UTR	14516332	14516830	Thhalv10028759m.1	Thhalv10028759m
78074	scaffold_3	-	178274	279.396	17.9289	20.2171	27.9342	61.739	82.31	69.2665	46.6	3.23	1.69	1.57e-05	0.00339	231802	3UTR	178076	178636	Thhalv10028860m.1	Thhalv10028860m
78217	scaffold_3	-	457036	1102.24	85.426	100.021	32.4641	333.391	354.366	196.567	184	4.06	2.02	1.11e-06	0.000328	233793	3UTR	456736	457124	Thhalv10029104m.1	Thhalv10029104m
78355	scaffold_3	-	758759	1734.54	342.759	337.306	419.013	252.155	145.559	237.753	289	0.578	-0.79	0.000319	0.0423	231879	3UTR	758255	758883	Thhalv10028870m.1	Thhalv10028870m
78529	scaffold_3	-	1078775	435.23	133.94	125.559	92.8623	26.6453	22.5269	33.6972	72.5	0.235	-2.09	3.18e-10	1.87e-07	228478	3UTR	1078514	1079022	Thhalv10028585m.1	Thhalv10028585m
78622	scaffold_3	-	1285055	279.464	39.0218	21.2811	23.4043	76.0365	71.0465	48.6738	46.6	2.34	1.23	0.0003	0.0401	224298	3UTR	1284840	1285237	Thhalv10028372m.1	Thhalv10028372m
78921	scaffold_3	-	1938309	23589.8	2925.58	2785.7	2825.13	4650.57	5454.99	4947.88	3930	1.76	0.818	1.82e-05	0.00383	230242	3UTR	1937912	1938442	Thhalv10028728m.1	Thhalv10028728m
78942	scaffold_3	-	1988853	1643.03	190.89	161.736	222.719	373.684	379.492	314.507	274	1.86	0.892	7.22e-05	0.0124	229032	3UTR	1988652	1989056	Thhalv10028630m.1	Thhalv10028630m
79360	scaffold_3	-	3380917	629.587	71.7157	64.9074	62.6632	144.274	168.086	117.94	105	2.16	1.11	3.64e-05	0.00697	228949	3UTR	3380714	3381046	Thhalv10028621m.1	Thhalv10028621m
79366	scaffold_3	-	3404718	2683.49	246.786	351.138	382.019	532.905	633.354	537.284	447	1.74	0.798	0.000266	0.0364	233274	3UTR	3404411	3404875	Thhalv10029014m.1	Thhalv10029014m
79523	scaffold_3	-	3990321	217.295	10.5464	11.7046	21.8944	48.0915	74.5122	50.5458	36.2	3.92	1.97	6.89e-06	0.00165	232590	3UTR	3990014	3990637	Thhalv10028932m.1	Thhalv10028932m
79549	scaffold_3	-	4289124	4633.05	488.299	567.142	463.557	967.678	1245.91	900.465	772	2.05	1.04	6.14e-07	0.000196	230355	3UTR	4288887	4289274	Thhalv10028735m.1	Thhalv10028735m
79978	scaffold_3	-	7041533	189.169	18.9836	12.7687	14.3446	50.0411	53.7181	39.3134	31.5	3.1	1.63	0.000118	0.0189	230754	3UTR	7041281	7041829	Thhalv10028767m.1	Thhalv10028767m
80348	scaffold_3	-	11014299	72.4923	6.32785	3.19217	0	21.4462	19.0613	22.4648	12.1	6.61	2.73	0.000105	0.0171	233545	3UTR	11014103	11014494	Thhalv10029063m.1	Thhalv10029063m
80478	scaffold_3	-	12072886	291.904	11.6011	22.3452	6.7948	96.1829	63.2487	91.7313	48.7	6.16	2.62	7.6e-12	5.76e-09	233430	3UTR	12072524	12072965	Thhalv10029043m.1	Thhalv10029043m
81038	scaffold_4	+	939554	1679.18	367.015	408.597	342.76	167.67	209.674	183.463	280	0.501	-0.996	1.52e-05	0.00328	241872	3UTR	939368	939778	Thhalv10002626m.1	Thhalv10002626m
81484	scaffold_4	+	4480535	481.949	43.2403	44.6903	36.9939	131.927	110.902	114.196	80.3	2.86	1.51	4.88e-07	0.000157	242546	3UTR	4480366	4480823	Thhalv10002694m.1	Thhalv10002694m
81889	scaffold_4	+	7239858	3322.48	198.273	195.786	178.93	923.486	1050.97	775.036	554	4.8	2.26	1.43e-24	4.23e-21	239474	3UTR	7239732	7240157	Thhalv10002460m.1	Thhalv10002460m
81929	scaffold_4	+	7490251	79.6725	17.9289	24.4733	30.1991	5.19908	0	1.87207	13.3	0.0974	-3.36	1.54e-05	0.00333	241823	CDS	7489347	7490252	Thhalv10002620m.1	Thhalv10002620m
81958	scaffold_4	+	7574884	870.953	119.175	109.598	64.9281	158.572	229.602	189.079	145	1.97	0.975	0.000236	0.033	238565	3UTR	7574801	7575574	Thhalv10002400m.1	Thhalv10002400m
82046	scaffold_4	+	7710391	666.065	134.994	181.954	143.446	52.6407	87.5085	65.5224	111	0.447	-1.16	3.03e-05	0.00595	242402	3UTR	7710270	7710590	Thhalv10002677m.1	Thhalv10002677m
82119	scaffold_4	+	8043435	57.6311	0	0	4.52987	20.7963	17.3284	14.9765	9.61	11.7	3.55	0.000105	0.0172	242968	3UTR	8043408	8043849	Thhalv10002769m.1	Thhalv10002769m
82120	scaffold_4	+	8043483	101.914	2.10928	2.12811	0	31.1945	34.6568	31.8252	17	23.1	4.53	4.41e-10	2.57e-07	242968	3UTR	8043408	8043849	Thhalv10002769m.1	Thhalv10002769m
82121	scaffold_4	+	8043538	139.654	2.10928	3.19217	2.26493	50.0411	38.9889	43.0576	23.3	17.5	4.13	9.78e-12	7.16e-09	242968	3UTR	8043408	8043849	Thhalv10002769m.1	Thhalv10002769m
82161	scaffold_4	+	8139767	129.735	26.3661	38.306	43.7887	3.24942	8.66421	9.36034	21.6	0.196	-2.35	3.96e-06	0.00101	240759	3UTR	8139644	8140045	Thhalv10002543m.1	Thhalv10002543m
82184	scaffold_4	+	8231612	1207.16	70.661	164.929	106.452	305.446	338.771	220.904	201	2.53	1.34	2.51e-05	0.00503	240310	3UTR	8231257	8231828	Thhalv10002507m.1	Thhalv10002507m
82185	scaffold_4	+	8231665	71.4757	7.38249	0	2.26493	29.2448	13.8627	18.7207	11.9	6.41	2.68	0.00013	0.0204	240310	3UTR	8231257	8231828	Thhalv10002507m.1	Thhalv10002507m
82200	scaffold_4	+	8734828	8162.21	1553.49	1730.15	1804.4	1165.24	939.2	969.731	1360	0.604	-0.727	0.000358	0.0465	242784	3UTR	8734705	8735073	Thhalv10002735m.1	Thhalv10002735m
82315	scaffold_4	+	9340847	1462.8	371.234	309.64	314.071	177.418	148.158	142.277	244	0.47	-1.09	1.09e-05	0.00246	242561	3UTR	9340669	9341170	Thhalv10002699m.1	Thhalv10002699m
82543	scaffold_4	+	10876096	406.612	83.3167	117.046	83.8026	35.0938	31.1912	56.162	67.8	0.431	-1.21	6.42e-05	0.0113	241881	3UTR	10875916	10876400	Thhalv10002627m.1	Thhalv10002627m
82544	scaffold_4	+	10876201	966.947	204.601	291.551	235.553	89.6841	40.7218	104.836	161	0.321	-1.64	4.3e-08	1.65e-05	241881	3UTR	10875916	10876400	Thhalv10002627m.1	Thhalv10002627m
83241	scaffold_4	-	2943896	3998.25	357.524	349.01	187.99	1152.9	1093.42	857.407	666	3.47	1.79	4.11e-15	4.6e-12	242854	3UTR	2942679	2944155	Thhalv10002748m.1	Thhalv10002748m
83242	scaffold_4	-	2944057	152.768	15.8196	8.51245	11.3247	55.2402	33.7904	28.081	25.5	3.28	1.72	0.000364	0.0471	242854	3UTR	2942679	2944155	Thhalv10002748m.1	Thhalv10002748m
83393	scaffold_4	-	3922813	1213.31	243.622	302.192	345.025	115.679	105.703	101.092	202	0.362	-1.47	2.81e-09	1.41e-06	242122	3UTR	3922548	3922995	Thhalv10002647m.1	Thhalv10002647m
83451	scaffold_4	-	4215806	924.96	111.792	101.085	110.982	220.311	223.537	157.254	154	1.86	0.892	0.000168	0.025	238784	3UTR	4215295	4215883	Thhalv10002417m.1	Thhalv10002409m
83855	scaffold_4	-	5810311	91.5719	2.10928	3.19217	0.754978	27.945	40.7218	16.8486	15.3	14.1	3.82	1.51e-06	0.000433	243564	3UTR	5810149	5810590	Thhalv10002872m.1	Thhalv10002872m
84254	scaffold_4	-	8862322	183.359	8.43714	22.3452	6.03983	37.6933	43.321	65.5224	30.6	3.98	1.99	0.000143	0.0221	241973	3UTR	8861947	8862513	Thhalv10002633m.1	Thhalv10002633m
84323	scaffold_4	-	9395973	3087.83	629.621	711.853	665.136	380.182	373.427	327.612	515	0.539	-0.892	4.85e-05	0.00892	242787	3UTR	9395732	9396102	Thhalv10002736m.1	Thhalv10002736m
84554	scaffold_4	-	10979871	2235.17	218.311	276.654	276.322	504.31	545.845	413.727	373	1.9	0.924	1.08e-05	0.00245	239750	3UTR	10979674	10979950	Thhalv10002475m.1	Thhalv10002475m
84739	scaffold_4	-	13274622	92.9029	5.27321	5.32028	4.52987	28.5949	28.5919	20.5927	15.5	5.14	2.36	0.000107	0.0174	244914	3UTR	13274420	13274861	Thhalv10003086m.1	Thhalv10003086m
84983	scaffold_5	+	750526	441.153	47.4589	25.5373	30.9541	113.73	96.1727	127.301	73.5	3.24	1.7	1.78e-07	6.21e-05	270759	3UTR	750405	750731	Thhalv10007664m.1	Thhalv10007664m
85959	scaffold_5	+	4809594	337.207	86.4807	68.0996	86.8225	31.1945	34.6568	29.9531	56.2	0.397	-1.33	0.000147	0.0225	251715	3UTR	4809288	4809794	Thhalv10006599m.1	Thhalv10006599m
86014	scaffold_5	+	4946237	40.3977	0	0	0	9.09838	18.1948	13.1045	6.73	Inf	Inf	5.39e-06	0.00133	286049	3UTR	4946154	4946585	Thhalv10009054m.1	Thhalv10009054m
86015	scaffold_5	+	4946299	416.066	14.765	4.25622	8.30476	121.528	134.295	132.917	69.3	14.2	3.83	1.15e-23	3.26e-20	286049	3UTR	4946154	4946585	Thhalv10009054m.1	Thhalv10009054m
86016	scaffold_5	+	4946388	126.208	2.10928	1.06406	0	32.4942	38.1225	52.4179	21	38.8	5.28	7.07e-13	5.96e-10	286049	3UTR	4946154	4946585	Thhalv10009054m.1	Thhalv10009054m
86045	scaffold_5	+	4993758	89.6866	35.8578	31.9217	18.8745	1.29977	1.73284	0	14.9	0.035	-4.84	2.27e-08	9.4e-06	291022	intron	4993333	4994686	Thhalv10009906m.1	Thhalv10009906m
86050	scaffold_5	+	4996482	434.153	126.557	91.5088	92.1073	46.7917	52.8517	24.3369	72.4	0.4	-1.32	0.000239	0.0333	291024	3UTR	4996408	4996849	Thhalv10009906m.1	Thhalv10009906m
86051	scaffold_5	+	4998540	156.865	60.1146	47.8825	27.9342	7.79862	11.2635	1.87207	26.1	0.154	-2.7	8.72e-05	0.0147	288999	3UTR	4998421	4998862	Thhalv10009531m.1	Thhalv10009531m
86198	scaffold_5	+	5270096	296.082	29.53	14.8968	33.219	57.1898	90.1078	71.1386	49.3	2.81	1.49	0.000114	0.0183	290013	3UTR	5269898	5270339	Thhalv10009720m.1	Thhalv10009720m
86242	scaffold_5	+	5372151	1434.38	128.666	136.199	218.944	328.192	362.164	260.217	239	1.96	0.974	0.000231	0.0325	286258	3UTR	5371243	5372473	Thhalv10009160m.1	Thhalv10009086m
86356	scaffold_5	+	5619782	2345.61	256.278	286.231	278.587	499.111	553.643	471.761	391	1.86	0.893	2.72e-05	0.0054	291820	3UTR	5619675	5620116	Thhalv10010026m.1	Thhalv10010026m
86387	scaffold_5	+	5691328	480.183	31.6393	28.7295	38.5039	90.9838	161.154	129.173	80	3.86	1.95	2.63e-06	0.000702	291838	3UTR	5691122	5691563	Thhalv10010032m.1	Thhalv10010032m
86557	scaffold_5	+	6008405	319.136	1.05464	2.12811	2.26493	126.727	119.566	67.3945	53.2	57.6	5.85	2.95e-16	3.87e-13	286038	CDS	6008182	6008607	Thhalv10009051m.1	Thhalv10009051m
86560	scaffold_5	+	6008697	100.339	2.10928	1.06406	0	25.3455	38.1225	33.6972	16.7	30.6	4.94	2e-10	1.22e-07	286039	3UTR	6008608	6008930	Thhalv10009051m.1	Thhalv10009051m
86563	scaffold_5	+	6008826	537.733	6.32785	20.2171	5.28485	218.361	195.811	91.7313	89.6	15.9	3.99	2.89e-08	1.15e-05	286039	3UTR	6008608	6008930	Thhalv10009051m.1	Thhalv10009051m
86619	scaffold_5	+	6120456	6022.83	588.49	702.277	793.482	1217.88	1309.16	1411.54	1000	1.89	0.918	1.37e-05	0.003	287157	3UTR	6120111	6120711	Thhalv10009240m.1	Thhalv10009240m
86701	scaffold_5	+	6256121	509.579	52.7321	62.7793	47.5636	135.826	103.971	106.708	84.9	2.12	1.09	0.00012	0.019	283109	3UTR	6255896	6256329	Thhalv10008674m.1	Thhalv10008674m
87050	scaffold_5	+	6975745	606.311	68.5517	42.5622	67.948	119.579	131.696	175.974	101	2.39	1.25	7.13e-05	0.0123	265320	3UTR	6975454	6975935	Thhalv10007303m.1	Thhalv10007303m
87110	scaffold_5	+	7156632	148.416	8.43714	5.32028	6.7948	49.3912	48.5196	29.9531	24.7	6.22	2.64	1.38e-07	4.94e-05	269450	3UTR	7156474	7156915	Thhalv10007569m.1	Thhalv10007569m
87111	scaffold_5	+	7156686	85.2835	3.16393	2.12811	0	24.0457	25.9926	29.9531	14.2	15.1	3.92	1.52e-07	5.38e-05	269450	3UTR	7156474	7156915	Thhalv10007569m.1	Thhalv10007569m
87132	scaffold_5	+	7219243	2354.72	272.098	345.818	229.513	452.32	570.105	484.866	392	1.78	0.831	6.94e-05	0.012	287723	3UTR	7219063	7219504	Thhalv10009345m.1	Thhalv10009345m
87218	scaffold_5	+	7468543	885.923	117.065	93.6369	82.2926	186.517	219.204	187.207	148	2.02	1.02	4.82e-05	0.00889	287625	3UTR	7468352	7468793	Thhalv10009321m.1	Thhalv10009321m
87261	scaffold_5	+	7542911	333.839	59.06	101.085	99.6571	41.5926	15.5956	16.8486	55.6	0.285	-1.81	0.000279	0.038	260609	3UTR	7542693	7543184	Thhalv10007015m.1	Thhalv10007015m
87443	scaffold_5	+	7975579	117.135	13.7103	4.25622	2.26493	39.643	32.924	24.3369	19.5	4.79	2.26	1.33e-05	0.00292	285668	3UTR	7975479	7975841	Thhalv10008998m.1	Thhalv10008998m
87636	scaffold_5	+	8388384	379.32	41.131	35.1138	28.6892	92.9335	106.57	74.8827	63.2	2.61	1.39	1.17e-05	0.00261	274325	3UTR	8388283	8388674	Thhalv10007921m.1	Thhalv10007921m
87686	scaffold_5	+	8470101	83.7627	0	2.12811	3.01991	25.9954	20.7941	31.8252	14	15.3	3.93	6.44e-07	0.000204	279034	CDS	8469767	8470201	Thhalv10008313m.1	Thhalv10008313m
87689	scaffold_5	+	8470392	12530.9	601.146	694.828	989.021	2913.43	3464.82	3867.69	2090	4.48	2.16	2.42e-20	4.89e-17	279037	3UTR	8470202	8470757	Thhalv10008313m.1	Thhalv10008313m
87696	scaffold_5	+	8473525	68.6377	1.05464	0	0	24.0457	17.3284	26.209	11.4	64.1	6	1.59e-08	6.86e-06	283426	CDS	8473201	8473623	Thhalv10008706m.1	Thhalv10008706m
87698	scaffold_5	+	8473637	29.367	0	0	0	14.9473	6.93137	7.48827	4.89	Inf	Inf	8.09e-05	0.0137	283428	3UTR	8473624	8474096	Thhalv10008706m.1	Thhalv10008706m
87699	scaffold_5	+	8473804	7696.65	191.945	111.726	123.816	2171.26	2757.82	2340.09	1280	17	4.09	5.2e-69	2.21e-64	283428	3UTR	8473624	8474096	Thhalv10008706m.1	Thhalv10008706m
87751	scaffold_5	+	8532240	2400.84	483.026	506.491	569.254	237.208	277.255	327.612	400	0.54	-0.888	7.31e-06	0.00174	277331	3UTR	8532073	8532600	Thhalv10008163m.1	Thhalv10008163m
87767	scaffold_5	+	8554018	273.8	44.295	9.5765	13.5896	70.1875	76.245	59.9062	45.6	3.06	1.61	2.19e-05	0.00452	258082	3UTR	8553835	8554198	Thhalv10006877m.1	Thhalv10006877m
87927	scaffold_5	+	8820627	448.564	59.06	39.3701	26.4242	92.9335	133.429	97.3475	74.8	2.59	1.37	9.27e-06	0.00214	278990	3UTR	8820452	8820959	Thhalv10008308m.1	Thhalv10008308m
88010	scaffold_5	+	9019574	211.663	55.896	44.6903	55.1134	22.0961	9.53063	24.3369	35.3	0.359	-1.48	0.000291	0.0392	273571	3UTR	9019446	9019879	Thhalv10007868m.1	Thhalv10007868m
88024	scaffold_5	+	9030518	30.4001	12.6557	11.7046	6.03983	0	0	0	5.07	0	NAME	0.000162	0.0243	289911	3UTR	9030317	9030758	Thhalv10009699m.1	Thhalv10009699m
88061	scaffold_5	+	9092761	531.206	101.246	153.224	129.856	61.0892	38.9889	46.8017	88.5	0.382	-1.39	9.83e-06	0.00225	284450	3UTR	9092541	9092960	Thhalv10008839m.1	Thhalv10008839m
88118	scaffold_5	+	9210326	850.685	149.759	248.989	231.023	68.8878	88.3749	63.6503	142	0.351	-1.51	1.24e-05	0.00274	275759	3UTR	9210115	9210883	Thhalv10008035m.1	Thhalv10008035m
88196	scaffold_5	+	9339050	4044.7	66.4425	45.7544	65.6831	1144.45	1812.55	909.825	674	21.7	4.44	9.96e-11	6.41e-08	272638	3UTR	9338785	9339249	Thhalv10007785m.1	Thhalv10007785m
88234	scaffold_5	+	9374775	515.798	39.0218	61.7152	43.7887	113.73	126.497	131.045	86	2.57	1.36	8.14e-06	0.00191	291454	3UTR	9374659	9375100	Thhalv10009965m.1	Thhalv10009965m
88417	scaffold_5	+	9724177	1067.03	28.4753	29.7936	62.6632	314.544	294.583	336.972	178	7.82	2.97	1.61e-26	5.25e-23	285570	3UTR	9723972	9724544	Thhalv10008985m.1	Thhalv10008985m
88418	scaffold_5	+	9724269	63.1197	1.05464	0	2.26493	17.5469	21.6605	20.5927	10.5	18	4.17	6.88e-06	0.00165	285570	3UTR	9723972	9724544	Thhalv10008985m.1	Thhalv10008985m
88471	scaffold_5	+	9831260	391.183	9.49178	17.0249	11.3247	124.128	141.227	87.9872	65.2	9.34	3.22	7.55e-16	9.25e-13	287053	3UTR	9831199	9831462	Thhalv10009218m.1	Thhalv10009218m
88476	scaffold_5	+	9834517	31.6529	0	1.06406	0	11.6979	9.53063	9.36034	5.28	28.7	4.85	0.000382	0.0491	285924	3UTR	9834372	9834784	Thhalv10009033m.1	Thhalv10009033m
88661	scaffold_5	+	10192215	4021.45	409.201	444.775	476.391	913.088	926.204	851.791	670	2.02	1.02	6.14e-07	0.000196	274909	3UTR	10192031	10192709	Thhalv10007967m.1	Thhalv10007967m
88755	scaffold_5	+	10292335	5195.98	996.637	1040.65	1203.44	646.635	593.498	715.13	866	0.603	-0.729	0.000119	0.019	286870	3UTR	10292188	10292579	Thhalv10009183m.1	Thhalv10009183m
88911	scaffold_5	+	10560804	801.779	148.705	171.313	232.533	92.9335	70.1801	86.1151	134	0.451	-1.15	6.33e-05	0.0111	277292	3UTR	10560623	10561744	Thhalv10008161m.1	Thhalv10008161m
89207	scaffold_5	+	11158700	463.872	47.4589	55.3309	28.6892	125.428	115.234	91.7313	77.3	2.53	1.34	2.85e-06	0.000757	291906	3UTR	11158577	11158912	Thhalv10010043m.1	Thhalv10010043m
89282	scaffold_5	+	11281130	155.575	35.8578	47.8825	41.5238	11.6979	12.9963	5.6162	25.9	0.242	-2.05	0.000106	0.0173	275407	3UTR	11280836	11281339	Thhalv10008006m.1	Thhalv10008006m
89749	scaffold_5	+	12199761	2133.54	91.7539	150.032	187.235	559.551	673.209	471.761	356	3.97	1.99	1.89e-12	1.56e-09	283177	3UTR	12199584	12199960	Thhalv10008682m.1	Thhalv10008682m
89968	scaffold_5	+	12519290	36.8988	14.765	6.38433	15.0996	0.649885	0	0	6.15	0.0179	-5.8	0.000104	0.017	277070	3UTR	12519183	12519624	Thhalv10008143m.1	Thhalv10008143m
90015	scaffold_5	+	12603725	3893.97	748.796	873.59	932.398	434.123	467.001	438.064	649	0.524	-0.932	4.67e-06	0.00117	271583	3UTR	12603577	12604009	Thhalv10007717m.1	Thhalv10007717m
90137	scaffold_5	+	12836238	653.995	13.7103	17.0249	5.28485	168.97	259.926	189.079	109	17.2	4.1	2.1e-20	4.45e-17	275657	3UTR	12836140	12836474	Thhalv10008026m.1	Thhalv10008026m
90394	scaffold_5	+	13313030	45.5971	0	0	0	16.897	15.5956	13.1045	7.6	Inf	Inf	6.86e-07	0.000214	271316	CDS	13312703	13313203	Thhalv10007705m.1	Thhalv10007705m
90438	scaffold_5	+	13376125	547.835	39.0218	43.6263	45.2987	145.574	150.757	123.556	91.3	3.28	1.71	6.91e-09	3.15e-06	254174	3UTR	13375894	13376783	Thhalv10006689m.1	Thhalv10006689m
90484	scaffold_5	+	13434832	570.161	65.3878	27.6654	39.2589	132.576	149.891	155.382	95	3.31	1.73	8.72e-09	3.94e-06	274805	3UTR	13434711	13435084	Thhalv10007958m.1	Thhalv10007958m
90597	scaffold_5	+	13593457	1684.54	149.759	147.904	170.625	347.038	470.467	398.751	281	2.6	1.38	4.41e-09	2.09e-06	270280	3UTR	13593370	13593879	Thhalv10007634m.1	Thhalv10007634m
90633	scaffold_5	+	13655066	383.284	43.2403	32.9857	38.5039	103.982	95.3063	69.2665	63.9	2.34	1.23	7.76e-05	0.0132	283625	3UTR	13654797	13655749	Thhalv10008720m.1	Thhalv10008720m
90783	scaffold_5	+	13965099	181.06	6.32785	0	9.81472	37.0434	51.1188	76.7548	30.2	10.2	3.35	5.33e-06	0.00132	269756	3UTR	13964914	13965355	Thhalv10007593m.1	Thhalv10007593m
90846	scaffold_5	+	14052529	271.408	12.6557	20.2171	29.4441	56.54	70.1801	82.371	45.2	3.36	1.75	3.03e-05	0.00595	287252	3UTR	14052363	14052760	Thhalv10009262m.1	Thhalv10009262m
90945	scaffold_5	+	14197673	773.293	171.907	140.455	204.599	111.13	68.4473	76.7548	129	0.496	-1.01	0.000299	0.04	270920	3UTR	14197525	14197920	Thhalv10007682m.1	Thhalv10007682m
91168	scaffold_5	+	14503809	201.926	11.6011	15.9608	16.6095	40.9427	60.6495	56.162	33.7	3.57	1.84	4.91e-05	0.009	265902	3UTR	14503693	14503969	Thhalv10007349m.1	Thhalv10007349m
91248	scaffold_5	+	14647910	649.78	182.453	170.249	204.599	38.9931	21.6605	31.8252	108	0.166	-2.59	2.87e-17	4.35e-14	282153	3UTR	14647804	14648132	Thhalv10008582m.1	Thhalv10008582m
91415	scaffold_5	+	14880258	216.25	22.1475	19.153	13.5896	46.1418	57.1838	58.0341	36	2.94	1.56	0.000195	0.0284	249114	CDS	14879547	14880491	Thhalv10006534m.1	Thhalv10006534m
91706	scaffold_5	+	15285761	1493.45	132.885	147.904	150.996	413.327	376.893	271.45	249	2.46	1.3	1.45e-07	5.17e-05	276742	3UTR	15285612	15286048	Thhalv10008123m.1	Thhalv10008123m
91780	scaffold_5	+	15398351	344.214	13.7103	15.9608	21.1394	119.579	108.303	65.5224	57.4	5.77	2.53	2.1e-08	8.76e-06	279970	3UTR	15398054	15398557	Thhalv10008374m.1	Thhalv10008382m
91819	scaffold_5	+	15477529	229.093	21.0928	9.5765	24.1593	61.0892	47.6531	65.5224	38.2	3.18	1.67	9.81e-05	0.0162	279831	3UTR	15477367	15477945	Thhalv10008371m.1	Thhalv10008371m
91820	scaffold_5	+	15477687	1648.27	86.4807	41.4982	69.458	451.67	542.379	456.785	275	7.35	2.88	1.33e-31	6.03e-28	279831	3UTR	15477367	15477945	Thhalv10008371m.1	Thhalv10008371m
91963	scaffold_5	+	15655868	634.698	27.4207	17.0249	10.5697	173.519	233.934	172.23	106	10.5	3.4	8.73e-25	2.65e-21	289047	3UTR	15655705	15656146	Thhalv10009534m.1	Thhalv10009534m
92044	scaffold_5	-	395570	390.498	24.2568	42.5622	33.974	116.979	75.3786	97.3475	65.1	2.87	1.52	2.99e-06	0.000787	250440	3UTR	395295	395751	Thhalv10006561m.1	Thhalv10006561m
93022	scaffold_5	-	4132328	69.7047	14.765	22.3452	27.1792	1.94965	3.46568	0	11.6	0.0842	-3.57	2.44e-05	0.00492	264616	CDS	4131738	4132898	Thhalv10007252m.1	Thhalv10007252m
93044	scaffold_5	-	4203467	262.382	20.0382	23.4092	18.1195	70.8374	83.1764	46.8017	43.7	3.26	1.71	3.02e-06	0.000794	271970	3UTR	4202846	4203711	Thhalv10007740m.1	Thhalv10007740m
93185	scaffold_5	-	4543072	401.974	16.8743	40.4341	24.1593	84.485	103.104	132.917	67	3.93	1.98	2.34e-07	7.99e-05	287421	3UTR	4542870	4543311	Thhalv10009295m.1	Thhalv10009295m
93302	scaffold_5	-	4931788	5040.1	958.67	1174.72	1038.09	586.846	566.639	715.13	840	0.589	-0.763	6.46e-05	0.0113	275286	3UTR	4931460	4931920	Thhalv10007994m.1	Thhalv10007994m
93330	scaffold_5	-	4980897	86.7603	21.0928	31.9217	25.6693	2.59954	1.73284	3.74414	14.5	0.103	-3.28	2.78e-06	0.000741	286127	3UTR	4980634	4980978	Thhalv10009068m.1	Thhalv10009068m
93446	scaffold_5	-	5257695	847.776	88.5899	60.6512	104.942	187.167	172.418	234.009	141	2.34	1.22	1.74e-05	0.0037	268329	3UTR	5257359	5258148	Thhalv10007498m.1	Thhalv10007498m
93837	scaffold_5	-	6086792	650.966	117.065	187.274	172.89	43.5423	57.1838	73.0107	108	0.364	-1.46	1.52e-06	0.000436	277098	3UTR	6086555	6086827	Thhalv10008145m.1	Thhalv10008145m
93890	scaffold_5	-	6225305	2287.17	161.36	240.477	218.944	503.661	533.715	629.015	381	2.68	1.42	4.44e-10	2.58e-07	267397	3UTR	6224969	6225420	Thhalv10007453m.1	Thhalv10007453m
93951	scaffold_5	-	6321917	280.226	26.3661	20.2171	34.729	83.8351	58.9166	56.162	46.7	2.45	1.29	0.000359	0.0465	269302	3UTR	6321714	6322155	Thhalv10007556m.1	Thhalv10007556m
94286	scaffold_5	-	7094798	140.381	41.131	30.8576	50.5835	5.84896	2.59926	9.36034	23.4	0.145	-2.78	7.44e-08	2.76e-05	264809	3UTR	7094545	7094881	Thhalv10007266m.1	Thhalv10007266m
94405	scaffold_5	-	7331319	131.086	15.8196	3.19217	9.05974	33.794	35.5233	33.6972	21.8	3.67	1.88	0.000329	0.0433	252285	3UTR	7331117	7331588	Thhalv10006618m.1	Thhalv10006618m
94497	scaffold_5	-	7490626	1420.06	92.8085	79.8042	110.982	341.189	447.073	348.205	237	4.01	2	2.18e-16	2.99e-13	280792	3UTR	7490384	7490749	Thhalv10008456m.1	Thhalv10008456m
94539	scaffold_5	-	7591243	1263.63	261.551	268.142	305.011	128.677	154.223	146.021	211	0.514	-0.961	3.38e-05	0.00654	273707	3UTR	7591033	7591388	Thhalv10007878m.1	Thhalv10007878m
94550	scaffold_5	-	7604447	1021.31	155.032	103.213	91.3524	231.359	204.475	235.881	170	1.92	0.942	9.93e-05	0.0163	266265	3UTR	7604158	7604640	Thhalv10007380m.1	Thhalv10007380m
94587	scaffold_5	-	7680391	822.176	84.3714	75.548	82.2926	198.865	231.334	149.765	137	2.39	1.26	6.07e-07	0.000194	279258	3UTR	7680128	7680681	Thhalv10008326m.1	Thhalv10008326m
94700	scaffold_5	-	7921815	346.81	32.6939	39.3701	21.1394	84.485	73.6458	95.4755	57.8	2.72	1.44	2.39e-05	0.00483	265339	3UTR	7921616	7922207	Thhalv10007304m.1	Thhalv10007304m
94735	scaffold_5	-	8036851	485.28	43.2403	39.3701	29.4441	150.773	143.826	78.6269	80.9	3.33	1.74	2.21e-05	0.00457	275473	3UTR	8036651	8037055	Thhalv10008012m.1	Thhalv10008012m
94742	scaffold_5	-	8041764	805.438	59.06	53.2028	80.7827	192.366	247.796	172.23	134	3.17	1.67	1.78e-09	9.05e-07	269061	3UTR	8041317	8041881	Thhalv10007543m.1	Thhalv10007543m
94796	scaffold_5	-	8194341	667.776	24.2568	25.5373	9.81472	176.769	246.064	185.335	111	10.2	3.35	9.05e-24	2.62e-20	282313	3UTR	8194134	8194757	Thhalv10008598m.1	Thhalv10008598m
94857	scaffold_5	-	8319686	264.058	20.0382	10.6406	5.28485	91.6337	84.0428	52.4179	44	6.34	2.67	1.59e-09	8.18e-07	291442	3UTR	8319417	8319858	Thhalv10009964m.1	Thhalv10009964m
95319	scaffold_5	-	9157456	964.096	99.1364	95.765	121.551	252.155	227.002	168.486	161	2.05	1.03	1.64e-05	0.00352	259681	3UTR	9157320	9157623	Thhalv10006963m.1	Thhalv10006963m
95388	scaffold_5	-	9324351	1152.85	143.431	90.4447	109.472	224.21	334.438	250.857	192	2.36	1.24	1.88e-05	0.00396	274448	3UTR	9324148	9324584	Thhalv10007935m.1	Thhalv10007935m
95401	scaffold_5	-	9355189	1356.41	244.677	310.704	363.144	146.224	121.299	170.358	226	0.477	-1.07	4.65e-06	0.00117	284311	3UTR	9354989	9355264	Thhalv10008818m.1	Thhalv10008818m
95406	scaffold_5	-	9359110	1221.39	159.251	156.416	108.717	232.009	284.186	280.81	204	1.88	0.909	0.00014	0.0217	259629	3UTR	9358628	9359328	Thhalv10006960m.1	Thhalv10006960m
95562	scaffold_5	-	9609391	980.601	89.6446	79.8042	91.3524	220.311	237.399	262.09	163	2.76	1.46	2.66e-08	1.08e-05	283735	3UTR	9609190	9609633	Thhalv10008734m.1	Thhalv10008734m
95871	scaffold_5	-	10055857	9683.31	1789.73	1954.67	2391.77	1250.38	1261.51	1035.25	1610	0.578	-0.791	6.77e-05	0.0118	257914	3UTR	10055640	10056213	Thhalv10006869m.1	Thhalv10006869m
95921	scaffold_5	-	10155818	175.692	51.6775	50.0106	36.9939	18.8467	6.93137	11.2324	29.3	0.267	-1.91	0.00015	0.0229	277568	3UTR	10155344	10155990	Thhalv10008186m.1	Thhalv10008186m
95931	scaffold_5	-	10164895	463.109	26.3661	39.3701	36.9939	109.181	123.898	127.301	77.2	3.51	1.81	2.8e-08	1.12e-05	285050	3UTR	10164666	10165069	Thhalv10008912m.1	Thhalv10008912m
95998	scaffold_5	-	10287956	642.147	141.322	157.48	129.101	59.7894	81.4436	73.0107	107	0.501	-0.998	0.000352	0.0459	269808	3UTR	10287756	10288136	Thhalv10007602m.1	Thhalv10007602m
96225	scaffold_5	-	10699451	737.145	64.3332	94.701	77.0078	179.368	166.353	155.382	123	2.12	1.09	3.45e-05	0.00666	280756	3UTR	10699252	10699551	Thhalv10008453m.1	Thhalv10008453m
96289	scaffold_5	-	10791329	712.232	145.541	205.363	157.79	72.7871	50.2524	80.4989	119	0.4	-1.32	1.37e-06	0.000397	272509	3UTR	10791050	10791461	Thhalv10007774m.1	Thhalv10007774m
96403	scaffold_5	-	11055134	116.35	25.3114	36.1779	41.5238	5.84896	0	7.48827	19.4	0.129	-2.95	3.42e-07	0.000114	266934	3UTR	11054935	11055240	Thhalv10007425m.1	Thhalv10007425m
96426	scaffold_5	-	11078402	336.168	33.7485	22.3452	19.6294	81.2356	76.245	102.964	56	3.44	1.78	7.69e-07	0.000237	266998	3UTR	11078081	11078522	Thhalv10007429m.1	Thhalv10007429m
96475	scaffold_5	-	11151606	592.18	150.814	110.662	147.221	45.4919	64.9816	73.0107	98.7	0.449	-1.16	1.46e-05	0.00318	269421	3UTR	11151407	11151826	Thhalv10007566m.1	Thhalv10007566m
96984	scaffold_5	-	12108866	1891	342.759	499.042	519.425	181.318	194.945	153.51	315	0.389	-1.36	1.38e-06	0.0004	284557	3UTR	12108536	12109013	Thhalv10008855m.1	Thhalv10008855m
97036	scaffold_5	-	12231836	379.137	76.9889	91.5088	122.306	40.2928	31.1912	16.8486	63.2	0.304	-1.72	1.36e-05	0.00299	255232	3UTR	12231536	12231977	Thhalv10006738m.1	Thhalv10006738m
97066	scaffold_5	-	12286739	163.5	6.32785	6.38433	8.30476	37.0434	62.3823	43.0576	27.3	6.78	2.76	6.25e-08	2.36e-05	273974	3UTR	12285660	12286872	Thhalv10007897m.1	Thhalv10007897m
97146	scaffold_5	-	12432301	2515.88	543.141	565.014	461.292	289.849	285.919	370.669	419	0.603	-0.73	0.000366	0.0473	269977	3UTR	12431863	12432451	Thhalv10007613m.1	Thhalv10007613m
97184	scaffold_5	-	12504982	201.375	12.6557	15.9608	9.05974	76.0365	38.9889	48.6738	33.6	4.34	2.12	2.28e-05	0.00466	265872	3UTR	12504626	12505067	Thhalv10007343m.1	Thhalv10007343m
97224	scaffold_5	-	12553893	46.0318	0	4.25622	0	17.5469	12.9963	11.2324	7.67	9.82	3.3	0.000284	0.0385	277210	3UTR	12553620	12554036	Thhalv10008154m.1	Thhalv10008154m
97284	scaffold_5	-	12653038	5384.29	503.064	464.992	598.698	1198.39	1245.05	1374.1	897	2.44	1.28	9.5e-10	5.15e-07	277998	3UTR	12652758	12653193	Thhalv10008221m.1	Thhalv10008221m
97293	scaffold_5	-	12700046	1455.93	132.885	131.943	136.651	375.633	358.698	320.124	243	2.63	1.39	1.34e-09	6.96e-07	282844	3UTR	12699800	12700264	Thhalv10008649m.1	Thhalv10008649m
97313	scaffold_5	-	12717666	176.058	15.8196	21.2811	7.54978	56.54	46.7867	28.081	29.3	2.94	1.56	0.000264	0.0361	269006	3UTR	12717369	12717918	Thhalv10007539m.1	Thhalv10007539m
97400	scaffold_5	-	12874229	1768.18	163.47	181.954	153.261	373.034	480.864	415.599	295	2.55	1.35	2.89e-09	1.44e-06	282480	3UTR	12873984	12874631	Thhalv10008616m.1	Thhalv10008616m
97698	scaffold_5	-	13323681	891.288	185.617	206.427	203.089	101.382	80.5771	114.196	149	0.498	-1.01	5.72e-05	0.0103	281355	3UTR	13323461	13323821	Thhalv10008509m.1	Thhalv10008509m
98108	scaffold_5	-	14008107	160.728	0	4.25622	0	53.9404	51.9853	50.5458	26.8	36.8	5.2	2.3e-16	3.12e-13	285416	3UTR	14008016	14008457	Thhalv10008963m.1	Thhalv10008963m
98148	scaffold_5	-	14086671	527.454	119.175	143.648	127.591	65.6383	43.321	28.081	87.9	0.351	-1.51	9.51e-06	0.00219	277596	3UTR	14086364	14086832	Thhalv10008189m.1	Thhalv10008189m
98165	scaffold_5	-	14141833	192.813	6.32785	1.06406	0	68.8878	64.1151	52.4179	32.1	25.1	4.65	1.16e-17	1.82e-14	276685	3UTR	14141580	14142021	Thhalv10008116m.1	Thhalv10008116m
98423	scaffold_5	-	14669807	96.5014	1.05464	0	0	16.897	24.2598	54.29	16.1	90.5	6.5	9.5e-05	0.0157	273779	3UTR	14669652	14670093	Thhalv10007884m.1	Thhalv10007884m
98460	scaffold_5	-	14721235	240.933	8.43714	18.0889	9.05974	56.54	70.1801	78.6269	40.2	5.77	2.53	3.29e-09	1.61e-06	278648	3UTR	14720968	14721505	Thhalv10008277m.1	Thhalv10008277m
98594	scaffold_5	-	14986567	944.48	106.519	70.2277	85.3125	225.51	254.728	202.183	157	2.6	1.38	3.77e-08	1.48e-05	285020	3UTR	14986136	14986789	Thhalv10008908m.1	Thhalv10008908m
98675	scaffold_5	-	15158290	2268.76	294.245	254.309	277.832	479.615	447.94	514.819	378	1.75	0.804	0.000298	0.0399	275450	3UTR	15158004	15158393	Thhalv10008009m.1	Thhalv10008009m
98715	scaffold_5	-	15224178	1015.39	170.852	245.797	243.858	98.1326	101.371	155.382	169	0.537	-0.896	0.000207	0.0298	279642	3UTR	15223864	15224370	Thhalv10008355m.1	Thhalv10008355m
98809	scaffold_5	-	15370541	2243.07	116.011	65.9715	81.5376	569.949	758.118	651.48	374	7.51	2.91	1.49e-32	7.28e-29	285790	3UTR	15370302	15370680	Thhalv10009011m.1	Thhalv10009011m
99095	scaffold_6	+	102601	24.8951	0	0	0	9.74827	9.53063	5.6162	4.15	Inf	Inf	0.000382	0.049	316155	intron	102520	102629	Thhalv10004906m.1	Thhalv10004906m
99101	scaffold_6	+	103198	10655.6	9.49178	7.44839	9.81472	2821.15	4877.95	2929.79	1780	397	8.63	1.41e-27	4.97e-24	316156	3UTR	102975	103474	Thhalv10004906m.1	Thhalv10004906m
99359	scaffold_6	+	495967	206.888	12.6557	5.32028	12.0797	57.8397	68.4473	50.5458	34.5	5.88	2.56	1.14e-08	5.08e-06	313647	3UTR	495918	496359	Thhalv10004676m.1	Thhalv10004676m
99360	scaffold_6	+	496159	2213.86	127.612	124.495	155.525	527.056	668.877	610.294	369	4.43	2.15	1.24e-20	2.69e-17	313647	3UTR	495918	496359	Thhalv10004676m.1	Thhalv10004676m
99840	scaffold_6	+	1272057	2199.92	140.267	143.648	127.591	632.338	628.155	527.923	367	4.35	2.12	7.72e-22	1.93e-18	305508	3UTR	1271858	1272260	Thhalv10004027m.1	Thhalv10004027m
99845	scaffold_6	+	1283870	315.111	60.1146	88.3166	86.0675	37.0434	28.5919	14.9765	52.5	0.344	-1.54	0.000117	0.0188	300060	3UTR	1283790	1284137	Thhalv10003716m.1	Thhalv10003716m
99985	scaffold_6	+	1450171	915.744	72.7703	61.7152	66.4381	242.407	236.533	235.881	153	3.56	1.83	2.73e-12	2.23e-09	310993	3UTR	1450021	1450462	Thhalv10004462m.1	Thhalv10004448m
100022	scaffold_6	+	1530203	3429.09	353.305	337.306	351.82	855.898	776.313	754.443	572	2.29	1.2	4.84e-09	2.27e-06	314836	3UTR	1529908	1530800	Thhalv10004786m.1	Thhalv10004786m
100043	scaffold_6	+	1566462	334.458	25.3114	29.7936	18.1195	87.0845	69.3137	104.836	55.7	3.57	1.83	3.32e-07	0.000111	311346	3UTR	1566356	1566797	Thhalv10004481m.1	Thhalv10004481m
100305	scaffold_6	+	2036160	338.678	11.6011	13.8327	15.8545	70.8374	116.1	110.452	56.4	7.2	2.85	4.08e-11	2.73e-08	311404	3UTR	2035972	2036471	Thhalv10004487m.1	Thhalv10004487m
100375	scaffold_6	+	2150629	1026.07	82.2621	89.3807	89.8424	275.551	309.312	179.719	171	2.92	1.55	2.87e-06	0.000761	320503	3UTR	2150412	2150853	Thhalv10005582m.1	Thhalv10005582m
100392	scaffold_6	+	2161378	657.396	71.7157	47.8825	67.1931	155.972	149.891	164.742	110	2.52	1.33	3.4e-06	0.000879	320621	3UTR	2161246	2161687	Thhalv10005595m.1	Thhalv10005595m
100416	scaffold_6	+	2212168	253.094	16.8743	24.4733	24.1593	67.588	67.5808	52.4179	42.2	2.86	1.52	6.57e-05	0.0114	298952	3UTR	2212059	2212366	Thhalv10003661m.1	Thhalv10003661m
100486	scaffold_6	+	2341491	2919.83	284.753	171.313	187.99	675.23	758.118	842.431	487	3.53	1.82	7.59e-17	1.11e-13	306753	3UTR	2341311	2341693	Thhalv10004123m.1	Thhalv10004123m
100490	scaffold_6	+	2347043	3385.95	353.305	401.149	388.059	749.967	727.794	765.676	564	1.96	0.973	3.31e-06	0.000857	306945	3UTR	2346925	2347395	Thhalv10004141m.1	Thhalv10004141m
100491	scaffold_6	+	2347178	762.746	61.1692	70.2277	52.0935	232.659	148.158	198.439	127	3.16	1.66	1.67e-08	7.18e-06	306945	3UTR	2346925	2347395	Thhalv10004141m.1	Thhalv10004141m
100662	scaffold_6	+	2585335	1236.84	229.912	275.59	300.481	152.723	126.497	151.638	206	0.535	-0.904	0.000121	0.0192	316165	3UTR	2585183	2585639	Thhalv10004907m.1	Thhalv10004907m
100920	scaffold_6	+	2994355	496.131	102.3	114.918	130.611	45.4919	48.5196	54.29	82.7	0.426	-1.23	2.8e-05	0.00555	307632	3UTR	2994143	2994626	Thhalv10004208m.1	Thhalv10004208m
100952	scaffold_6	+	3043854	67.2824	21.0928	12.7687	21.8944	1.29977	0.866421	9.36034	11.2	0.207	-2.27	0.000218	0.0311	321389	3UTR	3043671	3044112	Thhalv10005713m.1	Thhalv10005713m
101015	scaffold_6	+	3204695	145.177	5.27321	15.9608	5.28485	51.3409	24.2598	43.0576	24.2	4.47	2.16	9.84e-05	0.0162	301069	3UTR	3204542	3205274	Thhalv10003781m.1	Thhalv10003781m
101224	scaffold_6	+	3614342	998.768	172.961	323.473	240.838	74.7367	98.772	87.9872	166	0.355	-1.5	0.000236	0.033	310902	3UTR	3614070	3614628	Thhalv10004442m.1	Thhalv10004442m
101240	scaffold_6	+	3644579	1687.72	206.71	170.249	165.34	323.643	396.821	424.959	281	2.11	1.08	4.83e-06	0.00121	313322	intron	3644509	3644832	Thhalv10004654m.1	Thhalv10004654m
101594	scaffold_6	+	4395125	1567.76	105.464	85.1245	141.181	315.844	558.841	361.309	261	3.73	1.9	4.38e-05	0.00818	308092	3UTR	4395010	4395324	Thhalv10004237m.1	Thhalv10004237m
101755	scaffold_6	+	4746521	147.266	4.21857	5.32028	5.28485	41.5926	45.9203	44.9296	24.5	8.93	3.16	8.58e-09	3.9e-06	317584	3UTR	4746284	4746530	Thhalv10005101m.1	Thhalv10005101m
101811	scaffold_6	+	4910513	381.701	54.8414	32.9857	27.1792	77.3363	101.371	87.9872	63.6	2.32	1.21	0.000182	0.0268	316310	3UTR	4910329	4910734	Thhalv10004921m.1	Thhalv10004921m
101913	scaffold_6	+	5082193	2034	207.764	118.11	212.904	614.141	334.438	546.644	339	2.78	1.47	0.000324	0.0429	312634	3UTR	5082036	5082440	Thhalv10004595m.1	Thhalv10004595m
102033	scaffold_6	+	5365570	1226.78	34.8032	35.1138	24.9143	375.633	419.348	336.972	204	11.9	3.58	2.38e-40	2.17e-36	314749	3UTR	5365453	5365786	Thhalv10004771m.1	Thhalv10004771m
102130	scaffold_6	+	5505164	1119.64	234.131	306.448	259.712	111.13	99.6384	108.58	187	0.399	-1.33	1.32e-07	4.75e-05	312694	3UTR	5504931	5505396	Thhalv10004599m.1	Thhalv10004599m
102143	scaffold_6	+	5566110	154.473	41.131	47.8825	41.5238	6.49885	4.3321	13.1045	25.7	0.183	-2.45	3.58e-07	0.000119	318176	3UTR	5566034	5566422	Thhalv10005197m.1	Thhalv10005197m
102404	scaffold_6	+	6140053	1050.76	123.393	117.046	97.3922	233.958	213.14	265.834	175	2.11	1.08	1.76e-05	0.00372	315106	3UTR	6139863	6140293	Thhalv10004813m.1	Thhalv10004813m
102632	scaffold_6	+	6467352	44.8933	0	1.06406	0.754978	8.4485	23.3934	11.2324	7.48	23.7	4.57	0.000294	0.0396	298802	intron	6467152	6468383	Thhalv10003650m.1	Thhalv10003650m
102654	scaffold_6	+	6493680	886.55	53.7867	38.306	49.0736	168.97	246.93	329.484	148	5.28	2.4	5.61e-06	0.00137	305914	3UTR	6493565	6493863	Thhalv10004062m.1	Thhalv10004062m
102718	scaffold_6	+	6608662	476.114	36.9125	20.2171	30.9541	135.176	149.891	102.964	79.4	4.41	2.14	8.91e-12	6.6e-09	316880	3UTR	6608346	6608990	Thhalv10005009m.1	Thhalv10005009m
102925	scaffold_6	+	7059945	126.704	7.38249	7.44839	9.05974	30.5446	44.1875	28.081	21.1	4.3	2.11	8.53e-05	0.0144	298903	3UTR	7059646	7060155	Thhalv10003656m.1	Thhalv10003656m
103010	scaffold_6	+	7199632	902.625	101.246	107.47	104.942	189.766	215.739	183.463	150	1.88	0.909	0.000329	0.0433	309301	intron	7199480	7199965	Thhalv10004326m.1	Thhalv10004326m
103149	scaffold_6	+	7533346	288.869	23.2021	20.2171	15.8545	90.9838	80.5771	58.0341	48.1	3.87	1.95	4.23e-08	1.63e-05	312138	3UTR	7533208	7533522	Thhalv10004555m.1	Thhalv10004555m
103468	scaffold_6	+	9703726	39.3269	0	0	0.754978	8.4485	9.53063	20.5927	6.55	51.1	5.67	0.000174	0.0258	308580	3UTR	9703617	9704058	Thhalv10004271m.1	Thhalv10004271m
103858	scaffold_6	-	171835	464.356	43.2403	42.5622	53.6034	119.579	111.768	93.6034	77.4	2.33	1.22	5.95e-05	0.0106	308486	3UTR	171537	171978	Thhalv10004263m.1	Thhalv10004263m
104015	scaffold_6	-	431038	155.665	8.43714	11.7046	10.5697	38.9931	48.5196	37.4414	25.9	4.07	2.02	3.14e-05	0.00614	315718	3UTR	430378	431162	Thhalv10004869m.1	Thhalv10004869m
104150	scaffold_6	-	612728	167.325	13.7103	7.44839	15.0996	48.7413	35.5233	46.8017	27.9	3.61	1.85	0.000111	0.0179	316795	3UTR	612531	612842	Thhalv10004994m.1	Thhalv10004994m
104301	scaffold_6	-	828378	1308.6	123.393	122.366	152.506	321.693	292.85	295.787	218	2.29	1.19	6.62e-07	0.000208	305636	3UTR	828177	828492	Thhalv10004041m.1	Thhalv10004041m
104532	scaffold_6	-	1243467	445.076	90.6992	109.598	135.141	49.3912	19.0613	41.1855	74.2	0.327	-1.61	7.78e-07	0.000239	308610	3UTR	1243241	1243512	Thhalv10004273m.1	Thhalv10004273m
104933	scaffold_6	-	1921737	880.958	102.3	92.5728	99.6571	161.821	237.399	187.207	147	1.99	0.994	0.000162	0.0242	297438	3UTR	1920412	1921943	Thhalv10003603m.1	Thhalv10003603m
105009	scaffold_6	-	2100364	173.172	21.0928	95.765	52.8485	0	3.46568	0	28.9	0.0204	-5.61	0.000355	0.046	316506	3UTR	2100128	2100494	Thhalv10004950m.1	Thhalv10004950m
105022	scaffold_6	-	2118677	364.656	94.9178	112.79	104.187	25.3455	19.9277	7.48827	60.8	0.169	-2.56	7.25e-11	4.71e-08	315364	3UTR	2118546	2118897	Thhalv10004834m.1	Thhalv10004834m
105071	scaffold_6	-	2229850	588.796	46.4043	23.4092	33.974	143.624	189.746	151.638	98.1	4.67	2.22	1.72e-13	1.56e-10	313844	3UTR	2229632	2229994	Thhalv10004690m.1	Thhalv10004690m
105299	scaffold_6	-	2694311	253.386	27.4207	11.7046	25.6693	59.7894	74.5122	54.29	42.2	2.91	1.54	8.1e-05	0.0137	313709	3UTR	2693823	2694494	Thhalv10004682m.1	Thhalv10004682m
105516	scaffold_6	-	3044383	686.937	51.6775	52.1387	69.458	150.123	181.948	181.591	114	2.96	1.57	8.52e-08	3.13e-05	301508	3UTR	3043925	3044681	Thhalv10003801m.1	Thhalv10003801m
105539	scaffold_6	-	3065602	58.1903	0	0	0	11.048	19.0613	28.081	9.7	Inf	Inf	2.35e-07	7.99e-05	298914	3UTR	3065232	3065673	Thhalv10003657m.1	Thhalv10003657m
105557	scaffold_6	-	3095272	4137.52	566.343	337.306	456.762	809.756	1027.58	939.778	690	2.04	1.03	8.72e-07	0.000263	305024	3UTR	3094966	3095458	Thhalv10004005m.1	Thhalv10004005m
105742	scaffold_6	-	3388220	379.975	35.8578	34.0498	43.7887	90.334	93.5735	82.371	63.3	2.34	1.23	0.000231	0.0325	315480	3UTR	3387841	3388301	Thhalv10004845m.1	Thhalv10004845m
105782	scaffold_6	-	3439715	651.461	108.628	167.057	162.32	72.1372	70.1801	71.1386	109	0.487	-1.04	0.000189	0.0276	316670	3UTR	3439408	3439848	Thhalv10004978m.1	Thhalv10004978m
105821	scaffold_6	-	3510100	692.585	33.7485	60.6512	60.3983	188.467	195.811	153.51	115	3.47	1.8	1.19e-10	7.58e-08	317749	3UTR	3509867	3510195	Thhalv10005131m.1	Thhalv10005131m
105824	scaffold_6	-	3510327	43.4471	0	0	0	22.0961	13.8627	7.48827	7.24	Inf	Inf	2.08e-06	0.00057	317748	CDS	3510196	3510573	Thhalv10005131m.1	Thhalv10005131m
105901	scaffold_6	-	3661560	8788.54	892.227	1316.24	1147.57	1691	2024.83	1716.69	1460	1.62	0.695	0.000353	0.046	321402	3UTR	3661308	3661667	Thhalv10005719m.1	Thhalv10005719m
106000	scaffold_6	-	3876518	2871.78	398.655	302.192	350.31	572.548	671.476	576.597	479	1.73	0.792	0.000155	0.0235	304601	3UTR	3876203	3876726	Thhalv10003980m.1	Thhalv10003980m
106225	scaffold_6	-	4311938	990.025	207.764	244.733	271.792	79.2859	90.9742	95.4755	165	0.367	-1.45	5.33e-09	2.47e-06	304274	3UTR	4311635	4312073	Thhalv10003966m.1	Thhalv10003966m
106289	scaffold_6	-	4391675	2997.08	551.578	732.07	634.937	311.945	420.214	346.333	500	0.562	-0.831	7.13e-05	0.0123	314651	3UTR	4391472	4391788	Thhalv10004764m.1	Thhalv10004764m
106762	scaffold_6	-	5246467	195.824	10.5464	6.38433	3.01991	57.1898	60.6495	58.0341	32.6	8.82	3.14	2.64e-11	1.81e-08	317571	3UTR	5246394	5246603	Thhalv10005099m.1	Thhalv10005099m
106815	scaffold_6	-	5345640	92.693	5.27321	2.12811	5.28485	22.746	32.924	24.3369	15.4	6.31	2.66	5.02e-05	0.00914	307290	3UTR	5345378	5345718	Thhalv10004175m.1	Thhalv10004175m
107008	scaffold_6	-	5704526	869.428	155.032	251.117	242.348	90.9838	71.9129	58.0341	145	0.341	-1.55	1.6e-05	0.00343	312637	3UTR	5704322	5704730	Thhalv10004596m.1	Thhalv10004596m
107194	scaffold_6	-	6116434	988.787	116.011	74.4839	114.757	235.258	257.327	190.951	165	2.24	1.16	2.5e-06	0.000672	300190	3UTR	6116204	6116609	Thhalv10003722m.1	Thhalv10003722m
107239	scaffold_6	-	6177749	5002.12	633.84	580.974	613.797	946.882	1050.97	1175.66	834	1.74	0.795	0.000191	0.0279	313973	3UTR	6177533	6178143	Thhalv10004700m.1	Thhalv10004700m
107302	scaffold_6	-	6305594	1513.02	239.404	472.441	479.411	109.83	88.3749	123.556	252	0.27	-1.89	8.94e-05	0.015	317545	3UTR	6305262	6305687	Thhalv10005093m.1	Thhalv10005093m
107339	scaffold_6	-	6341813	390.215	68.5517	104.277	110.982	42.2425	28.5919	35.5693	65	0.375	-1.42	2.38e-05	0.00482	308247	3UTR	6341663	6342022	Thhalv10004248m.1	Thhalv10004248m
107826	scaffold_6	-	7276860	489.618	52.7321	47.8825	33.974	141.025	109.169	104.836	81.6	2.64	1.4	1.08e-06	0.00032	315815	3UTR	7276371	7277073	Thhalv10004880m.1	Thhalv10004880m
108017	scaffold_6	-	7711838	335.612	48.5135	20.2171	29.4441	74.7367	95.3063	67.3945	55.9	2.42	1.27	0.00015	0.0228	317368	intron	7711717	7711838	Thhalv10005071m.1	Thhalv10005071m
108511	scaffold_7	+	22701	2489.89	253.114	231.964	281.607	555.651	613.426	554.132	415	2.25	1.17	8.14e-08	3.01e-05	329697	3UTR	22513	23072	Thhalv10011497m.1	Thhalv10011497m
108792	scaffold_7	+	564251	939.453	132.885	93.6369	93.6173	248.256	193.212	177.846	157	1.93	0.952	4.24e-05	0.00797	333183	3UTR	564098	564696	Thhalv10011810m.1	Thhalv10011810m
108859	scaffold_7	+	731485	4396.77	422.911	297.936	351.82	982.626	1077.83	1263.65	733	3.1	1.63	1.66e-14	1.79e-11	328290	3UTR	731369	731730	Thhalv10011405m.1	Thhalv10011405m
109009	scaffold_7	+	1054637	724.151	52.7321	44.6903	60.3983	175.469	168.086	222.776	121	3.59	1.84	2.84e-10	1.7e-07	332101	3UTR	1054445	1054910	Thhalv10011701m.1	Thhalv10011701m
109101	scaffold_7	+	1246631	61.2386	1.05464	0	0.754978	19.4965	15.5956	24.3369	10.2	32.8	5.04	9.15e-07	0.000274	333065	3UTR	1246396	1246857	Thhalv10011796m.1	Thhalv10011796m
109153	scaffold_7	+	1367493	110.067	0	0	0	12.3478	30.3247	67.3945	18.3	Inf	Inf	0.000327	0.0431	331870	3UTR	1367256	1367693	Thhalv10011676m.1	Thhalv10011676m
109229	scaffold_7	+	1571341	95.403	8.43714	2.12811	3.01991	29.8947	29.4583	22.4648	15.9	6.02	2.59	2.15e-05	0.00446	333447	3UTR	1571169	1571534	Thhalv10011857m.1	Thhalv10011857m
109274	scaffold_7	+	1729830	393.879	66.4425	113.854	95.1272	35.0938	45.9203	37.4414	65.6	0.43	-1.22	0.000219	0.0311	328259	3UTR	1729607	1730056	Thhalv10011404m.1	Thhalv10011404m
109295	scaffold_7	+	1750598	229.012	62.2239	40.4341	86.8225	14.2975	12.1299	13.1045	38.2	0.209	-2.26	5.03e-05	0.00914	333198	3UTR	1750437	1750794	Thhalv10011813m.1	Thhalv10011813m
109501	scaffold_7	+	2340825	1290.66	129.721	142.583	92.1073	291.148	378.626	256.473	215	2.54	1.35	3.13e-07	0.000105	325945	3UTR	2340698	2341073	Thhalv10011278m.1	Thhalv10011278m
109536	scaffold_7	+	2551627	1566.09	156.087	140.455	139.671	349.638	424.546	355.693	261	2.59	1.37	2.39e-09	1.2e-06	329203	3UTR	2551295	2551828	Thhalv10011463m.1	Thhalv10011463m
109816	scaffold_7	+	3399439	373.868	84.3714	91.5088	91.3524	40.2928	36.3897	29.9531	62.3	0.399	-1.33	0.000179	0.0264	327367	3UTR	3399367	3399808	Thhalv10011356m.1	Thhalv10011356m
109837	scaffold_7	+	3484906	1553.13	112.847	131.943	114.002	402.279	428.878	363.181	259	3.33	1.73	5.24e-14	5.22e-11	331720	3UTR	3484800	3485107	Thhalv10011663m.1	Thhalv10011663m
110110	scaffold_7	+	5021914	3254.18	526.266	754.415	773.853	408.128	389.023	402.495	542	0.584	-0.776	0.000346	0.0451	331585	3UTR	5021764	5022225	Thhalv10011646m.1	Thhalv10011646m
110404	scaffold_7	+	6801700	61.0587	2.10928	0	0	18.8467	25.1262	14.9765	10.2	27.9	4.8	4.76e-07	0.000154	333283	3UTR	6801559	6801955	Thhalv10011825m.1	Thhalv10011825m
110730	scaffold_7	+	9684703	55.84	0	0	0	23.3958	15.5956	16.8486	9.31	Inf	Inf	2.8e-08	1.12e-05	329622	CDS	9684583	9684758	Thhalv10011493m.1	Thhalv10011493m
110732	scaffold_7	+	9684893	28.8558	0	0	0	9.09838	10.3971	9.36034	4.81	Inf	Inf	0.000153	0.0232	329627	intron	9684759	9685182	Thhalv10011493m.1	Thhalv10011493m
110737	scaffold_7	+	9685701	2806.94	25.3114	51.0747	24.1593	999.523	1089.09	617.782	468	26.9	4.75	3.93e-19	7.37e-16	329629	3UTR	9685493	9685954	Thhalv10011493m.1	Thhalv10011493m
111122	scaffold_7	+	13522988	88.3055	4.21857	1.06406	3.77489	17.5469	24.2598	37.4414	14.7	8.75	3.13	3.06e-05	0.00598	329017	3UTR	13522898	13523284	Thhalv10011446m.1	Thhalv10011446m
111123	scaffold_7	+	13523047	1156.55	85.426	40.4341	90.5974	292.448	280.72	366.925	193	4.34	2.12	1.58e-15	1.85e-12	329017	3UTR	13522898	13523284	Thhalv10011446m.1	Thhalv10011446m
111231	scaffold_7	-	53857	825.985	45.3496	90.4447	58.1333	203.414	187.147	241.497	138	3.26	1.7	3.92e-10	2.3e-07	333245	3UTR	53640	54075	Thhalv10011820m.1	Thhalv10011820m
111716	scaffold_7	-	1079327	270.204	4.21857	17.0249	0.754978	76.0365	82.31	89.8593	45	11.3	3.5	2.38e-16	3.19e-13	334384	3UTR	1079063	1079504	Thhalv10012021m.1	Thhalv10012021m
111726	scaffold_7	-	1088617	154.9	42.1857	40.4341	42.2788	11.6979	5.19853	13.1045	25.8	0.24	-2.06	2.36e-05	0.00479	323983	3UTR	1088041	1088677	Thhalv10011204m.1	Thhalv10011204m
111856	scaffold_7	-	1332151	148.679	14.765	10.6406	6.03983	40.9427	40.7218	35.5693	24.8	3.73	1.9	5.75e-05	0.0103	327317	3UTR	1331833	1332246	Thhalv10011352m.1	Thhalv10011352m
111929	scaffold_7	-	1479789	56.7227	0	0	0	29.8947	15.5956	11.2324	9.45	Inf	Inf	1.18e-06	0.000347	334714	3UTR	1479513	1479954	Thhalv10012076m.1	Thhalv10012076m
111931	scaffold_7	-	1486129	2249.32	2.10928	1.06406	1.50996	709.674	945.265	589.701	375	479	8.9	6.63e-42	7.04e-38	333304	3UTR	1485853	1486294	Thhalv10011828m.1	Thhalv10011828m
111937	scaffold_7	-	1492923	387.242	0	0	0	142.975	116.967	127.301	64.5	Inf	Inf	1.2e-42	1.38e-38	334526	3UTR	1492650	1493091	Thhalv10012041m.1	Thhalv10012041m
111943	scaffold_7	-	1503112	2119.04	1.05464	0	0	703.175	821.367	593.446	353	2010	11	1.05e-83	6.68e-79	333900	3UTR	1502835	1503276	Thhalv10011942m.1	Thhalv10011942m
111949	scaffold_7	-	1509897	705.745	0	0	0	298.297	229.602	177.846	118	Inf	Inf	4.31e-33	2.2e-29	333318	3UTR	1509633	1510074	Thhalv10011831m.1	Thhalv10011831m
111952	scaffold_7	-	1516685	69.2691	0	0	0	19.4965	32.924	16.8486	11.5	Inf	Inf	5.73e-10	3.27e-07	336106	3UTR	1516410	1516851	Thhalv10012294m.1	Thhalv10012294m
111955	scaffold_7	-	1524259	1731.52	0	0	0.754978	634.287	531.116	565.365	289	2290	11.2	6.7e-109	8.53e-104	333288	3UTR	1524101	1524429	Thhalv10011826m.1	Thhalv10011826m
112108	scaffold_7	-	1857728	294.658	32.6939	30.8576	15.0996	60.4393	67.5808	87.9872	49.1	2.75	1.46	9.13e-05	0.0152	327257	3UTR	1857529	1857873	Thhalv10011348m.1	Thhalv10011348m
112172	scaffold_7	-	2097923	1185.69	80.1528	108.534	121.551	274.901	330.973	269.578	198	2.82	1.5	1.57e-09	8.11e-07	333186	3UTR	2097630	2098106	Thhalv10011811m.1	Thhalv10011811m
112390	scaffold_7	-	2716980	998.563	229.912	293.679	231.778	82.5353	85.7757	74.8827	166	0.322	-1.64	7.13e-10	4e-07	333537	3UTR	2716765	2717112	Thhalv10011875m.1	Thhalv10011875m
112731	scaffold_7	-	3696440	324.947	10.5464	7.44839	3.01991	55.8901	128.23	119.812	54.2	14.5	3.85	1.93e-07	6.66e-05	328942	3UTR	3696198	3696833	Thhalv10011440m.1	Thhalv10011440m
113125	scaffold_7	-	5831977	2782.75	340.649	409.661	198.559	715.523	526.784	591.574	464	1.93	0.951	0.0001	0.0165	330767	3UTR	5831449	5832142	Thhalv10011577m.1	Thhalv10011577m
113190	scaffold_7	-	6407448	7606.35	201.437	266.014	141.936	2454.61	2763.88	1778.46	1270	11.5	3.52	1.49e-21	3.57e-18	329113	3UTR	6407180	6407588	Thhalv10011452m.1	Thhalv10011452m
113298	scaffold_7	-	7065480	2125.6	200.382	212.811	296.706	480.915	434.943	499.842	354	1.99	0.996	1.75e-05	0.00372	330522	3UTR	7065240	7065618	Thhalv10011558m.1	Thhalv10011558m
113337	scaffold_7	-	7389010	53.1408	0	2.12811	0	21.4462	16.462	13.1045	8.86	24	4.58	3.29e-06	0.000854	331034	3UTR	7388768	7389156	Thhalv10011601m.1	Thhalv10011601m
113785	scaffold_7	-	10920537	414.305	103.355	101.085	100.412	47.4416	32.0576	29.9531	69.1	0.359	-1.48	2.54e-05	0.00509	324427	3UTR	10920338	10920698	Thhalv10011214m.1	Thhalv10011214m
114095	scaffold_8	+	42500	476.985	51.6775	56.395	46.0537	94.2333	136.895	91.7313	79.5	2.09	1.07	0.000326	0.0431	341998	3UTR	42388	42829	Thhalv10023434m.1	Thhalv10023434m
114096	scaffold_8	+	42543	426.04	42.1857	28.7295	39.2589	98.7825	129.097	87.9872	71	2.87	1.52	1.85e-06	0.000515	341998	3UTR	42388	42829	Thhalv10023434m.1	Thhalv10023434m
114363	scaffold_8	+	869138	492.462	105.464	123.43	118.532	38.3432	46.7867	59.9062	82.1	0.417	-1.26	1.1e-05	0.00247	341522	3UTR	869001	869398	Thhalv10023408m.1	Thhalv10023408m
114489	scaffold_8	+	1292563	1031.25	122.338	95.765	122.306	241.757	235.666	213.416	172	2.03	1.02	3.28e-05	0.00636	340023	3UTR	1292463	1292800	Thhalv10023313m.1	Thhalv10023313m
114621	scaffold_8	+	1707489	16648.9	1800.27	2238.77	1907.07	3285.17	4188.28	3229.32	2770	1.8	0.848	5.49e-06	0.00135	345482	3UTR	1707237	1707751	Thhalv10023747m.1	Thhalv10023747m
114953	scaffold_8	+	2620497	631.073	76.9889	59.5871	50.5835	129.977	158.555	155.382	105	2.37	1.25	1.15e-05	0.00257	342785	3UTR	2620241	2620810	Thhalv10023487m.1	Thhalv10023487m
115380	scaffold_8	+	4452644	123.195	35.8578	34.0498	33.219	10.3982	7.79779	1.87207	20.5	0.195	-2.36	0.000146	0.0224	344181	3UTR	4452462	4452903	Thhalv10023611m.1	Thhalv10023611m
115853	scaffold_8	+	7061749	37.6525	7.38249	10.6406	19.6294	0	0	0	6.28	0	NAME	9.49e-06	0.00219	344041	3UTR	7061555	7062348	Thhalv10023597m.1	Thhalv10023597m
116111	scaffold_8	+	9288523	5708.48	1324.63	1082.14	1442.01	649.235	661.946	548.516	951	0.483	-1.05	3.01e-07	0.000101	342631	3UTR	9288319	9288812	Thhalv10023481m.1	Thhalv10023481m
116267	scaffold_8	+	11008984	3499.05	725.594	936.369	834.251	312.594	321.442	368.797	583	0.402	-1.32	1.56e-10	9.82e-08	345498	3UTR	11008851	11009298	Thhalv10023750m.1	Thhalv10023750m
117012	scaffold_8	-	1667672	1952.63	137.103	162.801	147.976	462.068	501.658	541.028	325	3.36	1.75	3.2e-14	3.23e-11	342272	3UTR	1667362	1667919	Thhalv10023453m.1	Thhalv10023453m
117711	scaffold_8	-	4401866	200.965	3.16393	7.44839	0	37.0434	84.0428	69.2665	33.5	17.9	4.16	3.05e-08	1.21e-05	340180	3UTR	4401683	4402136	Thhalv10023320m.1	Thhalv10023320m
117853	scaffold_8	-	5274503	356.44	29.53	27.6654	16.6095	118.929	94.4399	69.2665	59.4	3.83	1.94	8.31e-08	3.06e-05	340801	3UTR	5274144	5274585	Thhalv10023363m.1	Thhalv10023363m
117886	scaffold_8	-	5495610	72.5271	5.27321	2.12811	3.01991	21.4462	18.1948	22.4648	12.1	5.96	2.58	0.000376	0.0484	347718	3UTR	5495343	5495784	Thhalv10024115m.1	Thhalv10024115m
118061	scaffold_8	-	6197783	3809.84	429.239	343.69	334.455	889.692	843.028	969.731	635	2.44	1.29	5.48e-10	3.14e-07	341951	3UTR	6197573	6197958	Thhalv10023431m.1	Thhalv10023431m
118203	scaffold_8	-	7185715	196.485	32.6939	58.5231	60.3983	14.2975	15.5956	14.9765	32.7	0.296	-1.76	4.86e-05	0.00893	343548	3UTR	7185489	7185998	Thhalv10023548m.1	Thhalv10023548m
118323	scaffold_8	-	8556519	863.07	0	0	0	230.059	404.619	228.392	144	Inf	Inf	2.16e-21	5.09e-18	347760	3UTR	8556293	8556734	Thhalv10024122m.1	Thhalv10024122m
118875	scaffold_9	+	155919	193.249	4.21857	6.38433	15.8545	54.5903	59.783	52.4179	32.2	6.3	2.66	3.46e-08	1.37e-05	367201	3UTR	155811	156199	Thhalv10019134m.1	Thhalv10019134m
118979	scaffold_9	+	322885	356.897	43.2403	43.6263	24.1593	87.0845	85.7757	73.0107	59.5	2.21	1.15	0.000242	0.0336	359731	3UTR	322688	323129	Thhalv10018494m.1	Thhalv10018494m
119116	scaffold_9	+	513274	428.095	55.896	47.8825	33.219	113.73	87.5085	89.8593	71.3	2.12	1.09	0.000206	0.0297	361575	3UTR	513125	513517	Thhalv10018625m.1	Thhalv10018625m
119153	scaffold_9	+	571634	704.457	46.4043	53.2028	42.2788	170.27	220.071	172.23	117	3.96	1.99	1.26e-12	1.05e-09	362117	3UTR	571462	571836	Thhalv10018658m.1	Thhalv10018658m
119195	scaffold_9	+	627255	478.71	25.3114	26.6014	38.5039	133.876	142.093	112.324	79.8	4.29	2.1	4.92e-11	3.28e-08	358320	3UTR	627161	627454	Thhalv10018401m.1	Thhalv10018401m
119248	scaffold_9	+	676168	1249.83	95.9724	88.3166	117.777	285.299	329.24	333.228	208	3.14	1.65	6.35e-11	4.17e-08	370424	3UTR	676038	676479	Thhalv10019600m.1	Thhalv10019600m
119489	scaffold_9	+	1041757	707.818	59.06	60.6512	49.8286	152.073	202.742	183.463	118	3.17	1.67	2.9e-09	1.44e-06	365055	3UTR	1041670	1042001	Thhalv10018907m.1	Thhalv10018907m
120000	scaffold_9	+	1958958	142.713	8.43714	9.5765	9.05974	38.3432	39.8554	37.4414	23.8	4.27	2.09	3.85e-05	0.00732	367383	3UTR	1958866	1959343	Thhalv10019152m.1	Thhalv10019152m
120001	scaffold_9	+	1959082	1224.31	81.2074	88.3166	129.101	272.302	325.774	327.612	204	3.1	1.63	2.33e-10	1.41e-07	367383	3UTR	1958866	1959343	Thhalv10019152m.1	Thhalv10019152m
120186	scaffold_9	+	2246343	2520.87	551.578	685.252	723.269	225.51	161.154	174.102	420	0.286	-1.81	1.67e-15	1.93e-12	362548	3UTR	2245950	2246584	Thhalv10018690m.1	Thhalv10018690m
120397	scaffold_9	+	2670429	41.0909	0	1.06406	0	13.6476	9.53063	16.8486	6.85	37.6	5.23	4.08e-05	0.00771	370978	3UTR	2670312	2670753	Thhalv10019683m.1	Thhalv10019683m
120509	scaffold_9	+	2868388	1121.19	214.092	272.398	232.533	100.082	142.959	159.126	187	0.559	-0.838	0.000175	0.0259	364854	3UTR	2868282	2868723	Thhalv10018882m.1	Thhalv10018882m
120526	scaffold_9	+	2887904	2199.41	311.119	152.16	240.083	462.718	501.658	531.667	367	2.13	1.09	1.37e-06	0.000397	364588	3UTR	2887748	2888132	Thhalv10018854m.1	Thhalv10018854m
120685	scaffold_9	+	3194053	681.682	49.5682	68.0996	61.9082	161.171	183.681	157.254	114	2.8	1.48	1.03e-07	3.72e-05	361281	3UTR	3193811	3194252	Thhalv10018609m.1	Thhalv10018609m
120749	scaffold_9	+	3281300	279.02	37.9671	9.5765	19.6294	76.0365	57.1838	78.6269	46.5	3.15	1.66	1.18e-05	0.00263	368819	3UTR	3281105	3281460	Thhalv10019346m.1	Thhalv10019346m
120824	scaffold_9	+	3445183	18238.4	3833.62	5407.53	5156.5	1114.55	1520.57	1205.61	3040	0.267	-1.91	1.64e-13	1.51e-10	367220	3UTR	3445011	3445454	Thhalv10019138m.1	Thhalv10019138m
120862	scaffold_9	+	3516373	641.918	151.868	187.274	247.633	18.1968	29.4583	7.48827	107	0.094	-3.41	4.85e-13	4.24e-10	368739	3UTR	3516186	3516641	Thhalv10019329m.1	Thhalv10019329m
121208	scaffold_9	+	4221352	272.943	72.7703	71.2917	70.9679	21.4462	12.1299	24.3369	45.5	0.269	-1.89	7.46e-07	0.000231	368937	3UTR	4221193	4221634	Thhalv10019366m.1	Thhalv10019366m
121537	scaffold_9	+	4847162	1184.45	127.612	80.8682	148.731	293.098	272.056	262.09	197	2.32	1.21	9.21e-07	0.000275	365709	3UTR	4846936	4847402	Thhalv10018966m.1	Thhalv10018966m
121665	scaffold_9	+	5239329	2291.64	239.404	203.235	194.029	581.647	644.617	428.704	382	2.6	1.38	2.4e-08	9.9e-06	366853	3UTR	5239054	5239661	Thhalv10019091m.1	Thhalv10019091m
121923	scaffold_9	+	5776797	2488.38	147.65	285.167	225.738	538.104	780.645	511.075	415	2.78	1.47	1.74e-05	0.0037	358952	3UTR	5776492	5776997	Thhalv10018446m.1	Thhalv10018446m
121930	scaffold_9	+	5781038	111.451	28.4753	26.6014	38.5039	1.29977	3.46568	13.1045	18.6	0.191	-2.39	1.59e-06	0.000455	362165	3UTR	5780922	5781332	Thhalv10018663m.1	Thhalv10018663m
121931	scaffold_9	+	5781092	496.322	117.065	96.8291	122.306	42.8924	55.4509	61.7782	82.7	0.476	-1.07	0.000154	0.0233	362165	3UTR	5780922	5781332	Thhalv10018663m.1	Thhalv10018663m
122062	scaffold_9	+	6188030	155.136	14.765	14.8968	5.28485	45.4919	37.2561	37.4414	25.9	3.44	1.78	8.06e-05	0.0137	362502	3UTR	6187879	6188160	Thhalv10018686m.1	Thhalv10018686m
122141	scaffold_9	+	6401986	250.75	69.6064	61.7152	48.3186	19.4965	21.6605	29.9531	41.8	0.396	-1.34	0.000391	0.0499	362937	3UTR	6401824	6402498	Thhalv10018718m.1	Thhalv10018718m
122300	scaffold_9	+	6923108	759.899	62.2239	51.0747	74.7428	203.414	237.399	131.045	127	3.04	1.6	1.95e-05	0.00408	359031	3UTR	6923003	6923362	Thhalv10018450m.1	Thhalv10018450m
122506	scaffold_9	+	8410935	365.191	70.661	79.8042	117.777	28.5949	34.6568	33.6972	60.9	0.361	-1.47	2.65e-05	0.00529	358663	3UTR	8410798	8411156	Thhalv10018427m.1	Thhalv10018427m
122537	scaffold_9	+	8683509	401.485	87.5353	115.982	73.9879	44.842	28.5919	50.5458	66.9	0.447	-1.16	0.00039	0.0499	358784	3UTR	8683446	8683834	Thhalv10018436m.1	Thhalv10018436m
123149	scaffold_9	-	156666	681.946	5.27321	23.4092	13.5896	239.158	222.67	177.846	114	15.1	3.92	3.42e-34	1.89e-30	364939	3UTR	156329	156810	Thhalv10018894m.1	Thhalv10018894m
123238	scaffold_9	-	307611	1869.1	130.776	173.441	145.711	436.073	567.506	415.599	312	3.15	1.66	3.6e-12	2.86e-09	357457	3UTR	307247	307787	Thhalv10018350m.1	Thhalv10018350m
123451	scaffold_9	-	662146	556.112	26.3661	40.4341	25.6693	155.322	158.555	149.765	92.7	5.01	2.33	2.17e-14	2.25e-11	358743	3UTR	661079	662361	Thhalv10018432m.1	Thhalv10018432m
123878	scaffold_9	-	1411112	1089.31	26.3661	22.3452	31.7091	255.405	384.691	368.797	182	12.5	3.65	6.37e-21	1.42e-17	366068	3UTR	1411063	1411318	Thhalv10018998m.1	Thhalv10018998m
124047	scaffold_9	-	1723777	1304.47	271.043	292.615	348.045	165.721	86.6421	140.405	217	0.431	-1.21	4.55e-07	0.000149	363039	3UTR	1723436	1723877	Thhalv10018727m.1	Thhalv10018727m
124071	scaffold_9	-	1763503	122.21	1.05464	4.25622	2.26493	38.3432	40.7218	35.5693	20.4	15.1	3.92	5.46e-10	3.14e-07	366644	3UTR	1763212	1763837	Thhalv10019067m.1	Thhalv10019067m
124260	scaffold_9	-	2088907	119.008	5.27321	2.12811	3.01991	52.6407	25.9926	29.9531	19.8	10.4	3.38	1.69e-06	0.000476	369093	3UTR	2088710	2089059	Thhalv10019398m.1	Thhalv10019398m
124377	scaffold_9	-	2346529	467.474	78.0435	123.43	117.777	43.5423	48.5196	56.162	77.9	0.464	-1.11	0.000161	0.0241	365126	3UTR	2346191	2346710	Thhalv10018912m.1	Thhalv10018912m
124383	scaffold_9	-	2353418	1195.94	122.338	122.366	116.267	337.94	233.067	263.962	199	2.31	1.21	1.92e-07	6.65e-05	365095	3UTR	2352594	2353527	Thhalv10018910m.1	Thhalv10018910m
124503	scaffold_9	-	2563298	915.949	86.4807	78.7401	73.9879	202.764	228.735	245.241	153	2.83	1.5	1.38e-08	6.01e-06	355203	3UTR	2563081	2563457	Thhalv10018212m.1	Thhalv10018212m
124535	scaffold_9	-	2608008	241.887	43.2403	62.7793	68.703	16.2471	30.3247	20.5927	40.3	0.384	-1.38	0.000336	0.0439	360071	3UTR	2607802	2608045	Thhalv10018515m.1	Thhalv10018515m
124538	scaffold_9	-	2610095	6650.55	1876.21	2115.34	1453.33	419.176	288.518	497.97	1110	0.221	-2.18	5.56e-14	5.49e-11	368866	3UTR	2609758	2610248	Thhalv10019355m.1	Thhalv10019355m
124735	scaffold_9	-	2941124	548.326	59.06	57.459	46.8086	139.075	142.959	102.964	91.4	2.36	1.24	7.26e-06	0.00173	355146	3UTR	2940858	2941254	Thhalv10018209m.1	Thhalv10018209m
124765	scaffold_9	-	2982086	166.74	34.8032	45.7544	43.7887	10.3982	9.53063	22.4648	27.8	0.341	-1.55	0.000189	0.0276	366174	3UTR	2981742	2982183	Thhalv10019010m.1	Thhalv10019010m
124812	scaffold_9	-	3110642	255.315	71.7157	76.612	45.2987	24.0457	20.7941	16.8486	42.6	0.319	-1.65	0.000118	0.0188	358724	3UTR	3110476	3110907	Thhalv10018431m.1	Thhalv10018431m
124844	scaffold_9	-	3156212	342.038	40.0764	9.5765	16.6095	64.3386	117.833	93.6034	57	4.16	2.06	3.75e-05	0.00716	359691	3UTR	3156079	3156520	Thhalv10018492m.1	Thhalv10018492m
124845	scaffold_9	-	3156295	41.4084	2.10928	0	0	8.4485	12.1299	18.7207	6.9	18.6	4.22	0.000282	0.0383	359691	3UTR	3156079	3156520	Thhalv10018492m.1	Thhalv10018492m
124922	scaffold_9	-	3325224	1316.65	316.393	290.487	274.057	138.425	179.349	117.94	219	0.495	-1.02	5.76e-05	0.0103	356884	3UTR	3324782	3325458	Thhalv10018308m.1	Thhalv10018308m
124953	scaffold_9	-	3384495	2149.12	116.011	81.9323	92.8623	595.294	660.213	602.806	358	6.39	2.68	8.95e-31	3.93e-27	358893	3UTR	3384235	3384867	Thhalv10018441m.1	Thhalv10018441m
125147	scaffold_9	-	3737308	887.935	27.4207	29.7936	18.8745	262.553	281.587	267.706	148	10.7	3.42	2.95e-32	1.39e-28	360143	3UTR	3737075	3737449	Thhalv10018523m.1	Thhalv10018523m
125600	scaffold_9	-	4640467	754.382	160.306	184.082	167.605	90.9838	72.7794	78.6269	126	0.473	-1.08	0.000114	0.0183	364964	3UTR	4640255	4641227	Thhalv10018896m.1	Thhalv10018896m
125699	scaffold_9	-	4819596	248.426	16.8743	15.9608	18.1195	54.5903	62.3823	80.4989	41.4	3.88	1.95	3.93e-06	0.001	356355	3UTR	4819324	4819763	Thhalv10018285m.1	Thhalv10018285m
125700	scaffold_9	-	4819645	819.041	59.06	76.612	45.2987	144.274	261.659	232.136	137	3.53	1.82	1.46e-05	0.00317	356355	3UTR	4819324	4819763	Thhalv10018285m.1	Thhalv10018285m
125832	scaffold_9	-	5138774	241.773	4.21857	0	0.754978	45.4919	77.1115	114.196	40.3	47.6	5.57	2.66e-08	1.08e-05	366062	3UTR	5138482	5138983	Thhalv10018997m.1	Thhalv10018997m
125891	scaffold_9	-	5248250	575.023	0	5.32028	1.50996	219.661	170.685	177.846	95.8	83.2	6.38	1.9e-48	2.42e-44	363417	3UTR	5248053	5248434	Thhalv10018761m.1	Thhalv10018761m
126089	scaffold_9	-	5716645	86.4967	21.0928	15.9608	34.729	3.89931	5.19853	5.6162	14.4	0.205	-2.29	0.000235	0.0328	355501	3UTR	5716236	5716858	Thhalv10018227m.1	Thhalv10018227m
126103	scaffold_9	-	5731910	769.294	28.4753	67.0355	77.7627	165.721	213.14	217.16	128	3.44	1.78	9.1e-10	5.02e-07	356905	3UTR	5731655	5731997	Thhalv10018310m.1	Thhalv10018310m
126210	scaffold_9	-	5977580	174.2	46.4043	30.8576	58.1333	14.2975	9.53063	14.9765	29	0.287	-1.8	5.72e-05	0.0103	370794	3UTR	5977359	5977800	Thhalv10019658m.1	Thhalv10019658m
126266	scaffold_9	-	6104089	321.971	28.4753	27.6654	21.8944	73.437	103.104	67.3945	53.7	3.13	1.64	2.12e-06	0.00058	353205	3UTR	6103850	6104201	Thhalv10018111m.1	Thhalv10018111m
126291	scaffold_9	-	6153981	412.226	10.5464	11.7046	8.30476	118.279	158.555	104.836	68.7	12.5	3.64	2.09e-19	4.03e-16	371290	3UTR	6153697	6154138	Thhalv10019740m.1	Thhalv10019740m
126712	scaffold_9	-	8251035	3313.77	620.13	755.48	813.866	380.832	404.619	338.844	552	0.513	-0.962	5.6e-06	0.00137	366134	3UTR	8250760	8251152	Thhalv10019005m.1	Thhalv10019005m
126989	scaffold_9	-	9792255	370.148	78.0435	91.5088	126.081	26.6453	21.6605	26.209	61.7	0.252	-1.99	3.52e-08	1.38e-05	366110	intron	9791228	9792286	Thhalv10019003m.1	Thhalv10019003m
